# Supplementary material for: Proteomic Characterization of Plasmid pLA1 for Biodegradation of Polycyclic Aromatic Hydrocarbons in the Marine Bacterium, Novosphingobium pentaromativorans US6-1
Source: PLoS One. 2014 Mar 7;9(3):e90812. doi: 10.1371/journal.pone.0090812 (PMC3946609; doi:10.1371/journal.pone.0090812)
Supplement: Table S1 — Total identified proteins by LC-MS/MS analysis. (XLSX) [file pone.0090812.s003.xlsx]

## Sheet: A. PAHs 
	Table S1(A) Total identified proteins by LC-MS/MS analysis (PAHs)
											Proteomic analysis																Comparative analysis						Experiment (Repetition)
											Marine Broth(MB)				Benzo[a]pyrene				Phenanthrene				Pyrene				Benzo[a]pyrene /MB		Phenanthrene /MB		Pyrene/MB		MB			Benzo(a)pyrene			Phenanthrene			Pyrene
1014												947	100.506	872		875	98.8347	718		814	99.0075	672		812	99.395	650	857	285	873	374	854	349	764	864	829	722	694	708	652	660	689	645	633	671
Accesions	Description	Mw	pI	Gene	Gene No	Gene Location	TM	CELLO	pFam	Uniprot BLAST (top2)	Rank	Count	Avr. mol%	SD	Rank	Count	Avr. mol%	SD	Rank	Count	Avr. mol%	SD	Rank	Count	Avr. mol%	SD	log2(ratio)	t-test	log2(ratio)	t-test	log2(ratio)	t-test	1st analysis mol%	2nd analysis mol%	3rd analysis mol%	1st analysis mol%	2nd analysis mol%	3rd analysis mol%	1st analysis mol%	2nd analysis mol%	3rd analysis mol%	1st analysis mol%	2nd analysis mol%	3rd analysis mol%
gi|359402612	single-strand binding protein	25867	9.67	ssb	NSU_pLA2060	pLA2	0	OuterMembrane	SSB	Single-stranded DNA-binding protein	241	3	0.0967462	0.0269529	348	2	0.0642816	0.000594084	289	3	0.0808714	0.01735	259	2	0.0964108	0.0354957	-0.177547	0.172166	-0.0778387	0.44702	-0.00150809	0.992079	0.0669446	0.119416	0.103878	0.0647017	0.0638615	-	0.075943	0.0665188	0.100153	0.12151	0.0713116	-
gi|359402609	ParA-like partitioning protein	27936	6.71	-	NSU_pLA2057	pLA2	0	Cytoplasmic	CbiA	ParA family protein // Cobyrinic acid ac-diamide synthase	723	2	0.0185256	0.00178287	585	2	0.0284422	8.3896e-05	-	0	-	-	-	1	-	-	0.18619	0.0799213	MA	MA	-	-	-	0.0172649	0.0197863	-	0.0283829	0.0285015	-	-	-	-	-	0.0295873
gi|359402601	metallo-beta-lactamase superfamily protein	27296	5.02	-	NSU_pLA2049	pLA2	0	Cytoplasmic	Lactamase_B	Slr1259 protein // Tlr1626 protein	560	3	0.0322506	0.0108478	413	3	0.0507677	0.0192873	385	3	0.0548333	0.0242602	396	3	0.0553051	0.0193315	0.197049	0.238936	0.230506	0.244678	0.234227	0.165166	0.0395582	0.0374074	0.0197863	0.0623053	0.0614963	0.0285015	0.0731303	0.0640552	0.0273143	0.0331391	0.0686704	0.0641057
gi|359402588	hypothetical protein NSU_pLA2036	65615	6.69	-	NSU_pLA2036	pLA2	0	Cytoplasmic	-	-	572	3	0.0307569	0.0060159	575	3	0.0292759	0.0149773	588	2	0.0236993	0.0013256	-	1	-	-	-0.0214328	0.885129	-0.113208	0.173034	MA	MA	0.0243435	0.0316524	0.0362749	0.0119818	0.0378438	0.038002	-	0.0246366	0.0227619	-	-	0.024656
gi|359402587	glycosyl transferase family 2	28293	5.63	-	NSU_pLA2035	pLA2	0	Cytoplasmic	Glycos_transf_2	Glycosyl transferase, group 2 family protein // Glycosyl transferase	723	2	0.0185256	0.00178287	-	1	-	-	-	1	-	-	512	2	0.0324166	0.00102181	-	-	-	-	0.242994	0.0214252	-	0.0172649	0.0197863	0.0599089	-	-	0.0703176	-	-	0.0331391	0.031694	-
gi|359402586	O-methyl transferase	33666	5.33	-	NSU_pLA2034	pLA2	0	Cytoplasmic	Methyltransf_24	Rmt2 protein	652	2	0.0242197	0.0109335	-	0	-	-	-	1	-	-	-	0	-	-	MA	MA	-	-	MA	MA	0.0319508	-	0.0164886	-	-	-	-	-	0.0227619	-	-	-
gi|359402583	glucose-1-phosphate thymidylyltransferase	31694	4.98	-	NSU_pLA2031	pLA2	0	Cytoplasmic	NTP_transferase	Glucose-1-phosphate thymidylyltransferase // Glucose-1-phosphate thymidylyltransferase 1	215	3	0.10822	0.0235204	252	3	0.0943457	0.0190911	191	3	0.121613	0.0236286	184	3	0.141723	0.0247399	-0.0595854	0.473769	0.0506739	0.524856	0.117131	0.164556	0.0973739	0.0920797	0.135206	0.0838725	0.0827834	0.116381	0.0984446	0.120719	0.145676	0.135318	0.169035	0.120815
gi|359402582	dTDP-4-dehydrorhamnose reductase	30259	5.12	-	NSU_pLA2030	pLA2	0	Periplasmic	RmlD_sub_bind	dTDP-4-dehydrorhamnose reductase // dTDP-6-deoxy-L-mannose-dehydrogenase	451	3	0.0434483	0.0317814	290	3	0.0778797	0.0404703	369	3	0.0579029	0.00626242	275	3	0.0900793	0.0796339	0.253451	0.314295	0.124728	0.515331	0.316652	0.424664	0.0791163	0.0330911	0.0181374	0.124611	0.0544005	0.0546279	0.0646921	0.0566642	0.0523524	0.0635166	0.1796	0.0271217
gi|359402581	dTDP-glucose 4,6-dehydratase	39144	5.58	-	NSU_pLA2029	pLA2	0	Cytoplasmic	Epimerase	dTDP-glucose 4,6-dehydratase // dTDP-glucose 4,6-dehydratase 2	283	3	0.0853233	0.0442328	201	2	0.118509	0.000349567	318	2	0.0712445	0.0106223	265	3	0.0933996	0.0556649	0.142684	0.32339	-0.0783161	0.643076	0.0392773	0.854083	0.0426011	0.130926	0.0824429	-	0.118262	0.118756	0.0787557	-	0.0637334	0.0773246	0.0475411	0.155333
gi|359402580	dTDP-4-dehydrorhamnose 3,5-epimerase	20794	4.8	rfbC	NSU_pLA2028	pLA2	0	Cytoplasmic	dTDP_sugar_isom	dTDP-rhamnose-3,5-epimerase // dTDP-4-dehydrorhamnose 3,5-epimerase	220	2	0.105981	0.016965	-	0	-	-	483	2	0.0379188	0.00212095	-	0	-	-	MA	MA	-0.446373	0.106629	MA	MA	-	0.117977	0.093985	-	-	-	-	0.0394186	0.0364191	-	-	-
gi|359402559	hypothetical protein NSU_pLA2007	11907	6.27	-	NSU_pLA2007	pLA2	0	Cytoplasmic	-	-	436	2	0.0459697	0.00261229	-	1	-	-	-	1	-	-	-	0	-	-	-	-	-	-	MA	MA	0.0441226	-	0.0478169	-	0.068592	-	-	-	0.0660096	-	-	-
gi|359402534	Secretion protein HlyD	40288	9.27	cmeA	NSU_pLA1182	pLA1	0	OuterMembrane	HlyD	Multidrug resistance protein mexA // Multidrug resistance protein	-	0	-	-	345	2	0.0644151	0.000405318	222	3	0.103461	0.0275408	116	3	0.206412	0.0250474	Ben	Ben	Phe	Phe	Pyr	Pyr	-	-	-	0.0647017	-	0.0641284	0.13501	0.0911555	0.0842192	0.204358	0.232423	0.182455
gi|359402533	acriflavin resistance protein B	113109	4.93	cmeB	NSU_pLA1181	pLA1	11	InnerMembrane	ACR_tran	RND family multidrug transport protein // RND family, acridine efflux pump	-	0	-	-	-	0	-	-	672	2	0.00710978	0.000397679	620	3	0.0158572	0.00851536	-	-	Phe	Phe	Pyr	Pyr	-	-	-	-	-	-	-	0.00739098	0.00682858	0.0248543	0.00792351	0.0147936
gi|359402532	RND efflux system, outer membrane lipoprotein, NodT family	51011	5.22	cmeC	NSU_pLA1180	pLA1	0	OuterMembrane	OEP OEP	Efflux system protein // Outer membrane protein oprM	-	0	-	-	-	1	-	-	-	0	-	-	626	2	0.0156816	0.00125577	-	-	-	-	Pyr	Pyr	-	-	-	-	0.0141914	-	-	-	-	0.0165696	-	0.0147936
gi|359402531	acid phosphatase	34264	4.94	-	NSU_pLA1179	pLA1	0	Periplasmic	SurE	5'-nucleotidase SurE	-	1	-	-	-	1	-	-	574	3	0.0251752	0.00272279	-	0	-	-	-	-	Phe	Phe	-	-	0.0304294	-	-	0.0239636	-	-	0.028127	0.0246366	0.0227619	-	-	-
gi|359402516	hypothetical protein NSU_pLA1164	10380	4.92	-	NSU_pLA1164	pLA1	0	Cytoplasmic	DUF1330	Blr8010 protein	-	0	-	-	-	0	-	-	277	3	0.0830781	0.00898521	-	0	-	-	-	-	Phe	Phe	-	-	-	-	-	-	-	-	0.0928192	0.0813008	0.0751144	-	-	-
gi|359402514	hypothetical protein NSU_pLA1162	37008	6.42	-	NSU_pLA1162	pLA1	0	Periplasmic	Bac_luciferase	Nrd protein // Putative monooxygenase yxeK	-	0	-	-	637	2	0.0214272	0.000198028	248	3	0.0964472	0.0480882	416	2	0.0513262	0.00161786	Ben	Ben	Phe	Phe	Pyr	Pyr	-	-	-	0.0215672	0.0212872	-	0.151886	0.0714462	0.0660096	0.0524702	0.0501822	-
gi|359402513	3-isopropylmalate dehydrogenase	38669	5.01	-	NSU_pLA1161	pLA1	0	Cytoplasmic	Iso_dh	D-malate dehydrogenase [decarboxylating] // Putative tartrate dehydrogenase	-	0	-	-	406	3	0.051567	0.0261496	186	3	0.126402	0.0821387	203	3	0.122716	0.0137515	Ben	Ben	Phe	Phe	Pyr	Pyr	-	-	-	0.067098	0.0662267	0.0213761	0.219391	0.0960828	0.0637334	0.107702	0.1347	0.125746
gi|359402512	putative reductase	36007	6.02	-	NSU_pLA1160	pLA1	0	Cytoplasmic	ApbA ApbA_C	2-dehydropantoate 2-reductase // Putative 2-dehydropantoate 2-reductase	48	3	0.418317	0.373091	29	3	0.541238	0.267885	1	3	4.21927	1.29105	6	3	1.35081	0.429264	0.111883	0.669395	1.00373	0.0285801	0.509088	0.0479381	0.0289079	0.772606	0.453436	0.289959	0.823104	0.510652	2.75926	4.68835	5.21021	0.856093	1.5715	1.62483
gi|359402511	hypothetical protein NSU_pLA1159	36723	5.51	-	NSU_pLA1159	pLA1	0	Cytoplasmic	DHDPS	Dihydrodipicolinate synthase // N-acetylneuraminate lyase	94	3	0.214519	0.146254	63	3	0.326491	0.0466768	7	3	1.47957	0.209697	16	3	0.723598	0.0697196	0.182406	0.315164	0.838669	0.00165683	0.528032	0.0137247	0.045644	0.29782	0.300092	0.280374	0.373708	0.325392	1.29947	1.70978	1.42945	0.648974	0.787069	0.73475
gi|359402509	Ring hydroxylating dioxygenase beta subunit	22407	5.3	phnA2a	NSU_pLA1157	pLA1	0	Cytoplasmic	Ring_hydroxyl_B	3-phenylpropionate/cinnamic acid dioxygenase subunit beta // Putative dioxygenase component	355	3	0.0601558	0.0221966	383	2	0.0557413	0.0286558	31	3	0.522697	0.128921	164	3	0.158246	0.0823425	-0.0331003	0.872406	0.938972	0.0222881	0.420055	0.168224	0.048687	0.0460399	0.0857407	-	0.0354786	0.0760041	0.576604	0.615915	0.375572	0.0883709	0.137341	0.249026
gi|359402507	Ring hydroxylating dioxygenase alpha subunit	46175	5.78	phnA1a	NSU_pLA1155	pLA1	0	Extracellular	Rieske Ring_hydroxyl_A	3-phenylpropionate/cinnamic acid dioxygenase subunit alpha // Ferredoxin subunits of nitrite reductase and ring-hydroxylating dioxygenases	347	3	0.0629649	0.0217886	327	3	0.068936	0.0119693	47	3	0.382785	0.099595	268	3	0.092214	0.0184118	0.0393477	0.704471	0.783857	0.0263093	0.165699	0.152384	0.0775949	0.073376	0.0379238	0.0551162	0.0756877	0.0760041	0.320648	0.49766	0.330048	0.113225	0.0845175	0.0788994
gi|359402495	hypothetical protein NSU_pLA1143	37489	5.2	-	NSU_pLA1143	pLA1	0	Cytoplasmic	Amidohydro_2	4-oxalomesaconate hydratase // Amidohydrolase 2	-	0	-	-	-	1	-	-	523	3	0.0310958	0.016937	-	1	-	-	-	-	Phe	Phe	-	-	-	-	-	-	-	0.0213761	0.0506286	0.0221729	0.0204857	-	-	0.0221904
gi|359402492	putative 2-hydroxy-benzylpyruvate aldolase	35611	5.12	nahE	NSU_pLA1140	pLA1	0	Periplasmic	DHDPS	Dihydrodipicolinate synthase // Dihydrodipicolinate synthetase	121	3	0.173928	0.10979	87	3	0.248008	0.0424277	14	3	0.96532	0.172537	71	3	0.322721	0.0482753	0.154096	0.36676	0.744302	0.00455638	0.268457	0.129163	0.0471655	0.238832	0.235787	0.206087	0.290925	0.247013	1.11383	0.776053	1.00608	0.287206	0.377687	0.303269
gi|359402491	putative cis-(methyl)benzoate dihydrodiol dehydrogenase	27397	5.05	xylL	NSU_pLA1139	pLA1	0	Cytoplasmic	adh_short_C2	Cis-1,2-dihydroxycyclohexa-3,4-diene carboxylate dehydrogenase // Cis-1,2-dihydroxycyclohexa-3, 5-diene-1-carboxylate dehydrogenase	558	3	0.0323442	0.0230874	-	1	-	-	-	1	-	-	-	0	-	-	MA	MA	MA	MA	MA	MA	0.0182576	0.0589886	0.0197863	0.0287563	-	-	0.0337524	-	-	-	-	-
gi|359402490	ferredoxin reductase component of dioxygenase	43906	5.2	ahdA4	NSU_pLA1138	pLA1	0	Cytoplasmic	Pyr_redox_2 Pyr_redox	Ferredoxin reductase // Pyridine nucleotide-disulphide oxidoreductase	439	2	0.0452955	0.0152249	306	3	0.0729988	0.0140628	204	3	0.112559	0.0374213	308	3	0.0799695	0.0122269	0.20726	0.169111	0.395325	0.0750014	0.246869	0.122876	-	0.0345299	0.0560612	0.0814762	0.0567658	0.0807543	0.151886	0.108401	0.0773906	0.0662782	0.0897998	0.0838306
gi|359402488	hypothetical protein NSU_pLA1136	13836	6.28	-	NSU_pLA1136	pLA1	0	Cytoplasmic	-	-	391	3	0.0536236	0.0261624	-	1	-	-	208	3	0.110337	0.0350388	350	3	0.0655697	0.00372118	MA	MA	0.313363	0.0934136	0.0873473	0.512847	0.0836807	0.0359686	0.0412215	-	-	0.0593782	0.0703176	0.135501	0.125191	0.0690398	0.0660293	0.0616401
gi|359402487	dihydrodiol dehydrogenase	28054	5.7	-	NSU_pLA1135	pLA1	0	Cytoplasmic	adh_short	3-phenylpropionate-dihydrodiol/cinnamic acid-dihydrodiol dehydrogenase // NAD/NADP dependent oxidoreductase	52	3	0.376863	0.0702333	81	3	0.267007	0.0657846	11	3	1.31037	0.514642	33	3	0.515796	0.0761805	-0.14966	0.119472	0.541209	0.0855078	0.136294	0.0813546	0.432097	0.29782	0.400673	0.23005	0.34296	0.228012	0.798807	1.82804	1.30426	0.571649	0.546722	0.429015
gi|359402486	salicylaldehyde dehydrogenase	54132	5.59	-	NSU_pLA1134	pLA1	0	Cytoplasmic	Aldedh	Aldehyde dehydrogenase B // Aldehyde dehydrogenase	44	3	0.444755	0.0701377	67	3	0.32161	0.0972013	18	3	0.786993	0.135417	50	3	0.42427	0.0378521	-0.140792	0.15686	0.24785	0.0301645	-0.0204789	0.685671	0.512735	0.448889	0.372642	0.218069	0.335864	0.410897	0.635671	0.896773	0.828534	0.392146	0.414664	0.465999
gi|359402483	4-oxolocrotonate decarboxylase	27141	5.08	phnK	NSU_pLA1131	pLA1	0	Cytoplasmic	FAA_hydrolase	4-oxalocrotonate decarboxylase // 2-keto-4-pentenoate hydratase	262	3	0.0903879	0.0259764	359	3	0.0618516	0.000413384	86	3	0.251656	0.048932	140	3	0.181209	0.104298	-0.164759	0.197379	0.444697	0.0145199	0.302069	0.267717	0.118674	0.084886	0.0676032	0.0623053	0.0614963	0.0617533	0.219391	0.307958	0.227619	0.215404	0.264117	0.0641057
gi|359402482	4-hydroxy-2-oxovalerate aldolase	36982	5.12	phnJ	NSU_pLA1130	pLA1	0	Cytoplasmic	HMGL-like DmpG_comm	4-hydroxy-2-oxovalerate aldolase // 4-hydroxy-2-oxovalerate aldolase 1	218	3	0.106612	0.0910495	184	3	0.129302	0.0523384	57	3	0.347656	0.0883163	25	3	0.612668	0.241793	0.0837987	0.731737	0.513343	0.0302172	0.759419	0.0542001	0.0136932	0.195669	0.110474	0.160556	0.158471	0.0688787	0.441594	0.335058	0.266315	0.723537	0.779145	0.335322
gi|359402481	Acetaldehyde dehydrogenase	32944	5.38	xylQ	NSU_pLA1129	pLA1	0	Cytoplasmic	Semialdhyde_dh AcetDehyd-dimer	Acetaldehyde dehydrogenase // Acetaldehyde dehydrogenase 1	72	3	0.283793	0.224583	52	3	0.367084	0.0861213	9	3	1.36472	0.238375	18	3	0.710031	0.0330419	0.111764	0.597255	0.682042	0.00468256	0.398275	0.0784005	0.0319508	0.463276	0.356154	0.385814	0.4423	0.27314	1.63418	1.27864	1.18134	0.684875	0.747451	0.697766
gi|359402480	putative 2-hydroxypent-2,4-dienoate hydratase	28412	4.77	xylJ	NSU_pLA1128	pLA1	0	Cytoplasmic	FAA_hydrolase	2-keto-4-pentenoate hydratase // 2-oxopent-4-dienoate hydratase	183	3	0.123834	0.0183431	123	3	0.181513	0.0834693	41	3	0.409278	0.0875277	122	3	0.203178	0.106434	0.16607	0.353753	0.51918	0.0258026	0.215038	0.324994	0.143018	0.106467	0.122016	0.134196	0.132453	0.27789	0.402216	0.500123	0.325496	0.204358	0.309017	0.0961586
gi|359402479	2-hydroxymuconic semialdehyde dehydrogenase	52527	4.93	xylG	NSU_pLA1127	pLA1	0	Cytoplasmic	Aldedh	Betaine-aldehyde dehydrogenase // 5-carboxy-2-hydroxymuconate semialdehyde dehydrogenase	104	3	0.202038	0.0641167	99	3	0.217324	0.0161773	26	3	0.578805	0.0538626	124	3	0.20222	0.0556119	0.0316731	0.723696	0.457098	0.00164813	0.00038951	0.997229	0.275386	0.174088	0.156642	0.227654	0.19868	0.225637	0.559728	0.537078	0.63961	0.17398	0.166394	0.266285
gi|359402477	catechol 2,3-dioxygenase	34494	5.13	xylE	NSU_pLA1125	pLA1	0	Cytoplasmic	Glyoxalase Glyoxalase	Metapyrocatechase (Catechol 2,3-dioxygenase) // Metapyrocatechase	411	2	0.0494017	0.00475433	379	3	0.0570391	0.0161515	91	3	0.241359	0.0322656	142	3	0.180294	0.050455	0.0624313	0.50791	0.688921	0.00775256	0.56224	0.044502	-	0.0460399	0.0527635	0.0479272	0.0756877	0.0475026	0.253143	0.266075	0.204857	0.160172	0.237705	0.143005
gi|359402476	putative 2-hydroxymuconic semialdehyde hydrolase	31194	5.08	xylF	NSU_pLA1124	pLA1	0	Cytoplasmic	Abhydrolase_6	2-hydroxymuconic semialdehyde hydrolase // Alpha/beta hydrolase fold-containing protein	-	1	-	-	-	1	-	-	428	3	0.046352	0.0176862	534	2	0.0297152	0.000936657	-	-	Phe	Phe	-	-	0.0532514	-	-	0.0263599	-	-	0.0618794	0.0271003	0.0500763	0.0303775	0.0290529	-
gi|359402475	Glutathione S-Transferase	21051	5.2	bphK	NSU_pLA1123	pLA1	0	Periplasmic	GST_N GST_C	Glutathione S-transferase // Glutathionine S-transferase	12	3	0.849559	0.131772	28	3	0.5535	0.182582	2	3	2.75807	0.799535	13	3	0.805812	0.286157	-0.186075	0.0916381	0.511411	0.0504205	-0.0229597	0.82639	0.885494	0.703547	0.959636	0.342679	0.657537	0.660285	1.94358	2.78886	3.54176	0.933418	0.478052	1.00597
gi|359402474	salicylate 1-hydroxylase beta subunit	17672	4.83	bphA2d	NSU_pLA1122	pLA1	0	Cytoplasmic	Ring_hydroxyl_B	Putative aromatic oxygenase // Probable ring hydroxylating beta subunit	252	3	0.09306	0.0286004	-	1	-	-	84	3	0.257581	0.0777997	166	3	0.157202	0.041354	MA	MA	0.442151	0.0534294	0.227695	0.100095	0.104981	0.0604273	0.113771	0.0455308	-	-	0.284083	0.169993	0.318667	0.19055	0.110929	0.170127
gi|359402473	salicylate 1-hydroxylase alpha subunit	47281	5.42	bphA1d	NSU_pLA1121	pLA1	0	Cytoplasmic	Rieske Ring_hydroxyl_A	Putative aromatic oxygenase // Probable Ring hydroxylating alpha subunit	158	3	0.13857	0.0553436	200	3	0.118912	0.0234678	25	3	0.583238	0.167872	171	3	0.149221	0.0246953	-0.0664417	0.614802	0.624177	0.0339981	0.0321596	0.782273	0.0760734	0.158262	0.181374	0.119818	0.141914	0.0950051	0.441594	0.768662	0.539458	0.13808	0.132059	0.177524
gi|359402472	4-hydroxythreonine-4-phosphate dehydrogenase	33277	5.3	-	NSU_pLA1120	pLA1	0	Cytoplasmic	PdxA	4-hydroxythreonine-4-phosphate dehydrogenase // 4-hydroxythreonine-4-phosphate dehydrogenase 2	350	2	0.0611948	0.0375738	542	3	0.0325757	0.0153701	63	3	0.322619	0.0511814	230	3	0.109203	0.0202686	-0.27382	0.466718	0.721976	0.00849273	0.251521	0.289627	-	0.0877635	0.034626	0.0503235	0.0236524	0.0237513	0.379715	0.280857	0.307286	0.127033	0.0871586	0.113418
gi|359402471	putative small subunit of toluene/benzoate dioxygenase	18517	5.03	xylY	NSU_pLA1119	pLA1	0	Cytoplasmic	Ring_hydroxyl_B	Toluate 1,2-dioxygenase beta subunit // Benzoate 1,2-dioxygenase beta subunit	309	3	0.0751948	0.0277458	285	3	0.0798758	0.0639691	119	3	0.188275	0.0433056	235	3	0.10609	0.0564888	0.0262274	0.915458	0.398606	0.0254209	0.149485	0.459368	0.0608587	0.0575498	0.107176	0.0431344	0.153741	0.0427523	0.182826	0.234048	0.147953	0.110464	0.0475411	0.160264
gi|359402470	putative large subunit of toluene/benzoate dioxygenase	52897	5.78	xylX	NSU_pLA1118	pLA1	0	Cytoplasmic	Rieske Ring_hydroxyl_A	Benzoate 1,2-dioxygenase alpha subunit // Toluate 1,2-dioxygenase alpha subunit	650	2	0.0245665	0.0082913	-	0	-	-	305	3	0.0754735	0.0200538	-	1	-	-	MA	MA	0.487451	0.0335851	-	-	0.0304294	0.0187037	-	-	-	-	0.0984446	0.0665188	0.0614572	0.0165696	-	-
gi|359402469	putative biphenyl-2,3-diol 1,2-dioxygenase	33014	5.31	bphC	NSU_pLA1117	pLA1	0	Cytoplasmic	Glyoxalase	Biphenyl-2,3-diol 1,2-dioxygenase // Iron-dependent extradiol dioxygenase	20	3	0.640525	0.307158	11	3	0.905106	0.341435	8	3	1.41684	0.259829	15	3	0.744366	0.0921033	0.150163	0.375416	0.344785	0.0299841	0.0652505	0.623674	0.988954	0.523703	0.408917	1.10712	0.510892	1.09731	1.45979	1.13821	1.65252	0.684875	0.850457	0.697766
gi|359402467	putative small subunit of oxygenase	18532	5.17	ahdA2c	NSU_pLA1115	pLA1	0	Cytoplasmic	Ring_hydroxyl_B	Putative aromatic oxygenase // Probable ring hydroxylating beta subunit	76	3	0.266205	0.0517653	144	3	0.15867	0.0655621	30	3	0.533035	0.231716	106	3	0.224725	0.0851939	-0.224722	0.0932655	0.301539	0.179319	-0.0735661	0.518796	0.263214	0.319401	0.216001	0.155763	0.0946096	0.225637	0.267207	0.692289	0.63961	0.179503	0.171676	0.322994
gi|359402466	putative large subunit of oxygenase	46584	5.48	ahdA1c	NSU_pLA1114	pLA1	0	Cytoplasmic	Rieske Ring_hydroxyl_A	Putative aromatic oxygenase // Probable Ring hydroxylating alpha subunit	416	3	0.049066	0.016757	471	3	0.0419909	0.0107482	224	3	0.103218	0.0111634	375	3	0.0606453	0.0232472	-0.0676254	0.576887	0.322976	0.0133088	0.092016	0.526183	0.0349938	0.0446011	0.0676032	0.0359454	0.0544005	0.0356269	0.115321	0.10101	0.0933239	0.0856093	0.0396176	0.0567089
gi|359402465	putative 2-hydroxychromene-2-carboxylate isomerase	22193	5.1	nahD	NSU_pLA1113	pLA1	0	Cytoplasmic	DSBA	Blr0588 protein // DSBA oxidoreductase	473	3	0.0405418	0.0157097	420	3	0.0491427	0.0232638	291	3	0.0805606	0.00871293	403	3	0.0533136	0.0221763	0.083556	0.627408	0.29822	0.0286136	0.118935	0.466006	0.022822	0.0460399	0.0527635	0.0359454	0.0354786	0.0760041	0.0900065	0.0788372	0.0728382	0.0414239	0.0396176	0.0788994
gi|359402464	TonB-dependent receptor	90183	5.02	-	NSU_pLA1112	pLA1	1	OuterMembrane	Plug TonB_dep_Rec	TonB-dependent receptor // Putative TonB-dependent outer membrane receptor	74	3	0.273776	0.0917596	93	3	0.231652	0.0356802	49	3	0.376742	0.0283863	99	3	0.238254	0.0486793	-0.072559	0.520032	0.138649	0.183841	-0.0603546	0.594772	0.378846	0.233077	0.209405	0.268392	0.229428	0.197136	0.405029	0.37694	0.348258	0.287206	0.237705	0.189852
gi|359402463	semialdehyde dehydrogenase	52760	5.7	-	NSU_pLA1111	pLA1	0	Cytoplasmic	Aldedh	Succinate-semialdehyde dehydrogenase [NADP(+)] GabD // Succinate-semialdehyde dehydrogenase [NADP+]	301	3	0.0773607	0.0293244	241	3	0.0983943	0.0316047	122	3	0.184057	0.101362	280	3	0.0879524	0.0467944	0.10445	0.445935	0.376432	0.20375	0.0557273	0.759395	0.111067	0.0633048	0.0577101	0.10544	0.0638615	0.125882	0.300959	0.130574	0.120638	0.074563	0.139982	0.0493121
gi|359402458	regulator	30384	8.96	-	NSU_pLA1106	pLA1	0	OuterMembrane	HTH_IclR IclR	Putative transcriptional regulator // IclR family regulatory protein	-	0	-	-	-	1	-	-	568	2	0.0260692	0.00145816	-	0	-	-	-	-	Phe	Phe	-	-	-	-	-	-	-	0.0261264	-	0.0271003	0.0250381	-	-	-
gi|359402457	transposase of IS6100	29735	9.9	-	NSU_pLA1105	pLA1	0	Cytoplasmic	DDE_Tnp_IS240	Transposase // Cgl2504	760	2	0.0162812	0.00064343	-	0	-	-	-	1	-	-	-	0	-	-	MA	MA	-	-	MA	MA	0.0167361	0.0158262	-	-	-	-	-	-	0.0250381	-	-	-
gi|359402453	AcrB/AcrD/AcrF family protein	112746	5.65	-	NSU_pLA1101	pLA1	10	InnerMembrane	ACR_tran	AcrB/AcrD/AcrF family protein // Cation efflux system protein	765	2	0.0160523	0.00171489	-	0	-	-	-	0	-	-	-	0	-	-	MA	MA	MA	MA	MA	MA	-	0.0172649	0.0148397	-	-	-	-	-	-	-	-	-
gi|359402313	protein of unknown function DUF450	39508	5.18	-	NSU_4928	Chr.	0	Cytoplasmic	HSDR_N_2	Putative restriction endonuclease or methylase // Prophage P2a protein 6; endonuclease	-	1	-	-	419	3	0.0492507	0.026267	-	1	-	-	-	0	-	-	Ben	Ben	-	-	-	-	-	-	0.0131909	0.0647017	0.0189219	0.0641284	-	-	0.0182095	-	-	-
gi|359402220	hypothetical protein NSU_4844	7705	9.69	-	NSU_4844	Chr.	2	InnerMembrane	-	-	322	3	0.0706724	0.00486888	-	0	-	-	-	0	-	-	-	0	-	-	MA	MA	MA	MA	MA	MA	0.0699875	0.0661823	0.0758475	-	-	-	-	-	-	-	-	-
gi|359402213	nickel-dependent hydrogenase, large subunit	61281	5.87	-	NSU_4837	Chr.	0	Cytoplasmic	NiFeSe_Hases NiFeSe_Hases	Hydrogenase-2, large subunit // Nickel-dependent hydrogenase large subunit	853	3	0.00768179	0.000529226	701	2	0.011904	0.000110016	660	2	0.0131909	0.00123405	639	2	0.0127669	0.000620719	0.19023	0.00343645	0.234812	0.0720018	0.220624	0.0113766	0.00760734	0.00719373	0.00824429	0.0119818	0.0118262	-	0.0140635	0.0123183	-	-	0.0132059	0.012328
gi|359402212	NADH ubiquinone oxidoreductase, 20 kDa subunit	32741	5.78	-	NSU_4836	Chr.	0	Periplasmic	Oxidored_q6	NADH ubiquinone oxidoreductase 20 kDa subunit // Hydrogenase-2, small subunit	778	3	0.0153636	0.00105845	611	2	0.023808	0.000220031	-	1	-	-	-	0	-	-	0.19023	0.00343645	MA	MA	MA	MA	0.0152147	0.0143875	0.0164886	0.0239636	0.0236524	-	-	-	0.0227619	-	-	-
gi|359402209	putative membrane-anchored protein	46630	5.56	-	NSU_4833	Chr.	2	Cytoplasmic	DUF3422	Hypothetical transmembrane protein // Bll6945 protein	-	0	-	-	-	1	-	-	-	0	-	-	606	2	0.0189097	0.000596055	-	-	-	-	Pyr	Pyr	-	-	-	-	-	0.0166259	-	-	-	0.0193311	0.0184882	-
gi|359402163	outer membrane protein	23243	5.85	-	NSU_4789	Chr.	1	InnerMembrane	Thioredoxin_4	Outer membrane protein // Oxidoreductase	276	3	0.0868891	0.0135954	171	3	0.135571	0.0286437	128	3	0.178744	0.0193318	195	3	0.131139	0.00744236	0.193203	0.0804202	0.313266	0.00370879	0.178768	0.0146791	0.0760734	0.102151	0.0824429	0.119818	0.118262	0.168634	0.199702	0.17492	0.16161	0.13808	0.132059	0.12328
gi|359402162	electron transport protein	13265	5.83	-	NSU_4788	Chr.	0	Periplasmic	SCO1-SenC	Electron transport protein SCO1/SenC // SCO1/SenC family protein	478	2	0.0401389	0.00386289	-	1	-	-	-	0	-	-	-	0	-	-	-	-	MA	MA	MA	MA	-	0.0374074	0.0428703	-	-	0.0617533	-	-	-	-	-	-
gi|359402154	phosphoenolpyruvate carboxykinase (ATP)	57904	5.64	-	NSU_4780	Chr.	0	Periplasmic	PEPCK_ATP	Phosphoenolpyruvate carboxykinase [ATP] // Phosphoenolpyruvate carboxykinase [ATP] 1	304	3	0.0769938	0.020636	449	3	0.0445226	0.0278522	533	3	0.0302102	0.00326735	-	1	-	-	-0.237875	0.186007	-0.406302	0.0559154	MA	MA	0.0973739	0.0561111	0.0774964	0.0766834	0.0283829	0.0285015	0.0337524	0.0295639	0.0273143	-	-	0.0443809
gi|359402150	hypothetical protein NSU_4777	32835	6.41	-	NSU_4777	Chr.	0	Cytoplasmic	Usp Usp	Universal stress protein family // Universal stress protein	66	2	0.311097	0.00157138	121	3	0.187191	0.0406844	381	3	0.0550853	0.0346702	109	3	0.217618	0.119789	-0.22061	0.0338589	-0.75186	0.00593571	-0.155201	0.309058	-	0.312208	0.309985	0.186916	0.146645	0.228012	0.0928192	0.0246366	0.0478001	0.265113	0.306376	0.081365
gi|359402149	ATPase, E1-E2 type	96042	5.34	-	NSU_4776	Chr.	10	InnerMembrane	Cation_ATPase_N E1-E2_ATPase Hydrolase Cation_ATPase_C	H+ transporting ATPase, proton pump // Probable cation-transporting P-type ATPase	614	3	0.0275842	0.0144443	-	1	-	-	-	1	-	-	-	0	-	-	MA	MA	MA	MA	MA	MA	0.0395582	0.0316524	0.011542	0.0167745	-	-	0.0196889	-	-	-	-	-
gi|359402147	hypothetical protein NSU_4774	30488	6.17	-	NSU_4774	Chr.	0	Cytoplasmic	Usp	UspA // Universal stress protein (Usp)	107	3	0.197538	0.0234197	75	3	0.290506	0.0680136	109	3	0.202104	0.143069	96	3	0.243168	0.0343143	0.167504	0.130136	0.00992303	0.961235	0.0902543	0.139298	0.196269	0.221567	0.174779	0.369039	0.250715	0.251764	0.362839	0.0886918	0.154781	0.237497	0.279964	0.212042
gi|359402145	alcohol dehydrogenase GroES-like domain protein	35791	5.58	-	NSU_4772	Chr.	0	Cytoplasmic	ADH_N ADH_zinc_N	Alcohol dehydrogenase // Zn-dependent alcohol dehydrogenase	146	2	0.144996	0.00451764	161	3	0.14747	0.0683716	266	3	0.0885313	0.0474949	149	3	0.17127	0.0227318	0.00734623	0.955814	-0.21426	0.174114	0.0723237	0.177968	-	0.148191	0.141802	0.167745	0.203411	0.0712538	0.0843811	0.137965	0.0432477	0.193311	0.147906	0.172592
gi|359402143	putative phospholipid-binding domain protein	23245	6.36	-	NSU_4770	Chr.	0	Cytoplasmic	BON BON BON	Probable osmotically inducible protein Y // Hyperosmotically inducible periplasmic protein	488	3	0.0394742	0.0168578	-	0	-	-	-	0	-	-	-	0	-	-	MA	MA	MA	MA	MA	MA	0.0471655	0.0201424	0.0511146	-	-	-	-	-	-	-	-	-
gi|359402141	hypothetical protein NSU_4768	29665	4.81	-	NSU_4768	Chr.	0	Cytoplasmic	Usp	Blr2761 protein // Bll4644 protein	172	3	0.13057	0.0512393	84	3	0.264695	0.0525288	92	3	0.241004	0.0395963	100	3	0.237181	0.0607471	0.306903	0.0340225	0.266182	0.0451482	0.259238	0.0826875	0.0806378	0.128048	0.183023	0.213276	0.262542	0.318267	0.196889	0.273466	0.252657	0.245782	0.29317	0.172592
gi|359402136	UspA domain-containing protein	30302	7.9	-	NSU_4764	Chr.	0	Cytoplasmic	Usp	Glr0690 protein // Lmo1580 protein	398	3	0.0519035	0.0345215	592	2	0.0262432	0.00016513	-	0	-	-	-	0	-	-	-0.29618	0.326808	MA	MA	MA	MA	0.0167361	0.0532336	0.0857407	0.0263599	-	0.0261264	-	-	-	-	-	-
gi|359402132	carbohydrate binding protein	69092	5.45	-	NSU_4762	Chr.	0	Cytoplasmic	GT36_AF	Cyclic beta 1-2 glucan synthetase // Glycosyltransferase	840	3	0.0100797	0.0037442	-	0	-	-	-	0	-	-	-	0	-	-	MA	MA	MA	MA	MA	MA	0.00760734	0.0143875	0.00824429	-	-	-	-	-	-	-	-	-
gi|359402131	6-phosphofructokinase	31887	5.5	-	NSU_4761	Chr.	0	Cytoplasmic	PfkB	6-phosphofructokinase isozyme 2 // Putative 6-phosphofructokinase	-	0	-	-	623	2	0.0237018	6.99133e-05	-	0	-	-	-	0	-	-	Ben	Ben	-	-	-	-	-	-	-	-	0.0236524	0.0237513	-	-	-	-	-	-
gi|359402129	pyruvate, water dikinase	88649	5.21	-	NSU_4759	Chr.	0	Cytoplasmic	PPDK_N PEP-utilizers PEP-utilizers_C	Phosphoenolpyruvate synthase	231	3	0.0990693	0.0184258	386	3	0.0547541	0.0158422	408	3	0.0501004	0.00928638	458	3	0.0408501	0.0105334	-0.257523	0.035299	-0.296098	0.0268491	-0.384746	0.0154775	0.120196	0.0863247	0.0906872	0.0694944	0.0567658	0.038002	0.056254	0.0394186	0.0546286	0.0441855	0.0290529	0.0493121
gi|359402127	hypothetical protein NSU_4757	40119	5.61	-	NSU_4757	Chr.	0	Cytoplasmic	UPF0051	SufBD protein // SufB/sufD domain protein	346	3	0.0634407	0.0151062	534	3	0.0333161	0.0124	-	0	-	-	594	2	0.0209088	0.00167436	-0.279714	0.0580449	MA	MA	-0.482039	0.0374847	0.0562943	0.0532336	0.0807941	0.0407381	0.0402091	0.019001	-	-	-	0.0220927	-	0.0197248
gi|359402125	multi-sensor signal transduction histidine kinase	67877	5.09	-	NSU_4755	Chr.	4	InnerMembrane	PAS_9 PAS HisKA HATPase_c	Sensor protein FixL // Sensory box histidine kinase FixL	784	3	0.0151513	0.00731881	-	1	-	-	621	2	0.0202227	0.0111785	632	2	0.0135069	0.000425753	MA	MA	0.12539	0.641039	-0.0498928	0.734984	0.022822	0.0143875	0.00824429	0.0119818	-	-	0.028127	0.0123183	-	0.013808	0.0132059	-
gi|359402124	two component transcriptional regulator, LuxR family	21869	5.98	-	NSU_4754	Chr.	0	Cytoplasmic	Response_reg GerE	Response regulator protein // Two-component response regulator	143	3	0.147472	0.0590339	186	3	0.129028	0.0515939	155	3	0.152596	0.0522689	282	3	0.0871424	0.0456607	-0.0580256	0.704887	0.0148323	0.915886	-0.228481	0.238304	0.205398	0.14963	0.0873895	0.0790798	0.182124	0.125882	0.0928192	0.189702	0.175267	0.0911325	0.0396176	0.130677
gi|359402120	enoyl-(acyl carrier protein) reductase	27342	5.71	-	NSU_4750	Chr.	0	Cytoplasmic	adh_short_C2	Enoyl-[acyl-carrier-protein] reductase [NADH] // Enoyl-[acyl-carrier-protein] reductase [NADH] FabI	480	3	0.0399453	0.00275197	494	3	0.0397299	0.019551	533	3	0.0302102	0.00326735	-	0	-	-	-0.0023481	0.986582	-0.121312	0.0178114	MA	MA	0.0395582	0.0374074	0.0428703	0.0623053	0.0283829	0.0285015	0.0337524	0.0295639	0.0273143	-	-	-
gi|359402117	protein of unknown function UPF0005	26089	9.87	-	NSU_4747	Chr.	7	InnerMembrane	Bax1-I	Predicted integral membrane protein // Conserved hypothetical membrane protein	466	3	0.0414817	0.00285782	-	0	-	-	-	0	-	-	-	0	-	-	MA	MA	MA	MA	MA	MA	0.0410796	0.0388461	0.0445192	-	-	-	-	-	-	-	-	-
gi|359402115	hypothetical protein NSU_4745	29540	5.44	-	NSU_4745	Chr.	0	Cytoplasmic	Usp	Universal stress protein (Usp) // UspA	22	3	0.63152	0.330726	35	3	0.490796	0.152454	77	3	0.280447	0.0761338	14	3	0.796656	0.178897	-0.109486	0.554113	-0.352537	0.202852	0.100884	0.500884	0.2906	0.951011	0.652948	0.536784	0.614963	0.320642	0.253143	0.221729	0.366467	0.618597	0.794992	0.97638
gi|359402112	ribose-phosphate pyrophosphokinase	39069	5.03	-	NSU_4742	Chr.	0	Cytoplasmic	Pribosyltran_N Pribosyltran	Bll3116 protein // Ribose-phosphate pyrophosphokinase	401	2	0.0514708	0.0158192	-	1	-	-	-	0	-	-	-	0	-	-	-	-	MA	MA	MA	MA	-	0.0402849	0.0626566	-	-	0.019001	-	-	-	-	-	-
gi|359402110	beta-lactamase-like protein	49410	6.86	-	NSU_4740	Chr.	0	Cytoplasmic	Lactamase_B Beta-Casp RMMBL	Putative metallo-beta-lactamase family protein // Beta-lactamase-like protein	160	3	0.13693	0.0558012	242	3	0.0983453	0.0339857	398	3	0.0523748	0.0133273	358	2	0.0634836	0.0113405	-0.143746	0.375321	-0.417377	0.112627	-0.333838	0.143791	0.200834	0.0978347	0.112122	0.0910616	0.068592	0.135382	0.0393778	0.0517369	0.0660096	-	0.0554646	0.0715025
gi|359402109	putative thymidine phosphorylase	50960	5.25	-	NSU_4739	Chr.	0	Cytoplasmic	Glycos_trans_3N Glycos_transf_3 PYNP_C	Putative thymidine phosphorylase // Pyrimidine-nucleoside phosphorylase	812	3	0.0125752	0.00532116	-	1	-	-	-	0	-	-	-	0	-	-	MA	MA	MA	MA	MA	MA	0.00912881	0.0187037	0.00989315	0.0143781	-	-	-	-	-	-	-	-
gi|359402106	globin	44055	5.76	-	NSU_4736	Chr.	0	Cytoplasmic	Globin FAD_binding_6 NAD_binding_1	Flavohemoprotein // Dihydropteridine reductase, ferrisiderophore reductase activity	565	2	0.0312963	0.0117045	365	3	0.0601381	0.038047	460	3	0.0402803	0.00435647	423	3	0.0493289	0.0147456	0.283657	0.321963	0.1096	0.46526	0.197609	0.235299	-	0.0230199	0.0395726	0.0383417	0.104071	0.038002	0.0450032	0.0394186	0.0364191	0.0662782	0.0422587	0.0394497
gi|359402087	secretion protein HlyD family protein	38173	6.81	-	NSU_4718	Chr.	1	InnerMembrane	HlyD	HlyD family secretion protein // yhiI	585	2	0.0295584	0.0234896	335	3	0.0673304	0.0247662	482	3	0.0379244	0.0144705	318	2	0.0776216	0.0425403	0.35753	0.206629	0.108238	0.708519	0.419302	0.327943	-	0.0129487	0.0461681	0.0431344	0.0662267	0.09263	0.0506286	0.0221729	0.0409715	0.107702	0.0475411	-
gi|359401974	radical SAM family protein	77426	5.21	-	NSU_4611	Chr.	0	Cytoplasmic	Radical_SAM Fer4_14	SCO5273 // Putative sulfatase modifier protein	758	2	0.0163639	0.0048298	-	1	-	-	-	0	-	-	-	0	-	-	-	-	MA	MA	MA	MA	0.0197791	0.0129487	-	-	-	0.00950051	-	-	-	-	-	-
gi|359401884	outer membrane efflux protein	44125	6.89	-	NSU_4526	Chr.	0	OuterMembrane	OEP OEP	Outer membrane protein CzcC // Putative cobalt-zinc-cadmium resistance protein	453	3	0.0432581	0.0244752	334	2	0.067528	0.0148845	643	2	0.0165895	0.000927918	414	2	0.05168	0.0105989	0.193416	0.262364	-0.416234	0.199513	0.077255	0.636923	0.0243435	0.0345299	0.0709009	-	0.0780529	0.0570031	-	0.0172456	0.0159334	0.0441855	-	0.0591745
gi|359401883	Secretion protein HlyD	39851	5.95	-	NSU_4525	Chr.	0	Cytoplasmic	HlyD_2	Resistance-Nodulation-Cell Division (RND) divalent metal cation efflux membrane fusion protein CzcB // Metal ion efflux membrane fusion protein family	126	3	0.167373	0.109374	49	3	0.385459	0.0829211	82	3	0.261021	0.123232	55	3	0.387597	0.0807293	0.362292	0.0554167	0.192989	0.38137	0.364695	0.053368	0.0410796	0.230199	0.23084	0.436137	0.430474	0.289766	0.393778	0.150283	0.239	0.336914	0.480693	0.345185
gi|359401882	Heavy metal efflux pump CzcA	115289	5.5	-	NSU_4524	Chr.	12	InnerMembrane	ACR_tran	Metal ion efflux RND protein family // Resistance-Nodulation-Cell Division (RND) divalent metal cation efflux transporter CzcA	312	3	0.0741903	0.0284754	283	3	0.0800573	0.0131931	290	3	0.0807828	0.00169538	380	3	0.0593627	0.0259555	0.0330533	0.7686	0.0369716	0.727413	-0.096834	0.541825	0.106503	0.0633048	0.0527635	0.0766834	0.0946096	0.0688787	0.0815684	0.0788372	0.081943	0.0497087	0.0396176	0.0887618
gi|359401877	heavy metal translocating P-type ATPase	88328	5.52	-	NSU_4519	Chr.	6	InnerMembrane	E1-E2_ATPase Hydrolase	Cadmium efflux ATPase // Cation transporting ATPase	479	3	0.040083	0.0171652	544	3	0.031742	0.00571579	415	3	0.0491838	0.0282545	548	3	0.0283466	0.0137349	-0.101325	0.494944	0.0888622	0.663323	-0.150459	0.409805	0.0593372	0.0345299	0.0263817	0.0383417	0.0283829	0.0285015	0.0815684	0.0295639	0.0364191	0.0441855	0.0211294	0.0197248
gi|359401848	hypothetical protein NSU_4491	12343	9.69	-	NSU_4491	Chr.	2	InnerMembrane	-	-	469	2	0.041443	0.00163782	-	1	-	-	-	0	-	-	-	0	-	-	-	-	MA	MA	MA	MA	0.0426011	0.0402849	-	0.067098	-	-	-	-	-	-	-	-
gi|359401847	putative poly-beta-hydroxyalkanoate synthase	64370	5.14	-	NSU_4490	Chr.	0	Periplasmic	PHBC_N PhaC_N Abhydrolase_1	Putative polymerase // PhbC protein	858	2	0.00740053	0.000292468	-	0	-	-	-	0	-	-	-	1	-	-	MA	MA	MA	MA	-	-	0.00760734	0.00719373	-	-	-	-	-	-	-	0.013808	-	-
gi|359401843	hypothetical protein NSU_4486	43090	5.9	-	NSU_4486	Chr.	0	Cytoplasmic	TelA	-	-	1	-	-	-	0	-	-	-	0	-	-	587	2	0.021611	0.000681205	-	-	-	-	-	-	-	-	0.0131909	-	-	-	-	-	-	0.0220927	0.0211294	-
gi|359401842	stress protein	22840	4.49	-	NSU_4485	Chr.	0	Extracellular	TerD	Stress protein // YceE	321	3	0.0707111	0.0430221	305	2	0.0734757	0.000216731	-	1	-	-	-	1	-	-	0.0166561	0.921541	MA	MA	MA	MA	0.0471655	0.0446011	0.120367	-	0.0733225	0.073629	-	-	0.0341429	-	-	0.0369841
gi|359401829	pyruvate kinase	55810	6.22	-	NSU_4473	Chr.	0	Cytoplasmic	PK	Pyruvate kinase // Pyruvate kinase 1	846	3	0.00921814	0.000635071	-	1	-	-	651	2	0.0152667	0.00227621	621	3	0.0157367	0.000893083	MA	MA	0.219101	0.15071	0.232271	0.000833625	0.00912881	0.00863247	0.00989315	-	0.0141914	-	0.0168762	-	0.0136572	0.0165696	0.015847	0.0147936
gi|359401803	ornithine cyclodeaminase	35092	7.93	-	NSU_4449	Chr.	0	Cytoplasmic	OCD_Mu_crystall	Ornithine cyclodeaminase/mu-crystallin family protein // Ornithine cyclodeaminase	-	0	-	-	642	3	0.0214102	0.000143094	612	2	0.0213293	0.00119304	-	1	-	-	Ben	Ben	Phe	Phe	-	-	-	-	-	0.0215672	0.0212872	0.0213761	-	0.0221729	0.0204857	-	-	0.0221904
gi|359401797	hypothetical protein NSU_4444	88638	5.74	-	NSU_4444	Chr.	0	OuterMembrane	Plug TonB_dep_Rec	TonB-dependent receptor // Probable TonB-dependent receptor	862	2	0.00634065	0.000360316	-	1	-	-	-	1	-	-	-	1	-	-	-	-	-	-	-	-	0.00608587	-	0.00659544	0.00958543	-	-	-	-	0.00910477	0.0110464	-	-
gi|359401796	hypothetical protein NSU_4443	50612	6.19	-	NSU_4443	Chr.	0	Periplasmic	Rieske Ring_hydroxyl_A	3-phenylpropionate/cinnamic acid dioxygenase subunit alpha // Ferredoxin subunits of nitrite reductase and ring-hydroxylating dioxygenases	715	2	0.0192414	0.000760417	-	1	-	-	564	2	0.0262492	0.0145889	-	1	-	-	-	-	0.13488	0.620023	-	-	0.0197791	0.0187037	-	-	0.0165567	-	0.0365651	-	0.0159334	0.0193311	-	-
gi|359401794	hypothetical protein NSU_4441	26865	5.34	-	NSU_4441	Chr.	0	Cytoplasmic	-	4,5-dihydroxyphthalate decarboxylase // Blr3843 protein	-	1	-	-	411	3	0.0508138	0.0194277	407	2	0.0502223	0.0323968	297	3	0.082921	0.0287267	Ben	Ben	-	-	Pyr	Pyr	-	0.0172649	-	0.0623053	0.0283829	0.0617533	0.0731303	-	0.0273143	0.115987	0.0686704	0.0641057
gi|359401792	hypothetical protein NSU_4439	35285	5.06	-	NSU_4439	Chr.	0	Periplasmic	DHDPS	Dihydrodipicolinate synthase // Putative dihydrodipicolinate synthetase	420	2	0.0478579	0.00460575	303	3	0.0737462	0.00049288	363	3	0.0593838	0.0156611	300	3	0.0813065	0.00461426	0.187786	0.0776988	0.0937146	0.332769	0.230172	0.010485	-	0.0446011	0.0511146	0.0742871	0.0733225	0.073629	0.056254	0.0763735	0.0455239	0.0856093	0.0818763	0.0764337
gi|359401791	hypothetical protein NSU_4438	17103	5.25	-	NSU_4438	Chr.	0	Cytoplasmic	SnoaL_4	-	86	3	0.227654	0.0625392	130	3	0.175336	0.0750682	98	3	0.219057	0.106563	107	3	0.220139	0.0631816	-0.113405	0.407778	-0.0167176	0.911188	-0.0145779	0.890679	0.296686	0.211496	0.174779	0.172538	0.101705	0.251764	0.298146	0.261148	0.0978763	0.292729	0.190164	0.177524
gi|359401790	Short-chain dehydrogenase/reductase, SDR family	27189	5.73	-	NSU_4437	Chr.	0	Cytoplasmic	adh_short	Short-chain dehydrogenase/reductase SDR // 3-oxoacyl-(Acyl-carrier-protein) reductase	82	3	0.247	0.128546	124	3	0.178825	0.106651	46	3	0.390036	0.129073	128	3	0.198057	0.118499	-0.140269	0.519847	0.198408	0.245433	-0.095907	0.653278	0.391017	0.143875	0.206107	0.299545	0.139549	0.0973802	0.427531	0.246366	0.49621	0.162934	0.330146	0.10109
gi|359401789	Carboxymethylenebutenolidase	40818	5	-	NSU_4436	Chr.	1	Cytoplasmic	DLH	Carboxymethylenebutenolidase // Putative dienelactone hydrolase	80	2	0.255059	0.0473645	120	3	0.193502	0.0195254	117	3	0.19213	0.0217835	148	3	0.171439	0.0606233	-0.119954	0.294863	-0.123045	0.284432	-0.172531	0.191323	-	0.221567	0.28855	0.206087	0.203411	0.171009	0.168762	0.211875	0.195753	0.237497	0.15847	0.118349
gi|359401788	hypothetical protein NSU_4435	31203	4.92	-	NSU_4435	Chr.	0	Cytoplasmic	Glyoxalase	Putative oxidoreductase // 2,3-dihydroxybiphenyl 1,2-dioxygenase	132	3	0.162995	0.0735889	112	3	0.203719	0.080696	126	3	0.179594	0.0346462	305	3	0.0803525	0.0199504	0.096857	0.553832	0.0421184	0.748287	-0.307175	0.184809	0.226699	0.179843	0.0824429	0.15816	0.156106	0.296891	0.140635	0.206948	0.1912	0.0966557	0.0581058	0.0862962
gi|359401787	aldehyde dehydrogenase	52183	5.36	-	NSU_4434	Chr.	0	Cytoplasmic	Aldedh	Betaine aldehyde dehydrogenase // Aldehyde dehydrogenase (Acceptor)	664	3	0.0233297	0.00478782	507	3	0.0364447	0.00940614	469	3	0.0392907	0.0147411	549	3	0.0283432	0.0117603	0.193725	0.121328	0.22638	0.194163	0.0845391	0.549112	0.0197791	0.0287749	0.0214352	0.0311526	0.0473048	0.0308767	0.056254	0.0320276	0.0295905	0.0359007	0.0343352	0.0147936
gi|359401786	succinate-semialdehyde dehydrogenase (NADP+)	51235	5.44	-	NSU_4433	Chr.	0	Cytoplasmic	Aldedh	Succinate-semialdehyde dehydrogenase // Succinate-semialdehyde dehydrogenase [NADP(+)] GabD	619	3	0.0271664	0.0113911	456	3	0.0436234	0.0110438	367	3	0.058179	0.00604733	-	1	-	-	0.205688	0.146887	0.330735	0.0244701	MA	MA	0.0197791	0.0402849	0.0214352	0.0503235	0.04967	0.0308767	0.0590667	0.0517369	0.0637334	-	0.015847	-
gi|359401752	rod shape-determining protein MreB and related protein	36904	4.95	-	NSU_4404	Chr.	0	Cytoplasmic	MreB_Mbl	Rod shape-determining protein MreB // ROD SHAPE-DETERMINING PROTEIN MREB (MreB)	245	3	0.0954265	0.0699318	166	3	0.140941	0.0502475	287	3	0.0821128	0.010949	154	3	0.166701	0.0530025	0.169368	0.41662	-0.065258	0.774232	0.24227	0.237114	0.0289079	0.168333	0.0890384	0.0982507	0.196315	0.128257	0.0815684	0.0714462	0.0933239	0.113225	0.219217	0.167661
gi|359401746	GTP-dependent nucleic acid-binding protein EngD	39569	4.93	engD	NSU_4398	Chr.	0	Cytoplasmic	MMR_HSR1 YchF-GTPase_C	GTP-binding protein // Putative GTP-binding protein	464	3	0.0416855	0.0146112	483	3	0.0412002	0.0224338	614	2	0.0211055	0.00197447	401	3	0.0537927	0.0180494	-0.00508563	0.976689	-0.29559	0.13139	0.110739	0.419633	0.025865	0.0546723	0.0445192	0.0407381	0.0638615	0.019001	0.0225016	0.0197093	-	0.074563	0.0448999	0.0419153
gi|359401741	large subunit ribosomal protein L25	24339	5.34	-	NSU_4393	Chr.	0	Cytoplasmic	Ribosomal_L25p	50S ribosomal protein L25	40	3	0.456901	0.070855	38	3	0.466757	0.141912	83	3	0.260192	0.131814	27	3	0.610553	0.0353729	0.00926864	0.92122	-0.244527	0.105339	0.125901	0.0450812	0.476219	0.37839	0.516093	0.349868	0.425743	0.624659	0.410655	0.165065	0.204857	0.604789	0.578416	0.648454
gi|359401740	glycyl-tRNA synthetase alpha chain	34038	4.74	-	NSU_4392	Chr.	0	Cytoplasmic	tRNA-synt_2e	Glycine--tRNA ligase alpha subunit	-	0	-	-	-	0	-	-	588	2	0.0236993	0.0013256	-	1	-	-	-	-	Phe	Phe	-	-	-	-	-	-	-	-	-	0.0246366	0.0227619	-	0.0264117	-
gi|359401738	hypothetical protein NSU_4390	35672	5	-	NSU_4390	Chr.	0	Periplasmic	TraB	GumN protein // GumN	797	2	0.0138942	0.00133715	-	0	-	-	-	0	-	-	-	0	-	-	MA	MA	MA	MA	MA	MA	-	0.0129487	0.0148397	-	-	-	-	-	-	-	-	-
gi|359401737	glycyl-tRNA synthetase beta chain	83630	5.07	-	NSU_4389	Chr.	0	Cytoplasmic	tRNA_synt_2f DALR_1	Glycine--tRNA ligase beta subunit // Glycyl-tRNA synthetase, beta subunit	642	3	0.0252883	0.00523754	691	2	0.0143159	0.00686594	659	3	0.013355	0.00560665	-	1	-	-	-0.247101	0.209639	-0.277277	0.0547023	MA	MA	0.025865	0.0302137	0.0197863	0.0191709	0.00946096	-	0.0112508	0.0197093	0.00910477	-	-	0.00986242
gi|359401736	pyruvate,orthophosphate dikinase	96281	5	-	NSU_4388	Chr.	0	Cytoplasmic	PPDK_N PEP-utilizers PEP-utilizers_C	Pyruvate phosphate dikinase // Pyruvate,orthophosphate dikinase	345	3	0.0634829	0.00516202	356	3	0.0626787	0.0110646	321	3	0.0708587	0.0248915	452	3	0.043294	0.00951978	-0.00553682	0.916775	0.0477361	0.661655	-0.166229	0.046436	0.0669446	0.0575498	0.0659544	0.0742871	0.0614963	0.0522528	0.0984446	0.0640552	0.0500763	0.0386623	0.0369764	0.0542433
gi|359401735	hypothetical protein NSU_4387	25741	5.21	-	NSU_4387	Chr.	0	Cytoplasmic	Methyltransf_23	Methyltransferase // Malonyl-CoA O-methyltransferase BioC 1	700	2	0.0200694	0.00193145	-	0	-	-	-	0	-	-	-	0	-	-	MA	MA	MA	MA	MA	MA	-	0.0187037	0.0214352	-	-	-	-	-	-	-	-	-
gi|359401731	cysteine synthase A	32187	5.6	-	NSU_4383	Chr.	0	Periplasmic	PALP	Cysteine synthase // Cysteine synthase A	338	3	0.0660505	0.00887586	251	3	0.0943815	0.0500624	249	3	0.0962179	0.0127565	170	2	0.149475	0.0239266	0.155011	0.431102	0.16338	0.0336138	0.354693	0.103601	0.0730305	0.0690598	0.0560612	0.0814762	0.0520353	0.149633	0.0956319	0.0837645	0.109257	0.132556	0.166394	-
gi|359401729	TonB-dependent receptor	69457	5	-	NSU_4381	Chr.	0	OuterMembrane	Plug TonB_dep_Rec	TonB-dependent receptor // Outer membrane hemin receptor	219	3	0.10601	0.0807221	280	3	0.0809178	0.00878621	516	3	0.0327625	0.0111886	360	3	0.0632613	0.0121814	-0.117302	0.644941	-0.509969	0.25532	-0.224208	0.456544	0.197791	0.0460399	0.0741987	0.0910616	0.0756877	0.0760041	0.028127	0.0246366	0.0455239	0.0718014	0.0686704	0.0493121
gi|359401726	tyrosyl-tRNA synthetase	44458	5.35	-	NSU_4378	Chr.	0	Cytoplasmic	tRNA-synt_1b	Tyrosine--tRNA ligase // Tyrosine--tRNA ligase 1	555	3	0.0325563	0.00962692	570	3	0.0293763	0.0111033	542	2	0.0290619	0.0185666	-	1	-	-	-0.0446382	0.727194	-0.049311	0.83801	MA	MA	0.0365152	0.0215812	0.0395726	0.0359454	0.0165567	0.0356269	0.0421905	-	0.0159334	-	-	0.0172592
gi|359401720	ATPase	31838	5.49	-	NSU_4372	Chr.	0	Cytoplasmic	AAA	Blr6694 protein // ATPase, AAA family	767	2	0.0158516	0.000900791	611	2	0.023808	0.000220031	-	1	-	-	-	1	-	-	0.176649	0.0399655	-	-	-	-	0.0152147	-	0.0164886	0.0239636	0.0236524	-	0.0618794	-	-	-	-	0.024656
gi|359401717	topoisomerase IV subunit B	73235	6.05	-	NSU_4369	Chr.	0	Cytoplasmic	HATPase_c DNA_gyraseB Toprim DNA_gyraseB_C	Gram negative topoisomerase IV, subunit B // DNA gyrase subunit B	823	3	0.011217	0.00874273	715	2	0.00948074	2.79653e-05	-	1	-	-	-	0	-	-	-0.0730343	0.763664	MA	MA	MA	MA	0.0213006	0.00575498	0.00659544	-	0.00946096	0.00950051	-	-	0.00910477	-	-	-
gi|359401716	extracellular ligand-binding receptor	40521	9.85	-	NSU_4368	Chr.	0	OuterMembrane	Peripla_BP_6	Blr0671 protein // RP748	408	2	0.049927	0.0156707	531	3	0.0333457	0.0124927	622	3	0.0201402	0.00217823	209	3	0.119681	0.0499415	-0.175295	0.344515	-0.394272	0.222963	0.37969	0.125706	-	0.0388461	0.0610078	0.0407381	0.0189219	0.0403772	0.0225016	0.0197093	0.0182095	0.165696	0.126776	0.0665713
gi|359401713	glutathione synthase	35683	4.96	-	NSU_4365	Chr.	0	Cytoplasmic	GSH-S_N GSH-S_ATP	Glutathione synthetase // Glutathione synthase	-	0	-	-	633	2	0.0214717	0.000135106	-	0	-	-	-	1	-	-	Ben	Ben	-	-	-	-	-	-	-	0.0215672	-	0.0213761	-	-	-	-	-	0.0221904
gi|359401709	RNAse PH	25581	5.87	-	NSU_4361	Chr.	0	Cytoplasmic	RNase_PH RNase_PH_C	Ribonuclease PH	399	3	0.0516397	0.014866	282	3	0.0801888	0.0239437	441	3	0.0441087	0.0171463	505	2	0.033194	0.00161387	0.19113	0.168133	-0.068459	0.596799	-0.191923	0.162539	0.0684661	0.0402849	0.0461681	0.107836	0.0662267	0.0665036	0.0365651	0.0320276	0.0637334	-	0.0343352	0.0320529
gi|359401707	molecular chaperone GrpE	21365	4.78	grpE	NSU_4359	Chr.	0	Cytoplasmic	GrpE	Protein grpE	211	3	0.11023	0.02448	178	3	0.13084	0.000874465	285	2	0.0823046	0.06065	117	2	0.205775	0.0855747	0.0744418	0.28206	-0.126874	0.631485	0.271094	0.349048	0.0836807	0.1151	0.131909	0.1318	0.130088	0.130632	-	0.0394186	0.125191	-	0.145264	0.266285
gi|359401703	hypothetical protein NSU_4356	18712	4.48	-	NSU_4356	Chr.	0	Extracellular	DUF461	TTHA1943 // Conserved protein	606	2	0.0277884	0.00267431	461	3	0.0428204	0.000286189	-	0	-	-	429	3	0.0472102	0.00267925	0.187786	0.0776988	MA	MA	0.230172	0.010485	-	0.0258974	0.0296795	0.0431344	0.0425743	0.0427523	-	-	-	0.0497087	0.0475411	0.0443809
gi|359401702	molecular chaperone DnaK	68011	4.74	dnaK	NSU_4355	Chr.	0	Cytoplasmic	HSP70	Chaperone protein DnaK	67	3	0.303255	0.112079	104	3	0.212006	0.0722385	102	3	0.212668	0.0259347	91	3	0.259391	0.0797313	-0.15546	0.311736	-0.154107	0.294708	-0.0678536	0.61308	0.416882	0.192792	0.300092	0.294752	0.179758	0.161509	0.23908	0.187238	0.211686	0.31206	0.298452	0.167661
gi|359401701	molecular chaperone DnaJ	40722	5.8	dnaJ	NSU_4354	Chr.	0	Cytoplasmic	DnaJ DnaJ_CXXCXGXG DnaJ_C	Chaperone protein DnaJ	553	2	0.032719	0.00663038	-	1	-	-	-	0	-	-	597	2	0.0204271	0.00099315	-	-	MA	MA	-0.204593	0.225622	-	0.0374074	0.0280306	-	-	0.0403772	-	-	-	-	0.0211294	0.0197248
gi|359401693	prolyl-tRNA synthetase	57502	5.52	-	NSU_4346	Chr.	0	Cytoplasmic	tRNA-synt_2b HGTP_anticodon ProRS-C_1	Proline--tRNA ligase // Proline--tRNA ligase 2	679	3	0.0218995	0.0115466	669	3	0.0190039	0.00812266	487	2	0.0376243	0.0338947	525	3	0.0311223	0.0143734	-0.0615898	0.742277	0.235036	0.629105	0.152639	0.437243	0.0273864	0.00863247	0.0296795	0.0143781	0.0283829	0.0142508	-	0.0615915	0.0136572	0.0331391	0.015847	0.0443809
gi|359401691	ribonuclease R	85852	9	-	NSU_4344	Chr.	0	Cytoplasmic	RNB S1	Ribonuclease R	-	0	-	-	-	1	-	-	654	2	0.014407	0.00749852	-	0	-	-	-	-	Phe	Phe	-	-	-	-	-	0.00958543	-	-	-	0.0197093	0.00910477	-	-	-
gi|359401689	pyruvate dehydrogenase E2 component (dihydrolipoamide acetyltransferase)	44928	5.29	-	NSU_4342	Chr.	0	Cytoplasmic	Biotin_lipoyl E3_binding 2-oxoacid_dh	Dihydrolipoamide acetyltransferase, long form // Dihydrolipoamide acetyltransferase component (E2) of pyruvate dehydrogenase complex	461	3	0.0418192	0.0109511	562	3	0.0302317	0.0236259	306	3	0.0748363	0.0203881	391	3	0.05726	0.037316	-0.140912	0.500235	0.252737	0.0881713	0.136476	0.553459	0.0365152	0.0345299	0.0544123	0.0575126	0.0165567	0.0166259	0.0675049	0.0591279	0.0978763	0.0911325	0.0633881	0.0172592
gi|359401687	dihydrolipoamide dehydrogenase	49938	6.63	-	NSU_4340	Chr.	0	Cytoplasmic	Pyr_redox_2 Pyr_redox Pyr_redox_dim	Dihydrolipoyl dehydrogenase // Dihydrolipoamide dehydrogenase	255	3	0.0919436	0.0128149	153	3	0.150792	0.0312853	163	3	0.143903	0.0390186	175	3	0.146876	0.00833544	0.214857	0.0666543	0.194549	0.137058	0.20343	0.00554176	0.101938	0.0963959	0.0774964	0.186916	0.132453	0.133007	0.188451	0.115792	0.127467	0.154649	0.147906	0.138074
gi|359401685	propionyl-CoA synthetase	67355	5.23	-	NSU_4338	Chr.	0	Cytoplasmic	DUF3448 AMP-binding DUF4009	AMP-dependent synthetase and ligase // Acetyl-coenzyme A synthetase	825	2	0.0112042	0.00567167	-	0	-	-	-	0	-	-	-	0	-	-	MA	MA	MA	MA	MA	MA	0.0152147	0.00719373	-	-	-	-	-	-	-	-	-	-
gi|359401684	hypothetical protein NSU_4337	18941	5.27	-	NSU_4337	Chr.	0	Cytoplasmic	Acetyltransf_1	Bll6068 protein // Acetyltransferase, GNAT family	285	3	0.0835996	0.0169112	461	3	0.0428204	0.000286189	432	2	0.0458001	0.00682864	437	2	0.045961	0.00223459	-0.290554	0.052786	-0.261338	0.045706	-0.259815	0.0578359	0.0958525	0.090641	0.0643055	0.0431344	0.0425743	0.0427523	0.0506286	-	0.0409715	-	0.0475411	0.0443809
gi|359401681	acetyl-CoA synthetase	72034	5.21	-	NSU_4334	Chr.	0	Cytoplasmic	DUF3448 AMP-binding DUF4009	Acetyl-coenzyme A synthetase // Acetyl-coenzyme A synthetase 1	138	3	0.157073	0.0450681	244	3	0.0975626	0.00871438	230	3	0.101555	0.012748	322	3	0.0757607	0.0267565	-0.206818	0.144971	-0.189401	0.158693	-0.316658	0.0683461	0.202355	0.112222	0.156642	0.103043	0.0875139	0.10213	0.0871938	0.105937	0.111533	0.0552318	0.0660293	0.106021
gi|359401673	methionyl-tRNA synthetase	58221	4.98	-	NSU_4326	Chr.	0	Cytoplasmic	tRNA-synt_1g	Methionyl-tRNA synthetase // Methionine--tRNA ligase	368	2	0.0577242	0.00228125	421	3	0.0491116	0.0242928	618	3	0.0207305	0.0112913	480	3	0.0366455	0.0182079	-0.0701738	0.602516	-0.444747	0.0244043	-0.197337	0.180294	0.0593372	0.0561111	-	0.0287563	0.0425743	0.0760041	0.0337524	0.014782	0.0136572	0.0497087	0.015847	0.0443809
gi|359401672	TatD-related deoxyribonuclease	28674	5.28	-	NSU_4325	Chr.	0	Cytoplasmic	TatD_DNase	Bll4515 protein // TatD-related deoxyribonuclease	595	2	0.0289115	0.012905	-	1	-	-	-	1	-	-	-	0	-	-	-	-	-	-	MA	MA	0.0380367	-	0.0197863	-	0.059131	-	0.0337524	-	-	-	-	-
gi|359401667	host factor-I protein	18338	7.88	-	NSU_4320	Chr.	0	Periplasmic	LSM	Protein hfq	81	3	0.248591	0.0441045	80	3	0.269315	0.136929	140	3	0.1653	0.0541917	105	3	0.228933	0.0576299	0.0347751	0.822656	-0.177212	0.110748	-0.0357781	0.664935	0.202355	0.253219	0.290199	0.421759	0.229428	0.156758	0.112508	0.162602	0.220791	0.267874	0.256194	0.16273
gi|359401666	two component, sigma54 specific, fis family transcriptional regulator	51505	5.21	-	NSU_4319	Chr.	0	Cytoplasmic	Response_reg Sigma54_activat HTH_8	Two component, sigma54 specific, transcriptional regulator, Fis family // Two-component response regulator	783	2	0.015282	0.00870191	561	2	0.0307778	0.0233727	608	2	0.0221862	0.0104712	626	2	0.0156816	0.00125577	0.304058	0.51413	0.161904	0.549882	0.0112103	0.958817	0.00912881	-	0.0214352	-	0.0473048	0.0142508	-	0.014782	0.0295905	0.0165696	-	0.0147936
gi|359401657	lipoic acid synthetase	34683	8.15	-	NSU_4310	Chr.	0	Cytoplasmic	Radical_SAM	Lipoyl synthase // Lipoyl synthase 1	328	2	0.0690028	0.0509479	-	1	-	-	-	0	-	-	-	1	-	-	-	-	MA	MA	-	-	-	0.105028	0.0329772	-	0.0236524	-	-	-	-	-	-	0.024656
gi|359401656	carbonic anhydrase	23861	5.18	-	NSU_4309	Chr.	0	Cytoplasmic	Pro_CA	Carbonic anhydrase	153	3	0.142881	0.0098436	439	3	0.0460853	0.0223483	218	3	0.106059	0.0306752	262	3	0.0952532	0.0324127	-0.491413	0.00833771	-0.129428	0.164271	-0.176096	0.115753	0.141497	0.133803	0.153344	0.0718907	0.0331134	0.0332518	0.13501	0.0739098	0.109257	0.132556	0.0792351	0.0739681
gi|359401655	hypothetical protein NSU_4308	47878	8.6	-	NSU_4308	Chr.	1	Periplasmic	-	-	84	3	0.238055	0.0344344	233	3	0.102252	0.0118243	118	3	0.188986	0.049478	204	3	0.121639	0.0301954	-0.367004	0.0133243	-0.100247	0.23947	-0.291604	0.0121156	0.261692	0.198547	0.253924	0.0958543	0.115897	0.0950051	0.230642	0.20202	0.134295	0.110464	0.155829	0.0986242
gi|359401654	DNA gyrase subunit A	101293	5.04	-	NSU_4307	Chr.	0	Cytoplasmic	DNA_topoisoIV DNA_gyraseA_C DNA_gyraseA_C DNA_gyraseA_C DNA_gyraseA_C	DNA gyrase subunit A	360	3	0.0592112	0.00935121	355	3	0.0627093	0.0149852	286	3	0.0821615	0.0319899	503	3	0.0334316	0.00764643	0.0249288	0.75198	0.142265	0.339868	-0.248247	0.0223709	0.0699875	0.0532336	0.0544123	0.0790798	0.04967	0.0593782	0.118133	0.0714462	0.0569048	0.0386623	0.0369764	0.024656
gi|359401644	pyruvate dehydrogenase E1 component subunit beta	48356	4.56	-	NSU_4297	Chr.	0	Cytoplasmic	Biotin_lipoyl Transket_pyr Transketolase_C	Pyruvate dehydrogenase E1 component, beta subunit // Pyruvate dehydrogenase beta subunit	385	3	0.0552028	0.0133836	370	3	0.0586697	0.0109036	351	3	0.0619552	0.011917	287	3	0.0860805	0.00891285	0.0264527	0.746169	0.0501167	0.550043	0.192944	0.0359616	0.045644	0.0704985	0.0494658	0.0527199	0.0520353	0.0712538	0.0618794	0.0739098	0.0500763	0.0828478	0.0792351	0.0961586
gi|359401643	pyruvate dehydrogenase E1 component subunit alpha	39763	5.84	-	NSU_4296	Chr.	0	Cytoplasmic	E1_dh	Pyruvate dehydrogenase complex, E1 component, pyruvate dehydrogenase alpha subunit // Pyruvate dehydrogenase (Lipoamide)	140	2	0.149596	0.0366723	262	3	0.0903985	0.000604176	223	3	0.10322	0.0490538	129	3	0.197953	0.0529033	-0.218758	0.262791	-0.161156	0.31892	0.121644	0.316502	-	0.175527	0.123664	0.0910616	0.0898791	0.0902549	0.0478159	0.120719	0.141124	0.171219	0.163753	0.258889
gi|359401624	cobalamin biosynthetic protein CobC	34967	6.75	cobC	NSU_4277	Chr.	0	Cytoplasmic	Aminotran_1_2	Cobalamin biosynthetic protein // Threonine-phosphate decarboxylase	792	2	0.0142665	0.000810712	-	0	-	-	-	0	-	-	-	0	-	-	MA	MA	MA	MA	MA	MA	0.0136932	-	0.0148397	-	-	-	-	-	-	-	-	-
gi|359401621	nicotinate-nucleotide--dimethylbenzimidazole phosphoribosyltransferase	35190	5.42	-	NSU_4274	Chr.	0	Cytoplasmic	DBI_PRT	Nicotinate-nucleotide--dimethylbenzimidazole phosphoribosyltransferase	578	2	0.0297204	0.0210445	-	0	-	-	-	0	-	-	580	2	0.0235224	0.00188365	MA	MA	MA	MA	-0.101574	0.748791	-	0.0446011	0.0148397	-	-	-	-	-	-	0.0248543	-	0.0221904
gi|359401618	cob(I)alamin adenosyltransferase	25054	8.67	-	NSU_4271	Chr.	0	Cytoplasmic	CobA_CobO_BtuR	Cob(I)yrinic acid a,c-diamide adenosyltransferase // Cob(I)alamin adenosyltransferase	526	3	0.0347737	0.0116094	548	2	0.0310147	0.000195153	510	2	0.0342964	0.00320852	-	1	-	-	-0.0496841	0.631389	-0.00600303	0.951387	MA	MA	0.0426011	0.0402849	0.0214352	0.0311526	-	0.0308767	0.0365651	0.0320276	-	-	-	0.0320529
gi|359401579	nitrilase/cyanide hydratase and apolipoprotein N-acyltransferase	29435	5.93	-	NSU_4233	Chr.	0	Cytoplasmic	CN_hydrolase	Nitrilase/cyanide hydratase and apolipoprotein N-acyltransferase // Amidohydrolase	739	2	0.0169818	0.0016343	-	1	-	-	-	0	-	-	-	0	-	-	-	-	MA	MA	MA	MA	-	0.0158262	0.0181374	-	0.0260176	-	-	-	-	-	-	-
gi|359401574	CTP synthase	59374	5.35	-	NSU_4228	Chr.	1	Cytoplasmic	CTP_synth_N GATase	CTP synthase	534	3	0.0339951	0.00717747	505	3	0.0372784	0.00966196	495	2	0.0357524	0.026695	559	3	0.0267831	0.0198611	0.040041	0.663146	0.0218894	0.941249	-0.103555	0.603091	0.0365152	0.0258974	0.0395726	0.0431344	0.0425743	0.0261264	0.0168762	-	0.0546286	0.0497087	0.015847	0.0147936
gi|359401573	protein translocase subunit SecG	12996	4.72	secG	NSU_4227	Chr.	2	Periplasmic	SecG	Preprotein translocase, SecG subunit // Preprotein translocase IISP family protein	254	3	0.0921814	0.00635071	359	3	0.0618516	0.000413384	-	1	-	-	250	3	0.0994906	0.0573806	-0.173292	0.0140057	MA	MA	0.0331383	0.846339	0.0912881	0.0863247	0.0989315	0.0623053	0.0614963	0.0617533	0.0731303	-	-	0.165696	0.0686704	0.0641057
gi|359401572	triosephosphate isomerase (TIM)	25868	4.82	-	NSU_4226	Chr.	0	Cytoplasmic	TIM	Triosephosphate isomerase // Triosephosphate isomerase 2	303	3	0.0770042	0.0282533	275	3	0.0819029	0.0620464	243	3	0.0978724	0.0324579	212	3	0.118158	0.0499955	0.0267848	0.90936	0.104146	0.449048	0.18595	0.298698	0.0958525	0.090641	0.0445192	0.150971	0.0638615	0.0308767	0.123759	0.108401	0.0614572	0.12151	0.166394	0.0665713
gi|359401571	peptidyl-prolyl cis-trans isomerase D	69471	6.49	-	NSU_4225	Chr.	1	Periplasmic	SurA_N_3 Rotamase_2	Rotamase family protein // Peptidyl-prolyl cis-trans isomerase D	341	3	0.0656005	0.019802	320	3	0.0699527	0.0509587	448	3	0.0424506	0.0120365	307	3	0.0799887	0.0354859	0.0278975	0.900333	-0.189023	0.173613	0.0861218	0.581334	0.0791163	0.0748148	0.0428703	0.124611	0.0614963	0.0237513	0.056254	0.0369549	0.0341429	0.0718014	0.118853	0.0493121
gi|359401570	anthranilate synthase component I	54303	4.93	-	NSU_4224	Chr.	0	Cytoplasmic	Anth_synt_I_N Chorismate_bind	Anthranilate synthase, component I // Anthranilate synthase component I	466	3	0.0414817	0.00285782	605	3	0.0254069	0.00971387	486	3	0.0376551	0.00866111	-	0	-	-	-0.212904	0.093103	-0.0420326	0.531022	MA	MA	0.0410796	0.0388461	0.0445192	0.0311526	0.0141914	0.0308767	0.0365651	0.0468096	0.0295905	-	-	-
gi|359401568	anthranilate synthase component II	20611	5.42	-	NSU_4222	Chr.	0	Cytoplasmic	GATase	Glutamine amidotransferase, class I // Anthranilate synthase, component II	637	2	0.0253626	0.00144127	362	2	0.0605626	0.031425	449	2	0.0422109	0.00394895	-	0	-	-	0.37801	0.358033	0.221231	0.0753559	MA	MA	0.0243435	-	0.0263817	0.0383417	0.0827834	-	0.0450032	0.0394186	-	-	-	-
gi|359401567	anthranilate phosphoribosyltransferase	33996	5.1	-	NSU_4221	Chr.	0	Cytoplasmic	Glycos_trans_3N Glycos_transf_3	Anthranilate phosphoribosyltransferase	411	2	0.0494017	0.00475433	618	3	0.0237891	0.000158994	509	3	0.0345509	0.0188189	-	1	-	-	-0.317364	0.0828872	-0.155283	0.304436	-	-	-	0.0460399	0.0527635	0.0239636	0.0236524	0.0237513	0.056254	0.0246366	0.0227619	-	-	0.0493121
gi|359401566	indole-3-glycerol phosphate synthase	28282	5.49	-	NSU_4220	Chr.	0	Cytoplasmic	IGPS	Indole-3-glycerol phosphate synthase	492	2	0.0385951	0.00371432	-	1	-	-	-	1	-	-	-	0	-	-	-	-	-	-	MA	MA	-	0.0359686	0.0412215	-	-	0.0285015	-	-	0.0273143	-	-	-
gi|359401563	repressor LexA	25206	5.83	-	NSU_4217	Chr.	0	Cytoplasmic	LexA_DNA_bind Peptidase_S24	LexA repressor	-	1	-	-	423	2	0.0485517	0.0249963	-	0	-	-	505	2	0.033194	0.00161387	-	-	-	-	-	-	-	0.0402849	-	-	0.0662267	0.0308767	-	-	-	-	0.0343352	0.0320529
gi|359401561	glutamyl-tRNA synthetase	52961	5.32	-	NSU_4215	Chr.	0	Cytoplasmic	tRNA-synt_1c	Glutamate--tRNA ligase // Glutamate--tRNA ligase 2	527	3	0.0347675	0.0140176	550	3	0.0309753	0.0168393	-	1	-	-	554	3	0.0276525	0.00966576	-0.0501573	0.779744	MA	MA	-0.0994384	0.513993	0.0410796	0.0187037	0.0445192	0.0479272	0.0307481	0.0142508	0.0168762	-	-	0.0165696	0.0343352	0.0320529
gi|359401560	citrate synthase	47505	5.58	-	NSU_4214	Chr.	1	Cytoplasmic	Citrate_synt	Citrate synthase	49	3	0.413296	0.0850154	61	3	0.332196	0.037239	50	3	0.376388	0.0246218	58	3	0.379525	0.0446015	-0.0948671	0.235675	-0.0406254	0.535659	-0.0370205	0.585081	0.357545	0.371196	0.511146	0.333094	0.368978	0.294516	0.348775	0.384331	0.396058	0.342437	0.367123	0.429015
gi|359401554	ATPase	95700	4.94	-	NSU_4208	Chr.	2	OuterMembrane	-	-	-	1	-	-	717	2	0.00715723	4.50354e-05	640	3	0.0169073	0.00830518	-	0	-	-	-	-	Phe	Phe	-	-	0.0045644	-	-	0.00718907	-	0.00712538	0.00843811	0.0172456	0.0250381	-	-	-
gi|359401552	metallo-beta-lactamase hydrolase subunit	58459	5.28	-	NSU_4206	Chr.	0	Cytoplasmic	Lactamase_B RMMBL	Metallo-beta-lactamase family protein // Metallo-beta-lactamase	648	3	0.0246115	0.00581849	-	1	-	-	-	1	-	-	619	2	0.0162083	0.000510904	MA	MA	MA	MA	-0.181401	0.127913	0.0182576	0.0258974	0.0296795	0.0431344	-	-	-	0.0295639	-	0.0165696	0.015847	-
gi|359401551	type III pantothenate kinase	27860	5.16	-	NSU_4205	Chr.	0	Cytoplasmic	Pan_kinase	Type III pantothenate kinase	646	3	0.0246709	0.00981398	455	2	0.0438805	0.021917	-	1	-	-	-	1	-	-	0.250088	0.417585	MA	MA	MA	MA	0.0182576	0.0359686	0.0197863	-	0.0283829	0.0593782	-	-	0.0273143	0.110464	-	-
gi|359401547	NADH dehydrogenase I subunit L	73696	6.56	-	NSU_4201	Chr.	17	InnerMembrane	Oxidored_q1_N Oxidored_q1 NADH5_C	NADH ubiquinone oxidoreductase chain L // NADH dehydrogenase I, L subunit	866	2	0.00592043	0.000233975	712	3	0.00951563	6.35975e-05	-	1	-	-	-	0	-	-	0.206085	0.0226197	-	-	MA	MA	0.00608587	0.00575498	-	0.00958543	0.00946096	0.00950051	0.0112508	-	-	-	-	-
gi|359401545	NADH dehydrogenase I subunit J	21927	8.07	-	NSU_4199	Chr.	5	InnerMembrane	Oxidored_q3	NADH ubiquinone oxidoreductase chain J // NADH dehydrogenase I-ubiquinone oxidoreductase subunit 6 (Chain J)	405	3	0.0506998	0.00349289	417	3	0.0499344	0.024635	324	3	0.0662019	0.0210233	398	3	0.0541355	0.0235987	-0.00660642	0.962185	0.115864	0.329112	0.0284757	0.825427	0.0502084	0.0474786	0.0544123	0.0359454	0.0354786	0.0783792	0.0421905	0.0813008	0.0751144	0.0414239	0.0396176	0.081365
gi|359401544	NADH dehydrogenase I subunit I	18464	7.53	-	NSU_4198	Chr.	0	Cytoplasmic	Fer4_7	NADH-quinone oxidoreductase subunit I // NADH-quinone oxidoreductase subunit I 1	406	3	0.0502969	0.0202812	466	2	0.0426633	0.000125844	432	2	0.0458001	0.00682864	429	3	0.0472102	0.00267925	-0.0714864	0.581365	-0.0406749	0.74948	-0.0275051	0.817551	0.0273864	0.0575498	0.0659544	-	0.0425743	0.0427523	0.0506286	-	0.0409715	0.0497087	0.0475411	0.0443809
gi|359401543	NADH dehydrogenase I subunit H	38606	6.82	-	NSU_4197	Chr.	8	InnerMembrane	NADHdh	NADH-quinone oxidoreductase subunit H // NADH-quinone oxidoreductase subunit H 1	-	1	-	-	-	1	-	-	-	1	-	-	484	2	0.0359495	0.0194583	-	-	-	-	-	-	0.0136932	-	-	0.0431344	-	-	0.0253143	-	-	0.0497087	-	0.0221904
gi|359401542	NADH dehydrogenase I subunit G	69835	5.18	-	NSU_4196	Chr.	0	Cytoplasmic	Fer2_4 NADH-G_4Fe-4S_3 Molybdopterin Molybdopterin DUF1982	NADH dehydrogenase I, G subunit // NADH-quinone oxidoreductase, chain G	156	3	0.139282	0.0363576	262	3	0.0903985	0.000604176	235	3	0.100916	0.0224706	245	3	0.101419	0.0342557	-0.187733	0.145227	-0.139933	0.208836	-0.137773	0.259728	0.179533	0.129487	0.108825	0.0910616	0.0898791	0.0902549	0.123759	0.0788372	0.100153	0.140841	0.0845175	0.0788994
gi|359401540	NADH dehydrogenase I subunit F	47056	6.06	-	NSU_4194	Chr.	0	Cytoplasmic	Complex1_51K SLBB NADH_4Fe-4S	NADH-quinone oxidoreductase, F subunit // NADH dehydrogenase-ubiquinone oxidoreductase, chain F	484	3	0.0397332	0.00990243	513	3	0.0357666	0.0192801	-	0	-	-	538	2	0.0293416	0.017087	-0.0456756	0.772126	MA	MA	-0.13167	0.542876	0.0349938	0.0330911	0.0511146	0.0551162	0.0165567	0.0356269	-	-	-	0.0414239	-	0.0172592
gi|359401539	NADH dehydrogenase I subunit E	24647	5	-	NSU_4193	Chr.	0	Periplasmic	Complex1_24kDa	NADH dehydrogenase (Ubiquinone) // NADH ubiquinone oxidoreductase chain E	205	3	0.11243	0.0141641	215	3	0.111685	0.0437034	233	3	0.100978	0.056448	357	3	0.0637329	0.0253606	-0.00288874	0.979736	-0.0466539	0.762466	-0.246519	0.059029	0.100417	0.128048	0.108825	0.0694944	0.108801	0.156758	0.0393778	0.113328	0.150229	0.0800862	0.0765939	0.0345185
gi|359401537	hypothetical protein NSU_4191	13302	4.93	-	NSU_4191	Chr.	0	Cytoplasmic	SnoaL_2	-	375	3	0.0561743	0.0279082	359	3	0.0618516	0.000413384	-	0	-	-	-	1	-	-	0.0418135	0.758254	MA	MA	MA	MA	0.0882451	0.0374074	0.0428703	0.0623053	0.0614963	0.0617533	-	-	-	-	-	0.0641057
gi|359401536	NADH dehydrogenase I subunit D	45498	5.56	-	NSU_4190	Chr.	0	Cytoplasmic	Complex1_49kDa	NADH-quinone oxidoreductase subunit D	196	3	0.115663	0.0707061	317	3	0.0706539	0.032801	404	3	0.0513332	0.0138967	415	2	0.0515671	0.0168992	-0.214057	0.395091	-0.352795	0.253362	-0.35082	0.253873	0.0349938	0.166894	0.1451	0.100647	0.0756877	0.0356269	0.0646921	0.0369549	0.0523524	0.0635166	0.0396176	-
gi|359401535	NADH dehydrogenase I subunit C	23694	4.88	-	NSU_4189	Chr.	0	Cytoplasmic	Complex1_30kDa	NADH-quinone oxidoreductase subunit C	166	3	0.132908	0.0285177	156	3	0.149898	0.0290465	184	3	0.127444	0.0630146	137	3	0.188429	0.0694554	0.052245	0.509743	-0.01823	0.900458	0.151597	0.300668	0.143018	0.100712	0.154993	0.167745	0.165567	0.116381	0.196889	0.0739098	0.111533	0.25959	0.184882	0.120815
gi|359401531	acetyl-CoA C-acetyltransferase	41514	6.01	-	NSU_4185	Chr.	0	Cytoplasmic	Thiolase_N Thiolase_C	Acetyl-CoA acetyltransferase // Putative acetyl-CoA acetyltransferase	91	3	0.221547	0.00709941	114	3	0.202161	0.0327891	69	3	0.301828	0.0363482	87	3	0.261003	0.0646947	-0.0397687	0.414505	0.134293	0.0572082	0.0711791	0.401651	0.229742	0.217251	0.217649	0.20369	0.234159	0.168634	0.278458	0.283321	0.343705	0.196073	0.261476	0.32546
gi|359401529	glyoxylate reductase	36572	5.88	-	NSU_4183	Chr.	0	Cytoplasmic	2-Hacid_dh 2-Hacid_dh_C	D-isomer specific 2-hydroxyacid dehydrogenases family protein // Glycolate reductase	797	2	0.0138942	0.00133715	633	2	0.0214717	0.000135106	-	1	-	-	-	1	-	-	0.189032	0.0764243	-	-	-	-	-	0.0129487	0.0148397	0.0215672	-	0.0213761	-	0.0221729	-	-	-	0.0221904
gi|359401525	2-nitropropane dioxygenase, NPD	51956	6	-	NSU_4179	Chr.	0	Cytoplasmic	NMO	2-nitropropane dioxygenase, NPD // Putative 2-nitropropane dioxygenase	456	3	0.0426783	0.0110932	364	3	0.0602758	0.0110705	401	3	0.051609	0.0201026	461	3	0.040259	0.0110499	0.149936	0.123688	0.0825185	0.547122	-0.0253442	0.802221	0.0547728	0.0402849	0.0329772	0.067098	0.0662267	0.0475026	0.056254	0.0689825	0.0295905	0.0359007	0.0528234	0.0320529
gi|359401520	citrate lyase subunit beta	31020	5.04	-	NSU_4174	Chr.	0	Cytoplasmic	HpcH_HpaI	Citrate lyase beta subunit, putative // Citrate lyase, beta subunit	625	2	0.026875	0.0156253	520	3	0.0356685	0.0164202	474	3	0.0389435	0.0223228	544	2	0.0287496	0.00230224	0.122937	0.598612	0.161087	0.530137	0.0292834	0.893248	-	0.0158262	0.0379238	0.0263599	0.0260176	0.0546279	0.0646921	0.0271003	0.0250381	0.0303775	-	0.0271217
gi|359401519	peptidase M28	47962	5.48	-	NSU_4173	Chr.	0	Periplasmic	PA Peptidase_M28	Aminopeptidase, putative // Peptidase, M28D family	498	3	0.0381968	0.00980153	683	3	0.0166524	0.000111296	556	2	0.0270901	0.0104668	613	2	0.0178737	0.000869006	-0.360551	0.0625664	-0.149217	0.348403	-0.329812	0.0679185	0.0334723	0.0316524	0.0494658	0.0167745	0.0165567	0.0166259	0.0196889	0.0344913	-	-	0.0184882	0.0172592
gi|359401518	putative ABC transporter ATP-binding protein	62406	5.13	-	NSU_4172	Chr.	0	Cytoplasmic	ABC_tran ABC_tran_2 ABC_tran	ABC transporter component // Putative ABC transporter, fused ATPase subunits	599	3	0.0285753	0.0120244	599	3	0.026168	0.000174893	555	3	0.0273178	0.0135564	603	2	0.0201638	0.00983996	-0.038221	0.761866	-0.0195461	0.910196	-0.15142	0.462185	0.025865	0.0417236	0.0181374	0.0263599	0.0260176	0.0261264	0.0309397	0.0123183	0.0386953	-	0.0132059	0.0271217
gi|359401515	hypothetical protein NSU_4169	34428	10.31	-	NSU_4169	Chr.	0	OuterMembrane	DUF3315	-	-	1	-	-	508	2	0.0357898	0.0171648	492	2	0.0368254	0.0123014	-	1	-	-	-	-	-	-	-	-	-	0.0143875	-	0.0479272	0.0236524	-	0.028127	-	0.0455239	-	-	0.024656
gi|359401511	lysyl-tRNA synthetase, class I	58613	5.04	-	NSU_4165	Chr.	0	Cytoplasmic	tRNA-synt_1f	Lysyl-tRNA synthetase // Lysine--tRNA ligase	683	3	0.0216447	0.014034	581	2	0.0285652	0.0200636	-	1	-	-	621	3	0.0157367	0.000893083	0.120487	0.720069	MA	MA	-0.138436	0.541941	0.0365152	0.00863247	0.0197863	0.0143781	-	0.0427523	-	0.014782	-	0.0165696	0.015847	0.0147936
gi|359401510	hypothetical protein NSU_4164	32197	5.03	-	NSU_4164	Chr.	3	InnerMembrane	MS_channel	VC1751 // Small-conductance mechanosensitive channel	546	3	0.0332903	0.0176777	357	3	0.061961	0.0331782	308	3	0.0743448	0.0112559	311	3	0.0793124	0.0218068	0.2698	0.276862	0.348933	0.0353936	0.377023	0.0492359	0.0517299	0.0316524	0.0164886	0.0814762	0.0236524	0.0807543	0.0618794	0.0837645	0.0773906	0.0938941	0.0897998	0.0542433
gi|359401503	3-oxoacyl-[acyl-carrier-protein] synthase III	34105	4.99	-	NSU_4157	Chr.	0	Cytoplasmic	ACP_syn_III ACP_syn_III_C	3-oxoacyl-[acyl-carrier-protein] synthase 3	698	3	0.0204351	0.00871878	329	3	0.0688012	0.0417053	-	1	-	-	496	3	0.0344466	0.012888	0.527218	0.177863	MA	MA	0.226769	0.203493	0.0304294	0.0143875	0.0164886	0.0239636	0.106436	0.0760041	-	-	0.0455239	0.0276159	0.0264117	0.0493121
gi|359401500	beta-lactamase-like protein	24816	5.38	-	NSU_4154	Chr.	0	Cytoplasmic	Lactamase_B	Glyoxalase II family protein // Metallo-beta-lactamase superfamily protein	516	3	0.0357605	0.0124639	557	2	0.0308124	9.08873e-05	-	1	-	-	-	0	-	-	-0.0646776	0.562738	MA	MA	MA	MA	0.0441226	0.0417236	0.0214352	-	0.0307481	0.0308767	0.0365651	-	-	-	-	-
gi|359401496	acetolactate synthase I/II/III large subunit	63095	6.14	-	NSU_4150	Chr.	1	Cytoplasmic	TPP_enzyme_N TPP_enzyme_M TPP_enzyme_C	Probable acetolactate synthase large subunit // Putative acetolactate synthase	713	3	0.0194357	0.00440456	-	0	-	-	-	1	-	-	-	1	-	-	MA	MA	MA	MA	MA	MA	0.0243435	0.0158262	0.0181374	-	-	-	-	-	0.011381	-	-	0.012328
gi|359401495	cysteinyl-tRNA synthetase	53372	5.49	-	NSU_4149	Chr.	0	Cytoplasmic	tRNA-synt_1e DALR_2	Cysteine--tRNA ligase	842	2	0.00951098	0.000540475	653	3	0.0198154	0.00957977	-	1	-	-	-	0	-	-	0.318778	0.202981	-	-	MA	MA	0.00912881	-	0.00989315	0.0143781	0.0141914	0.0308767	0.0168762	-	-	-	-	-
gi|359401493	nitroreductase	25137	5.61	-	NSU_4147	Chr.	0	Cytoplasmic	Nitroreductase	NADH dehydrogenase // Putative oxidoreductase	704	3	0.0199726	0.00137599	548	2	0.0310147	0.000195153	414	2	0.0492865	0.0278543	404	2	0.0530028	0.0296277	0.191131	0.00419554	0.392292	0.376312	0.423863	0.359536	0.0197791	0.0187037	0.0214352	0.0311526	-	0.0308767	-	0.0689825	0.0295905	-	0.0739528	0.0320529
gi|359401491	transaldolase	23146	4.92	-	NSU_4145	Chr.	0	Cytoplasmic	Transaldolase	Probable transaldolase // Transaldolase	77	3	0.264333	0.0944783	100	3	0.215121	0.0909838	99	3	0.218243	0.0184063	92	3	0.252609	0.0560697	-0.0894679	0.551271	-0.0832119	0.488758	-0.0197032	0.864285	0.295165	0.339544	0.15829	0.299545	0.227063	0.118756	0.199702	0.236511	0.218515	0.196073	0.253552	0.308201
gi|359401490	hypothetical protein NSU_4144	25666	5.62	-	NSU_4144	Chr.	0	Cytoplasmic	DUF4197	-	700	2	0.0200694	0.00193145	551	3	0.0309258	0.000206692	-	0	-	-	-	1	-	-	0.187786	0.0776988	MA	MA	-	-	-	0.0187037	0.0214352	0.0311526	0.0307481	0.0308767	-	-	-	-	-	0.0320529
gi|359401486	F-type H+-transporting ATPase subunit delta	19296	8.01	-	NSU_4140	Chr.	0	Cytoplasmic	OSCP	ATP synthase subunit delta	58	3	0.332031	0.128462	66	3	0.323482	0.0531117	127	3	0.17908	0.0405071	41	3	0.443691	0.204167	-0.0113279	0.922677	-0.268131	0.166716	0.125902	0.475395	0.187141	0.376951	0.432001	0.294752	0.290925	0.384771	0.174388	0.221729	0.141124	0.447378	0.237705	0.645988
gi|359401485	F-type H+-transporting ATPase subunit alpha	54707	5.44	-	NSU_4139	Chr.	0	Cytoplasmic	ATP-synt_ab_N ATP-synt_ab ATP-synt_ab_C	ATP synthase subunit alpha	88	3	0.224129	0.0514196	85	3	0.256485	0.0870273	89	3	0.244328	0.0195931	76	3	0.309682	0.00748594	0.0585644	0.615231	0.0374743	0.576973	0.140418	0.0993152	0.282993	0.201424	0.18797	0.33549	0.163202	0.270765	0.222203	0.251293	0.259486	0.314821	0.301093	0.313132
gi|359401484	F-type H+-transporting ATPase subunit gamma	31394	8.76	-	NSU_4138	Chr.	0	Cytoplasmic	ATP-synt	ATP synthase gamma chain	111	2	0.191431	0.018423	136	3	0.169007	0.0258879	133	3	0.173692	0.10278	39	3	0.456854	0.234984	-0.0541081	0.343505	-0.0422333	0.795689	0.377764	0.188547	-	0.178404	0.204459	0.198898	0.153741	0.154383	0.286896	0.0862281	0.147953	0.405954	0.713116	0.251492
gi|359401483	F-type H+-transporting ATPase subunit beta	51499	4.87	-	NSU_4137	Chr.	0	Cytoplasmic	ATP-synt_ab_N ATP-synt_ab ATP-synt_ab_C	ATP synthase subunit beta // ATP synthase subunit beta 1	6	3	1.61581	0.231995	6	3	1.43205	0.20834	10	3	1.31281	0.301232	5	3	1.42822	0.162119	-0.0524314	0.365707	-0.0901892	0.243957	-0.0535951	0.321901	1.35715	1.68477	1.8055	1.50491	1.59417	1.19706	1.13071	1.66051	1.1472	1.49954	1.54244	1.24266
gi|359401477	hypothetical protein NSU_4131	4302	5.96	-	NSU_4131	Chr.	0	Cytoplasmic	Entericidin	-	169	3	0.132127	0.00910269	111	2	0.203836	0.000601255	107	2	0.203814	0.0114001	-	1	-	-	0.18829	0.00509537	0.188243	0.0212856	MA	MA	0.130846	0.123732	0.141802	-	0.203411	0.204261	-	0.211875	0.195753	-	-	0.212042
gi|359401474	glycine dehydrogenase subunit 2	56218	5.88	-	NSU_4128	Chr.	0	Cytoplasmic	Aminotran_5	Probable glycine dehydrogenase [decarboxylating] subunit 2 // Glycine dehydrogenase (Decarboxylating) beta subunit	96	3	0.212948	0.0785111	151	3	0.153154	0.0271652	160	3	0.147063	0.0362855	159	3	0.160012	0.0410279	-0.143146	0.317623	-0.16077	0.284018	-0.124122	0.376391	0.296686	0.140997	0.201161	0.18452	0.137184	0.137757	0.188451	0.120719	0.132019	0.113225	0.176958	0.189852
gi|359401473	glycine dehydrogenase subunit 1	48406	4.94	-	NSU_4127	Chr.	0	Cytoplasmic	GDC-P	Probable glycine dehydrogenase [decarboxylating] subunit 1	137	3	0.157082	0.0253546	146	3	0.157773	0.029989	145	3	0.158534	0.0424477	178	3	0.146013	0.0492332	0.00190791	0.977166	0.00399756	0.962372	-0.0317352	0.752111	0.184098	0.133803	0.153344	0.141385	0.139549	0.192385	0.194076	0.169993	0.111533	0.135318	0.103006	0.199714
gi|359401472	glycine cleavage system protein H	13059	3.84	-	NSU_4126	Chr.	0	Cytoplasmic	GCV_H	Glycine cleavage system H protein // Glycine cleavage system H protein 2	258	2	0.0910843	0.00876579	358	2	0.0619008	0.000572081	-	1	-	-	-	1	-	-	-0.167748	0.131944	-	-	-	-	-	0.084886	0.0972827	0.0623053	0.0614963	-	0.0731303	-	-	0.0718014	-	-
gi|359401471	aminomethyltransferase	41096	4.93	-	NSU_4125	Chr.	0	Cytoplasmic	GCV_T GCV_T_C	Aminomethyltransferase	295	3	0.0789805	0.0218616	219	3	0.108027	0.0661362	354	3	0.061174	0.0415988	261	3	0.095886	0.03017	0.136013	0.533275	-0.110953	0.558102	0.0842354	0.479834	0.0547728	0.084886	0.0972827	0.172538	0.111166	0.0403772	0.101257	0.0640552	0.0182095	0.0994173	0.124135	0.0641057
gi|359401467	NAD(P) transhydrogenase subunit beta	49597	5.6	-	NSU_4121	Chr.	9	InnerMembrane	PNTB	NAD(P) transhydrogenase subunit beta	556	3	0.0325501	0.0103686	538	3	0.0332816	0.0165237	397	3	0.0523816	0.0284429	442	2	0.04522	0.009274	0.00965293	0.95188	0.206627	0.352782	0.142779	0.265951	0.0213006	0.0417236	0.034626	0.033549	0.04967	0.0166259	0.0196889	0.0714462	0.0660096	0.0386623	-	0.0517777
gi|359401465	NAD(P) transhydrogenase subunit alpha	39324	5.16	-	NSU_4119	Chr.	0	Cytoplasmic	AlaDh_PNT_N AlaDh_PNT_C	NAD(P) transhydrogenase, alpha subunit // NAD(P)+ transhydrogenase	-	0	-	-	-	0	-	-	-	0	-	-	489	2	0.035419	0.0202086	-	-	-	-	Pyr	Pyr	-	-	-	-	-	-	-	-	-	0.0497087	0.0211294	-
gi|359401451	topoisomerase IV subunit A	85165	5.68	-	NSU_4105	Chr.	0	Cytoplasmic	DNA_topoisoIV	DNA topoisomerase IV subunit A // Topoisomerase IV subunit A	-	1	-	-	694	2	0.0142932	0.00665783	654	2	0.014407	0.00749852	646	3	0.0104912	0.000595389	-	-	-	-	Pyr	Pyr	-	0.00575498	-	0.00958543	-	0.019001	-	0.0197093	0.00910477	0.0110464	0.0105647	0.00986242
gi|359401450	protease I	19124	4.47	-	NSU_4104	Chr.	0	Cytoplasmic	DJ-1_PfpI	Protease // Proteinase I	628	2	0.0266419	0.00105289	-	1	-	-	314	2	0.0721239	0.0303989	-	1	-	-	-	-	0.432514	0.280743	-	-	0.0273864	0.0258974	-	0.0431344	-	-	0.0506286	0.0936191	-	-	-	0.0443809
gi|359401446	hydrolase	23984	7.9	-	NSU_4100	Chr.	0	Periplasmic	Abhydrolase_5	Bll4335 protein // RP471	279	3	0.0862296	0.0358878	237	3	0.0998095	0.0241795	309	3	0.0741816	0.0349405	314	3	0.0787488	0.0398456	0.0635155	0.619447	-0.0653598	0.698355	-0.0394123	0.821075	0.045644	0.0992734	0.113771	0.0718907	0.113532	0.114006	0.0393778	0.0739098	0.109257	0.0386623	0.0792351	0.118349
gi|359401445	twin-arginine translocation pathway signal	67369	5.94	-	NSU_4099	Chr.	0	Cytoplasmic	DUF885	-	630	3	0.0263831	0.0129798	565	2	0.0296149	0.00829247	616	3	0.0210691	0.00803917	-	1	-	-	0.0501845	0.756714	-0.0976807	0.58513	MA	MA	0.0410796	0.0215812	0.0164886	-	0.0354786	0.0237513	0.028127	0.0123183	0.0227619	-	-	0.024656
gi|359401442	phosphoenolpyruvate carboxykinase (ATP)	57752	5.16	-	NSU_4096	Chr.	0	Periplasmic	PEPCK_ATP	Phosphoenolpyruvate carboxykinase [ATP] // Phosphoenolpyruvate carboxykinase [ATP] 1	136	3	0.157578	0.0193163	154	3	0.150306	0.11558	203	3	0.113196	0.0709627	155	3	0.16584	0.0639541	-0.0205203	0.923748	-0.143664	0.393356	0.0221927	0.847503	0.161276	0.136681	0.174779	0.280374	0.111166	0.0593782	0.182826	0.115792	0.0409715	0.179503	0.221858	0.0961586
gi|359401432	hypothetical protein NSU_4086	57657	5.4	-	NSU_4086	Chr.	1	Cytoplasmic	RmuC	Putative alpha helix chain // DNA recombination protein rmuC	714	2	0.0194041	0.0145315	-	0	-	-	-	0	-	-	-	0	-	-	MA	MA	MA	MA	MA	MA	0.00912881	-	0.0296795	-	-	-	-	-	-	-	-	-
gi|359401426	cobaltochelatase CobS	37297	4.96	-	NSU_4080	Chr.	0	Cytoplasmic	CobS_N AAA_5	Hydrogenobyrinic acid a,c-diamide cobaltochelatase // Cobalamin biosynthesis protein	502	2	0.0375765	0.0144821	573	3	0.0293273	0.0136841	-	1	-	-	384	3	0.0586369	0.0158034	-0.107645	0.584564	-	-	0.193254	0.241854	-	0.0273362	0.0478169	0.0215672	0.0212872	0.0451274	0.0253143	-	-	0.0524702	0.0765939	0.0468465
gi|359401425	HxlR family transcriptional regulator	24840	6.22	-	NSU_4079	Chr.	0	Cytoplasmic	HxlR SCP2	Putative transcriptional regulator // SCO6223	695	2	0.0206071	0.00117103	557	2	0.0308124	9.08873e-05	515	2	0.0330778	0.0049318	-	0	-	-	0.174708	0.0502734	0.205519	0.157853	MA	MA	0.0197791	-	0.0214352	-	0.0307481	0.0308767	0.0365651	-	0.0295905	-	-	-
gi|359401415	ATP phosphoribosyltransferase	23554	6.97	-	NSU_4069	Chr.	0	Cytoplasmic	HisG	ATP phosphoribosyltransferase // ATP phosphoribosyltransferase 2	-	1	-	-	532	2	0.0333312	0.000308044	-	0	-	-	-	1	-	-	-	-	-	-	-	-	0.0213006	-	-	0.033549	0.0331134	-	-	-	-	-	0.0369764	-
gi|359401414	histidinol dehydrogenase	45411	4.9	-	NSU_4068	Chr.	0	Cytoplasmic	Histidinol_dh	Histidinol dehydrogenase // Histidinol dehydrogenase 1	764	2	0.0161157	0.00772932	680	2	0.0167002	0.000105083	-	0	-	-	-	1	-	-	0.0154717	0.93218	MA	MA	-	-	0.0106503	0.0215812	-	0.0167745	-	0.0166259	-	-	-	0.0193311	-	-
gi|359401413	transcription termination factor	16339	5.38	-	NSU_4067	Chr.	0	Cytoplasmic	NusB	N utilization substance protein B homolog // NusB antitermination factor	120	3	0.174374	0.0503296	125	3	0.17734	0.171861	255	3	0.0945981	0.0679888	323	3	0.0756253	0.0327537	0.0073245	0.979378	-0.265599	0.183737	-0.362815	0.0555557	0.171926	0.225883	0.125313	0.0503235	0.108801	0.372895	0.0590667	0.0517369	0.172991	0.0579934	0.0554646	0.113418
gi|359401411	inorganic pyrophosphatase	71447	5.1	-	NSU_4065	Chr.	15	InnerMembrane	H_PPase	K(+)-insensitive pyrophosphate-energized proton pump // Putative K(+)-stimulated pyrophosphate-energized sodium pump	834	2	0.0104435	0.00459583	-	0	-	-	642	2	0.016777	0.00763108	-	1	-	-	MA	MA	0.205868	0.439667	-	-	0.0136932	0.00719373	-	-	-	-	-	0.0221729	0.011381	-	-	0.0221904
gi|359401405	translation initiation factor IF-1	9249	9.21	-	NSU_4059	Chr.	0	Cytoplasmic	eIF-1a	Translation initiation factor IF-1	243	2	0.0960719	0.0472563	177	3	0.131396	0.0705611	236	2	0.100251	0.00937876	135	3	0.193314	0.0864442	0.135986	0.551524	0.0184921	0.921163	0.303667	0.204107	-	0.129487	0.0626566	0.0910616	0.212872	0.0902549	0.106883	0.0936191	-	0.248543	0.237705	0.093693
gi|359401401	membrane fusion protein	42300	9.74	-	NSU_4055	Chr.	0	OuterMembrane	HlyD	Acridine efflux pump // Acriflavine resistance protein A	-	0	-	-	657	2	0.0190859	0.000120094	-	0	-	-	-	1	-	-	Ben	Ben	-	-	-	-	-	-	-	0.0191709	-	0.019001	-	-	-	-	-	0.0197248
gi|359401396	AMP-dependent synthetase and ligase	35526	4.53	-	NSU_4050	Chr.	0	Cytoplasmic	AMP-binding	AMP-dependent synthetase and ligase // Probable long-chain-fatty-acid-CoA ligase	-	0	-	-	646	2	0.0213317	6.2922e-05	-	1	-	-	-	0	-	-	Ben	Ben	-	-	-	-	-	-	-	-	0.0212872	0.0213761	-	-	0.0204857	-	-	-
gi|359401393	adenylylsulfate kinase	70882	5.22	-	NSU_4047	Chr.	0	Cytoplasmic	GTP_EFTU GTP_EFTU_D2 APS_kinase	Sulfate adenylate transferase, subunit 1/adenylylsulfate kinase // ATP sulfurylase/adenylylsulfate kinase	674	3	0.0222834	0.0078185	474	2	0.0417029	0.00880245	573	3	0.0252481	0.0156333	-	1	-	-	0.272184	0.124713	0.0542476	0.788433	MA	MA	0.0304294	0.0215812	0.0148397	0.0479272	0.0354786	-	0.0421905	0.0221729	0.011381	0.013808	-	-
gi|359401392	sulfate adenylyltransferase subunit 2	34440	6.11	-	NSU_4046	Chr.	0	Cytoplasmic	PAPS_reduct	Sulfate adenylyltransferase subunit 2 // Sulfate adenyltransferase subunit 2	-	1	-	-	524	2	0.035528	0.0166549	588	2	0.0236993	0.0013256	568	2	0.0255339	0.00124144	-	-	-	-	-	-	-	0.0143875	-	-	0.0473048	0.0237513	-	0.0246366	0.0227619	-	0.0264117	0.024656
gi|359401390	hypothetical protein NSU_4044	17135	5.13	-	NSU_4044	Chr.	1	Periplasmic	-	-	573	3	0.0307271	0.0021169	221	3	0.107119	0.0619528	271	3	0.0866893	0.0266641	270	3	0.0916077	0.0317278	0.542345	0.166074	0.450443	0.0671566	0.47441	0.0791963	0.0304294	0.0287749	0.0329772	0.103043	0.0473048	0.171009	0.056254	0.105937	0.0978763	0.0552318	0.11357	0.106021
gi|359401389	thiamine-phosphate pyrophosphorylase	23859	4.51	-	NSU_4043	Chr.	0	Cytoplasmic	TMP-TENI	Thiamine-phosphate synthase // Thiamine biosynthesis bifunctional protein ThiED	580	3	0.0296235	0.0139519	-	1	-	-	-	1	-	-	-	0	-	-	MA	MA	MA	MA	MA	MA	0.045644	0.0201424	0.023084	-	-	0.0332518	0.0843811	-	-	-	-	-
gi|359401386	fructose-bisphosphate aldolase, class I	32317	4.97	-	NSU_4040	Chr.	0	Cytoplasmic	Glycolytic	Fructose-bisphosphate aldolase class-I // Fructose-bisphosphate aldolase class 1	37	3	0.465312	0.249863	59	3	0.337978	0.0577081	55	3	0.35497	0.0383914	93	3	0.252004	0.122221	-0.138856	0.47278	-0.117552	0.525447	-0.266337	0.278794	0.733348	0.238832	0.423757	0.397795	0.333499	0.28264	0.396591	0.347376	0.320943	0.389384	0.211294	0.155333
gi|359401385	phosphoglycerate kinase	41875	4.94	-	NSU_4039	Chr.	0	Cytoplasmic	PGK	Phosphoglycerate kinase	190	3	0.119119	0.0566688	322	3	0.0697358	0.0133508	373	3	0.0572433	0.0169392	319	3	0.0773978	0.0192055	-0.232527	0.267622	-0.318258	0.19228	-0.187254	0.330623	0.0547728	0.140997	0.161588	0.0623053	0.0851487	0.0617533	0.0731303	0.0394186	0.059181	0.0994173	0.0686704	0.0641057
gi|359401383	glyceraldehyde 3-phosphate dehydrogenase	35821	5.78	-	NSU_4037	Chr.	0	Cytoplasmic	Gp_dh_N Gp_dh_C	Glyceraldehyde 3-phosphate dehydrogenase // Glyceraldehyde-3-phosphate dehydrogenase	50	3	0.41158	0.332408	24	3	0.577079	0.220177	40	3	0.412949	0.0746538	32	3	0.518116	0.215426	0.146781	0.517566	0.00144234	0.995026	0.0999729	0.669354	0.0289079	0.628732	0.577101	0.452912	0.44703	0.831295	0.34315	0.40404	0.491658	0.521941	0.731604	0.300804
gi|359401382	transketolase	70682	5.09	-	NSU_4036	Chr.	0	Cytoplasmic	Transketolase_N Transket_pyr Transketolase_C	Transketolase // Transketolase I	587	3	0.0294414	0.0192375	457	3	0.0436196	0.00692888	516	3	0.0327625	0.0111886	488	3	0.0354332	0.0171686	0.170724	0.330742	0.046419	0.811715	0.0804524	0.708152	0.022822	0.0143875	0.0511146	0.0479272	0.0473048	0.0356269	0.028127	0.0246366	0.0455239	0.0552318	0.0264117	0.024656
gi|359401376	2-oxoisovalerate dehydrogenase E2 component (dihydrolipoyl transacylase)	47046	5.42	-	NSU_4030	Chr.	0	Cytoplasmic	Biotin_lipoyl E3_binding 2-oxoacid_dh	Lipoamide acyltransferase component of branched-chain alpha-keto acid dehydrogenase complex // Lipoamide acyltransferase component of branched-chain alpha-keto acid dehydrogenase complex E2	785	3	0.0148117	0.00697597	303	3	0.0737462	0.00049288	471	3	0.0391935	0.0244564	324	3	0.0747315	0.0157192	0.697133	0.00447557	0.422607	0.22113	0.702897	0.0115553	0.022822	0.0100712	0.011542	0.0742871	0.0733225	0.073629	0.0646921	0.0369549	0.0159334	0.0856093	0.0818763	0.0567089
gi|359401375	2-oxoisovalerate dehydrogenase E1 component,beta subunit	38050	5.14	-	NSU_4029	Chr.	0	Cytoplasmic	Transket_pyr Transketolase_C	2-oxoisovalerate dehydrogenase subunit beta // 2-oxoisovalerate dehydrogenase beta subunit	209	2	0.110418	0.00458563	115	3	0.200548	0.0209308	193	3	0.121231	0.0353615	79	3	0.295355	0.0565497	0.259178	0.0130625	0.0405733	0.650911	0.427303	0.0287701	-	0.113661	0.107176	0.189312	0.224698	0.187635	0.112508	0.160138	0.0910477	0.359007	0.250911	0.276148
gi|359401374	2-oxoisovalerate dehydrogenase E1 component,alpha subunit	48178	5.19	-	NSU_4028	Chr.	0	Cytoplasmic	OxoDH_E1alpha_N E1_dh	2-oxoisovalerate dehydrogenase subunit alpha // 2-oxoisovalerate dehydrogenase alpha subunit	736	3	0.0176617	0.00533132	535	3	0.0333047	0.000222591	540	3	0.0294967	0.0112548	418	3	0.0508053	0.024708	0.275474	0.0364025	0.222742	0.202914	0.458877	0.140286	0.0213006	0.0201424	0.011542	0.033549	0.0331134	0.0332518	0.0393778	0.0172456	0.0318667	0.0386623	0.0792351	0.0345185
gi|359401373	thymidylate synthase	36839	5.87	-	NSU_4027	Chr.	0	Cytoplasmic	Thymidylat_synt	Thymidylate synthase	677	2	0.0221385	0.0129963	-	0	-	-	-	0	-	-	-	0	-	-	MA	MA	MA	MA	MA	MA	-	0.0129487	0.0313283	-	-	-	-	-	-	-	-	-
gi|359401342	NAD+ kinase	29232	6.09	-	NSU_3998	Chr.	0	Cytoplasmic	NAD_kinase	Probable inorganic polyphosphate/ATP-NAD kinase // NAD(+) kinase	742	3	0.0168999	0.0011643	592	2	0.0262432	0.00016513	-	0	-	-	-	1	-	-	0.191131	0.00419554	MA	MA	MA	MA	0.0167361	0.0158262	0.0181374	0.0263599	-	0.0261264	-	-	-	0.0303775	-	-
gi|359401337	preprotein translocase subunit SecA	101505	4.81	-	NSU_3993	Chr.	0	Cytoplasmic	SecA_DEAD SecA_PP_bind SecA_SW SEC-C	Protein translocase subunit SecA	277	3	0.0863118	0.0178947	389	3	0.0538661	0.0227078	377	3	0.0564027	0.0165372	366	3	0.0625163	0.0182365	-0.204755	0.127709	-0.18477	0.101078	-0.140076	0.18204	0.100417	0.0661823	0.0923361	0.033549	0.04967	0.0783792	0.0590667	0.0714462	0.0386953	0.0690398	0.0765939	0.0419153
gi|359401334	glutamate N-acetyltransferase / amino-acid N-acetyltransferase	42242	4.9	-	NSU_3990	Chr.	0	Cytoplasmic	ArgJ	N-acetylglutamate synthase / glutamate N-acetyltransferase // Arginine biosynthesis bifunctional protein ArgJ	759	3	0.0163481	0.00697502	543	3	0.0317552	0.0111153	622	3	0.0201402	0.00217823	597	2	0.0204271	0.00099315	0.288348	0.124946	0.0905952	0.450061	0.0967393	0.418365	0.0243435	0.01151	0.0131909	0.0383417	0.0189219	0.038002	0.0225016	0.0197093	0.0182095	-	0.0211294	0.0197248
gi|359401332	inositol monophosphatase	29456	5.1	-	NSU_3988	Chr.	0	Cytoplasmic	Inositol_P	Inositol monophosphatase family protein // Inositol monophosphatase	742	3	0.0168999	0.0011643	-	1	-	-	-	0	-	-	-	0	-	-	MA	MA	MA	MA	MA	MA	0.0167361	0.0158262	0.0181374	0.0263599	-	-	-	-	-	-	-	-
gi|359401331	thioredoxin 1	11412	4.39	-	NSU_3987	Chr.	0	Periplasmic	Thioredoxin	Thioredoxin // Thioredoxin 1	113	3	0.184363	0.0127014	73	3	0.298611	0.142693	100	3	0.215591	0.0717523	95	2	0.243211	0.0744744	0.209432	0.299479	0.0679572	0.531262	0.12031	0.46231	0.182576	0.172649	0.197863	0.448119	0.283829	0.163884	0.194076	0.295639	0.157057	0.19055	-	0.295873
gi|359401327	aminoglycoside phosphotransferase	36510	5.03	-	NSU_3983	Chr.	0	Cytoplasmic	APH	Aminoglycoside phosphotransferase // Bll0756 protein	-	0	-	-	-	1	-	-	-	0	-	-	577	3	0.0236051	0.00133962	-	-	-	-	Pyr	Pyr	-	-	-	-	0.0212872	-	-	-	-	0.0248543	0.0237705	0.0221904
gi|359401324	adenosylhomocysteinase	53641	5.23	-	NSU_3980	Chr.	0	Cytoplasmic	AdoHcyase AdoHcyase_NAD	Adenosylhomocysteinase	293	3	0.0794277	0.0189765	294	3	0.0769545	0.011345	372	3	0.0573508	0.0244985	434	3	0.0467027	0.0127442	-0.013738	0.857797	-0.141433	0.288655	-0.23063	0.0772409	0.0928095	0.0877635	0.0577101	0.0838725	0.0638615	0.0831295	0.075943	0.0665188	0.0295905	0.0552318	0.0528234	0.0320529
gi|359401322	alkyl hydroperoxide reductase/thiol specific antioxidant/Mal allergen	16765	4.85	-	NSU_3978	Chr.	0	Periplasmic	Redoxin	AhpC/TSA family protein // AhpC/TSA-family protein	234	3	0.0984758	0.0283919	129	2	0.175394	0.000517359	260	3	0.0925613	0.041453	211	3	0.118929	0.0648542	0.250684	0.0424779	-0.0269	0.84962	0.0819598	0.654199	0.0669446	0.106467	0.122016	-	0.175028	0.175759	0.123759	0.108401	0.0455239	0.12151	0.0528234	0.182455
gi|359401321	short-chain dehydrogenase/reductase SDR	22661	4.83	-	NSU_3977	Chr.	0	Periplasmic	adh_short	Bll4164 protein // Probable short-chain dehydrogenase	482	3	0.0398199	0.0131326	522	2	0.0355528	0.00010487	-	1	-	-	-	1	-	-	-0.0492269	0.630255	MA	MA	MA	MA	0.048687	0.0460399	0.0247329	-	0.0354786	0.0356269	-	0.0369549	-	0.0414239	-	-
gi|359401319	GTP cyclohydrolase I	22540	6.14	-	NSU_3975	Chr.	0	Cytoplasmic	GTP_cyclohydroI	GTP cyclohydrolase 1 // GTP cyclohydrolase 1 1	666	3	0.0230454	0.00158768	511	2	0.0357861	0.000225177	-	0	-	-	467	2	0.039204	0.00313942	0.191131	0.00419554	MA	MA	0.230747	0.0531377	0.022822	0.0215812	0.0247329	0.0359454	-	0.0356269	-	-	-	0.0414239	-	0.0369841
gi|359401314	hypothetical protein NSU_3970	19000	4.39	-	NSU_3970	Chr.	0	Periplasmic	-	-	263	3	0.0899169	0.0583062	-	0	-	-	-	0	-	-	-	1	-	-	MA	MA	MA	MA	MA	MA	0.139975	0.0258974	0.103878	-	-	-	-	-	-	-	-	0.0443809
gi|359401309	peptidase M48, Ste24p	54710	9.66	-	NSU_3965	Chr.	3	OuterMembrane	Peptidase_M48 LysM	Peptidase, M48 family // Blr0146 protein	635	3	0.0255365	0.0122084	574	3	0.0292962	0.015395	416	3	0.0490847	0.0229925	511	3	0.0326348	0.0185008	0.0596497	0.757776	0.283785	0.213844	0.106521	0.612952	0.0395582	0.0172649	0.0197863	0.0143781	0.0283829	0.0451274	0.0731303	0.0468096	0.0273143	0.0524702	0.015847	0.0295873
gi|359401307	hypothetical protein NSU_3963	66690	5.13	-	NSU_3963	Chr.	0	OuterMembrane	-	-	853	3	0.00768179	0.000529226	677	2	0.0178665	0.00832229	625	2	0.019754	0.0118412	632	2	0.0135069	0.000425753	0.366578	0.332924	0.410193	0.385794	0.245094	0.0014767	0.00760734	0.00719373	0.00824429	0.0119818	-	0.0237513	0.028127	-	0.011381	0.013808	0.0132059	-
gi|359401304	3-dehydroquinate synthase	39147	5.68	-	NSU_3960	Chr.	0	Cytoplasmic	DHQ_synthase	3-dehydroquinate synthase	697	2	0.0205947	0.0128478	-	1	-	-	-	0	-	-	-	1	-	-	-	-	MA	MA	-	-	-	0.01151	0.0296795	-	0.0189219	-	-	-	-	-	-	0.0197248
gi|359401299	propionyl-CoA carboxylase alpha chain	73847	4.84	-	NSU_3955	Chr.	0	Cytoplasmic	CPSase_L_chain CPSase_L_D2 Biotin_carb_C Biotin_lipoyl	Propionyl-CoA carboxylase alpha subunit // Propionyl-coenzyme A carboxylase, alpha polypeptide	233	3	0.0987763	0.0292788	533	3	0.0333212	0.0119218	459	3	0.0405148	0.0238713	457	3	0.0413217	0.00973282	-0.471932	0.0454201	-0.387039	0.0581084	-0.378474	0.0645931	0.127803	0.0992734	0.0692521	0.033549	0.0212872	0.0451274	0.0675049	0.0221729	0.0318667	0.0524702	0.0369764	0.0345185
gi|359401295	methylmalonyl-CoA mutase	77025	5.31	-	NSU_3951	Chr.	0	Cytoplasmic	MM_CoA_mutase B12-binding	Methylmalonyl-CoA mutase // Methylmalonyl-CoA mutase, beta subunit	163	3	0.133884	0.0175219	295	3	0.0761099	0.0163695	600	3	0.0226577	0.00245051	582	2	0.0232327	0.0179153	-0.245286	0.0141303	-0.771512	0.0072717	-0.760628	0.0155596	0.144539	0.113661	0.143451	0.067098	0.0662267	0.0950051	0.0253143	0.0221729	0.0204857	0.0359007	0.0105647	-
gi|359401294	methylmalonyl-CoA epimerase	15899	5.28	-	NSU_3950	Chr.	0	Cytoplasmic	Glyoxalase_4	Lactoylglutathione lyase, putative // Methylmalonyl-CoA epimerase	432	3	0.0465536	0.0268113	-	1	-	-	-	1	-	-	-	1	-	-	MA	MA	MA	MA	MA	MA	0.0319508	0.0302137	0.0774964	-	-	0.0498777	0.0590667	-	-	-	-	0.0517777
gi|359401293	acetyl-CoA C-acetyltransferase	40350	5.89	-	NSU_3949	Chr.	0	Cytoplasmic	Thiolase_N Thiolase_C	Putative thiolase // Putative beta-ketothiolase	203	2	0.112698	0.0108458	217	3	0.108859	0.0584053	451	3	0.041947	0.0194779	194	3	0.133472	0.0804408	-0.0150509	0.92092	-0.429213	0.013874	0.0734759	0.700143	-	0.105028	0.120367	0.174934	0.0875139	0.0641284	0.0225016	0.0418822	0.0614572	0.165696	0.192805	0.0419153
gi|359401292	propionyl-CoA carboxylase beta chain	55480	5.58	-	NSU_3948	Chr.	0	Cytoplasmic	Carboxyl_trans	Propionyl-CoA carboxylase beta chain // Carboxyl transferase	181	3	0.125497	0.0230794	158	3	0.149299	0.0533306	146	3	0.155925	0.0187481	216	3	0.115819	0.0196112	0.075424	0.533926	0.0942809	0.154017	-0.0348535	0.61014	0.152147	0.112222	0.112122	0.210879	0.118262	0.118756	0.165949	0.167529	0.134295	0.13808	0.108288	0.10109
gi|359401290	glutathione reductase (NADPH)	48762	5.25	-	NSU_3946	Chr.	0	Cytoplasmic	Pyr_redox_2 Pyr_redox Pyr_redox_dim	Glutathione reductase // NADPH-glutathione reductase	-	1	-	-	606	2	0.0250131	0.0116512	596	3	0.0229337	0.00783203	606	2	0.0189097	0.000596055	-	-	Phe	Phe	-	-	0.0334723	-	-	0.0167745	-	0.0332518	0.0196889	0.0172456	0.0318667	0.0193311	0.0184882	-
gi|359401288	glucose-6-phosphate isomerase	55794	4.96	-	NSU_3944	Chr.	0	Cytoplasmic	PGI	Glucose-6-phosphate isomerase // Glucose-6-phosphate isomerase 1	333	3	0.0670863	0.0166254	444	3	0.0451993	0.000302088	437	3	0.0449718	0.0419081	510	3	0.032705	0.0176983	-0.171502	0.150134	-0.173693	0.46625	-0.31202	0.0705097	0.0502084	0.0834472	0.0676032	0.0455308	0.0449396	0.0451274	0.0928192	0.014782	0.0273143	0.0331391	0.0501822	0.0147936
gi|359401287	signal peptidase I	31113	5.08	-	NSU_3943	Chr.	1	Periplasmic	Peptidase_S24	Prokaryotic type I signal peptidase // Signal peptidase I	742	3	0.0168999	0.0011643	599	3	0.026168	0.000174893	488	3	0.0375474	0.0168166	541	3	0.0288507	0.00163732	0.189885	0.00447391	0.346694	0.166713	0.232271	0.000833625	0.0167361	0.0158262	0.0181374	0.0263599	0.0260176	0.0261264	0.0309397	0.0566642	0.0250381	0.0303775	0.0290529	0.0271217
gi|359401281	DNA topoisomerase I	95355	8.74	-	NSU_3937	Chr.	0	Periplasmic	Toprim Topoisom_bac zf-C4_Topoisom Toprim_C_rpt Toprim_C_rpt Toprim_C_rpt	DNA topoisomerase // DNA topoisomerase 1	537	3	0.0337999	0.00232859	631	3	0.0222439	0.0097906	360	3	0.0600733	0.0138974	616	2	0.0177032	0.0133197	-0.181705	0.171948	0.249766	0.078132	-0.280863	0.332529	0.0334723	0.0316524	0.0362749	0.033549	0.0165567	0.0166259	0.075943	0.0542005	0.0500763	0.00828478	-	0.0271217
gi|359401275	NADH:flavin oxidoreductase/NADH oxidase	40200	5.4	-	NSU_3931	Chr.	0	Cytoplasmic	Oxidored_FMN	NADH:flavin oxidoreductase/NADH oxidase // FMN oxidoreductase	544	2	0.0334384	0.00764773	657	2	0.0190859	0.000120094	-	1	-	-	502	2	0.0334963	0.0161271	-0.243531	0.229322	-	-	0.00075203	0.996893	-	0.0388461	0.0280306	0.0191709	-	0.019001	-	-	0.0182095	0.0220927	0.0448999	-
gi|359401272	Orn/DAP/Arg decarboxylase 2	44638	4.44	-	NSU_3928	Chr.	0	Cytoplasmic	Orn_DAP_Arg_deC	Carboxynorspermidine decarboxylase // Putative decarboxylase	-	1	-	-	-	0	-	-	638	3	0.0176226	0.00190595	-	1	-	-	-	-	Phe	Phe	-	-	-	-	0.011542	-	-	-	0.0196889	0.0172456	0.0159334	-	-	0.0369841
gi|359401270	saccharopine dehydrogenase	44497	4.73	-	NSU_3926	Chr.	0	Cytoplasmic	Saccharop_dh	Saccharopine dehydrogenase // Putative saccharopine dehydrogenase	506	3	0.0372457	0.0244532	349	3	0.0641895	0.0120088	192	3	0.121292	0.0554731	361	3	0.0629469	0.00357233	0.236388	0.187987	0.512757	0.10363	0.227898	0.208259	0.0654231	0.0215812	0.0247329	0.0575126	0.0780529	0.0570031	0.182826	0.105937	0.0751144	0.0662782	0.0633881	0.0591745
gi|359401261	dihydroxy-acid dehydratase	65355	5.65	-	NSU_3917	Chr.	0	Cytoplasmic	ILVD_EDD	Dihydroxy-acid dehydratase // Dihydroxy-acid dehydratase 1	335	3	0.0665126	0.0483565	688	3	0.0158885	0.00699329	616	3	0.0210691	0.00803917	637	2	0.013068	0.00104647	-0.621822	0.209487	-0.499258	0.243122	-0.706695	0.195604	0.121717	0.0316524	0.0461681	0.0239636	0.0118262	0.0118756	0.028127	0.0123183	0.0227619	0.013808	-	0.012328
gi|359401257	electron-transferring-flavoprotein dehydrogenase	59972	5.17	-	NSU_3913	Chr.	0	Periplasmic	DAO ETF_QO	Electrotransfer ubiquinone oxidoreductase, putative // Putative electron transport protein	184	3	0.123789	0.0256664	209	3	0.113441	0.0117504	156	3	0.151644	0.053739	354	3	0.0648691	0.0327435	-0.037911	0.57349	0.0881423	0.47966	-0.280644	0.0738303	0.152147	0.102151	0.117069	0.127007	0.106436	0.106881	0.199702	0.0936191	0.16161	0.0856093	0.0818763	0.0271217
gi|359401254	molybdopterin binding domain-containing protein	19266	5.28	-	NSU_3910	Chr.	0	Cytoplasmic	MoCF_biosynth	Molybdopterin binding domain // Molybdenum cofactor biosynthesis protein B	475	2	0.0402686	0.0203699	-	0	-	-	-	0	-	-	-	1	-	-	MA	MA	MA	MA	-	-	0.025865	0.0546723	-	-	-	-	-	-	-	0.0469471	-	-
gi|359401251	phosphoglucomutase	58065	5.23	-	NSU_3907	Chr.	0	Cytoplasmic	PGM_PMM_I PGM_PMM_II PGM_PMM_III PGM_PMM_IV	Phosphoglucomutase // Probable phosphoglucomutase/phosphomannomutase	845	2	0.00926281	0.000891436	-	0	-	-	-	1	-	-	-	0	-	-	MA	MA	-	-	MA	MA	-	0.00863247	0.00989315	-	-	-	-	-	0.0136572	-	-	-
gi|359401248	adenylosuccinate lyase	47654	5.58	-	NSU_3904	Chr.	0	Cytoplasmic	Lyase_1 ADSL_C	Adenylosuccinate lyase	178	3	0.127518	0.00878515	172	3	0.134026	0.015309	164	3	0.142842	0.0533858	188	3	0.138643	0.0238202	0.0216178	0.565995	0.049285	0.670058	0.036326	0.512183	0.126282	0.119416	0.136855	0.143781	0.141914	0.116381	0.112508	0.204484	0.111533	0.165696	0.129417	0.120815
gi|359401246	orotidine-5~-phosphate decarboxylase	23642	5.91	-	NSU_3902	Chr.	0	Cytoplasmic	OMPdecase	Orotidine 5'-phosphate decarboxylase	504	3	0.0372968	0.012371	369	3	0.0586999	0.0220437	303	3	0.0755256	0.00816837	383	2	0.0589487	0.0286893	0.196966	0.234695	0.306422	0.0153143	0.198803	0.469233	0.045644	0.0431624	0.023084	0.0718907	0.0709572	0.0332518	0.0843811	0.0739098	0.0682858	0.0386623	0.0792351	-
gi|359401245	hypothetical protein NSU_3901	26111	8.83	-	NSU_3901	Chr.	0	Periplasmic	SIMPL	Outer membrane protein // Blr0479 protein	150	3	0.143799	0.0651748	199	3	0.11905	0.0255695	104	3	0.208954	0.0225992	181	2	0.143715	0.038896	-0.0820253	0.589666	0.162296	0.21922	-0.000252733	0.998681	0.094331	0.119416	0.217649	0.148574	0.104071	0.104506	0.233454	0.204484	0.188924	0.171219	0.116212	-
gi|359401243	phosphoribosylanthranilate isomerase	23388	5.43	-	NSU_3899	Chr.	0	Cytoplasmic	PRAI	N-(5'-phosphoribosyl)anthranilate isomerase	-	1	-	-	535	3	0.0333047	0.000222591	405	3	0.0511839	0.031213	-	1	-	-	Ben	Ben	Phe	Phe	-	-	-	0.0201424	-	0.033549	0.0331134	0.0332518	0.0871938	0.0344913	0.0318667	0.135318	-	-
gi|359401242	hypothetical protein NSU_3898	16102	5.76	-	NSU_3898	Chr.	0	Extracellular	OMP_b-brl	-	59	3	0.330317	0.0227567	43	3	0.423988	0.0732323	62	3	0.324985	0.0950734	34	3	0.515478	0.0865099	0.108423	0.147815	-0.00706752	0.932556	0.19328	0.0574613	0.327116	0.30933	0.354505	0.383417	0.508527	0.38002	0.216578	0.394186	0.364191	0.593742	0.422587	0.530105
gi|359401241	tryptophan synthase beta chain	46565	5.56	-	NSU_3897	Chr.	0	Cytoplasmic	PALP	Tryptophan synthase beta chain // Tryptophan synthase beta chain 2	311	3	0.0741991	0.0434088	446	2	0.0451729	0.0130498	399	3	0.0518331	0.0158373	407	3	0.0529599	0.0101925	-0.21552	0.371085	-0.155792	0.473765	-0.146451	0.488567	0.0623802	0.122293	0.0379238	0.0359454	0.0544005	-	0.0646921	0.0566642	0.0341429	0.0414239	0.0607469	0.0567089
gi|359401240	tryptophan synthase alpha chain	26858	4.88	-	NSU_3896	Chr.	0	Cytoplasmic	Trp_syntA	Tryptophan synthase alpha chain	598	2	0.0285968	0.01246	301	3	0.074519	0.0218591	453	3	0.0417073	0.0196197	342	3	0.0681925	0.00387003	0.415949	0.0584393	0.163894	0.42882	0.377419	0.121633	-	0.0374074	0.0197863	0.0623053	0.0614963	0.0997554	0.0337524	0.0640552	0.0273143	0.0718014	0.0686704	0.0641057
gi|359401237	pseudouridine synthase, Rsu	35217	10.37	-	NSU_3893	Chr.	0	Cytoplasmic	S4 PseudoU_synth_2	Pseudouridine synthase // Uncharacterized RNA pseudouridine synthase RP544	-	1	-	-	563	3	0.0301968	0.015355	612	2	0.0213293	0.00119304	583	2	0.0229805	0.00111729	Ben	Ben	-	-	-	-	-	-	0.0148397	0.0479272	0.0212872	0.0213761	-	0.0221729	0.0204857	-	0.0237705	0.0221904
gi|359401230	SapC	28622	4.79	-	NSU_3886	Chr.	0	Periplasmic	SapC	SapC-related protein // SapC	392	3	0.0532038	0.0151314	585	2	0.0284422	8.3896e-05	444	2	0.0432344	0.0193329	521	3	0.0314735	0.00178617	-0.271979	0.10519	-0.0901134	0.60647	-0.227998	0.128781	0.0593372	0.0359686	0.0643055	-	0.0283829	0.0285015	-	0.0295639	0.0569048	0.0331391	0.031694	0.0295873
gi|359401226	isocitrate dehydrogenase	45754	5.03	-	NSU_3882	Chr.	0	Cytoplasmic	Iso_dh	Isocitrate dehydrogenase [NADP]	61	3	0.318861	0.205167	27	3	0.563298	0.109694	32	3	0.521067	0.161209	38	3	0.465635	0.0358827	0.247137	0.164635	0.213293	0.254305	0.164445	0.340486	0.0958525	0.361125	0.499604	0.44093	0.652806	0.596157	0.368464	0.505051	0.689687	0.455663	0.435793	0.505449
gi|359401223	fatty-acyl-CoA synthase	58930	5.66	-	NSU_3879	Chr.	0	Cytoplasmic	AMP-binding	Medium-chain-fatty-acid--CoA ligase // Putative acyl-CoA synthetase	-	0	-	-	-	0	-	-	652	3	0.0151051	0.00163367	-	1	-	-	-	-	Phe	Phe	-	-	-	-	-	-	-	-	0.0168762	0.014782	0.0136572	-	0.015847	-
gi|359401219	hypothetical protein NSU_3876	10637	5.9	-	NSU_3876	Chr.	0	Cytoplasmic	-	-	256	3	0.0915932	0.0337703	-	1	-	-	-	1	-	-	132	3	0.196709	0.0111635	MA	MA	MA	MA	0.331962	0.0236384	0.11411	0.107906	0.0527635	0.316319	-	-	0.0900065	-	-	0.207119	0.198088	0.18492
gi|359401215	amidophosphoribosyltransferase	51858	6.63	-	NSU_3872	Chr.	0	Cytoplasmic	GATase_7 Pribosyltran	Amidophosphoribosyltransferase	454	3	0.0432386	0.0132442	628	2	0.0227017	0.0119514	-	0	-	-	-	0	-	-	-0.279813	0.188388	MA	MA	MA	MA	0.0547728	0.0287749	0.0461681	0.0311526	-	0.0142508	-	-	-	-	-	-
gi|359401214	short-chain dehydrogenase/reductase SDR	25747	6.17	-	NSU_3871	Chr.	0	Cytoplasmic	adh_short	Oxidoreductase, short-chain dehydrogenase/reductase family // NAD/NADP dependent oxidoreductase	-	1	-	-	-	1	-	-	-	0	-	-	377	3	0.0602322	0.0228071	-	-	-	-	Pyr	Pyr	0.0426011	-	-	0.067098	-	-	-	-	-	0.0773246	0.0343352	0.0690369
gi|359401209	2-oxoglutarate ferredoxin oxidoreductase subunit beta	37743	5.7	-	NSU_3866	Chr.	0	Periplasmic	TPP_enzyme_C	2-oxoacid:ferredoxin oxidoreductase, beta subunit // Alpha oxoglutarate ferredoxin oxidoreductase, beta subunit	606	2	0.0277884	0.00267431	407	3	0.0514929	0.0148095	436	3	0.0452233	0.0203618	574	2	0.0243124	0.000766356	0.267883	0.103182	0.211498	0.274958	-0.0580358	0.300572	-	0.0258974	0.0296795	0.0431344	0.068592	0.0427523	0.0253143	0.0443459	0.0660096	0.0248543	0.0237705	-
gi|359401208	2-oxoglutarate ferredoxin oxidoreductase subunit alpha	68828	4.97	-	NSU_3865	Chr.	0	Periplasmic	POR POR_N	Pyruvate synthase // 2-oxoglutarate ferredoxin oxidoreductase alpha subunit	393	3	0.0527111	0.023782	516	3	0.0357355	0.0121377	147	3	0.155103	0.0180257	531	3	0.0306298	0.00792304	-0.168803	0.351824	0.468719	0.00501211	-0.235758	0.244428	0.0791163	0.0460399	0.0329772	0.0479272	0.0236524	0.0356269	0.165949	0.165065	0.134295	0.0276159	0.0396176	0.024656
gi|359401207	putative (di)nucleoside polyphosphate hydrolase	18660	5.63	-	NSU_3864	Chr.	0	Cytoplasmic	NUDIX	RNA pyrophosphohydrolase	610	3	0.0276544	0.00190521	-	0	-	-	-	1	-	-	-	1	-	-	MA	MA	MA	MA	MA	MA	0.0273864	0.0258974	0.0296795	-	-	-	0.0506286	-	-	0.0497087	-	-
gi|359401204	IMP dehydrogenase	51202	5.88	-	NSU_3861	Chr.	0	Cytoplasmic	IMPDH CBS CBS	Inosine-5'-monophosphate dehydrogenase	265	3	0.0895454	0.0267732	256	3	0.0935918	0.0234696	362	3	0.0594309	0.0168511	346	3	0.0674392	0.0389323	0.0191944	0.8537	-0.178031	0.18769	-0.123131	0.468592	0.11411	0.0935185	0.0610078	0.107836	0.106436	0.0665036	0.0787557	0.0517369	0.0478001	0.0359007	0.0554646	0.110952
gi|359401199	succinate dehydrogenase flavoprotein subunit	65440	5.79	-	NSU_3856	Chr.	0	Cytoplasmic	FAD_binding_2 Succ_DH_flav_C	Succinate dehydrogenase flavoprotein subunit // Succinate dehydrogenase subunit A	182	3	0.124009	0.0373259	188	3	0.128688	0.0545779	210	3	0.109728	0.0356262	254	3	0.0983626	0.0400889	0.0160828	0.909107	-0.053139	0.656733	-0.100625	0.463088	0.164319	0.090641	0.117069	0.191709	0.0969749	0.0973802	0.13501	0.0689825	0.125191	0.132556	0.108288	0.0542433
gi|359401189	DNA uptake lipoprotein	29700	9.39	-	NSU_3846	Chr.	0	Periplasmic	YfiO	Outer membrane protein assembly factor BamD // Competence lipoprotein ComL, putative	179	3	0.1271	0.0201396	92	3	0.232025	0.0767098	247	3	0.0968346	0.0664129	138	3	0.183595	0.0104193	0.261389	0.133619	-0.118114	0.518083	0.159716	0.0229356	0.106503	0.128048	0.146748	0.167745	0.316942	0.211386	0.10407	0.0271003	0.159334	0.193311	0.184882	0.172592
gi|359401186	alanyl-tRNA synthetase	94377	5.23	-	NSU_3843	Chr.	0	Cytoplasmic	tRNA-synt_2c tRNA_SAD DHHA1	Alanine--tRNA ligase	627	3	0.0266526	0.0147807	632	2	0.0215354	0.0203788	634	3	0.018338	0.0120926	606	2	0.0189097	0.000596055	-0.0925872	0.792902	-0.162388	0.494285	-0.149056	0.460065	0.0410796	0.0273362	0.011542	0.0359454	-	0.00712538	0.0309397	0.0172456	0.00682858	0.0193311	0.0184882	-
gi|359401185	recombination protein RecA	38513	5.45	-	NSU_3842	Chr.	0	Cytoplasmic	RecA	Protein RecA	168	3	0.132234	0.0945597	119	3	0.197537	0.0219351	108	3	0.202157	0.140992	133	3	0.194615	0.0610966	0.174304	0.354057	0.184346	0.520297	0.167833	0.399979	0.0273864	0.158262	0.211054	0.222861	0.184489	0.18526	0.360026	0.157674	0.0887715	0.256828	0.1347	0.192317
gi|359401179	dihydrodipicolinate synthase	31587	5.02	-	NSU_3836	Chr.	0	Cytoplasmic	DHDPS	Dihydrodipicolinate synthase	389	3	0.0538936	0.0188058	249	3	0.0949993	0.0366159	241	3	0.0980441	0.0316545	424	3	0.0486608	0.0187004	0.246183	0.182547	0.259884	0.122222	-0.0443581	0.749741	0.0334723	0.0704985	0.0577101	0.0527199	0.115897	0.116381	0.0618794	0.120719	0.111533	0.060755	0.0581058	0.0271217
gi|359401174	outer membrane-like protein	23756	4.49	-	NSU_3831	Chr.	0	OuterMembrane	OMP_b-brl	Outer membrane protein // Bll4354 protein	85	3	0.235678	0.0791066	57	3	0.348453	0.166578	42	3	0.407959	0.0634668	53	3	0.403178	0.100049	0.169825	0.370682	0.238297	0.044768	0.233177	0.0888327	0.182576	0.326595	0.197863	0.287563	0.53691	0.220887	0.337524	0.460705	0.425648	0.419762	0.493899	0.295873
gi|359401171	hypothetical protein NSU_3828	36230	5.64	-	NSU_3828	Chr.	0	Cytoplasmic	Cupin_4	Cupin region // yxbC	692	2	0.0210879	0.00883631	-	1	-	-	-	0	-	-	-	1	-	-	-	-	MA	MA	-	-	-	0.0273362	0.0148397	-	0.0212872	-	-	-	-	-	-	0.0221904
gi|359401169	hypothetical protein NSU_3826	459984	5.32	-	NSU_3826	Chr.	0	Cytoplasmic	Condensation NRPS AMP-binding PP-binding Condensation AMP-binding Methyltransf_31 DUF4009 PP-binding Condensation Condensation AMP-binding PP-binding Thioesterase	Linear gramicidin synthetase subunit D // Peptide synthetase	872	2	0.00148011	5.84936e-05	-	0	-	-	-	0	-	-	650	2	0.00270138	8.51507e-05	MA	MA	MA	MA	0.261293	0.00588709	0.00152147	0.00143875	-	-	-	-	-	-	-	0.00276159	0.00264117	-
gi|359401149	phenylacetate-CoA ligase	47694	5.8	-	NSU_3809	Chr.	0	Cytoplasmic	AMP-binding	Phenylacetate-coenzyme A ligase // Phenylacetate-CoA ligase	253	3	0.0926753	0.0377262	-	1	-	-	375	3	0.0567065	0.0226998	452	3	0.043294	0.00951978	MA	MA	-0.213331	0.244615	-0.330536	0.144548	0.12476	0.102151	0.0511146	0.033549	-	-	0.0618794	0.0763735	0.0318667	0.0386623	0.0369764	0.0542433
gi|359401148	phenylacetic acid degradation protein paaN	72343	5.23	-	NSU_3808	Chr.	0	Cytoplasmic	Aldedh MaoC_dehydratas	Bifunctional protein PaaZ // Aldehyde dehydrogenase	202	3	0.112739	0.0393616	325	3	0.0691369	0.035013	242	3	0.0978917	0.0348135	267	3	0.0924155	0.044296	-0.212365	0.225916	-0.0613288	0.650552	-0.0863298	0.584868	0.156711	0.100712	0.0807941	0.103043	0.0331134	0.0712538	0.137822	0.0739098	0.081943	0.135318	0.0950821	0.0468465
gi|359401147	phenylacetate degradation, enoyl-CoA hydratase paaB	28149	5.15	-	NSU_3807	Chr.	0	Cytoplasmic	ECH	Probable enoyl-CoA hydratase PaaG // 1,2-epoxyphenylacetyl-CoA isomerase	-	1	-	-	578	2	0.0286289	0.000180141	-	0	-	-	-	1	-	-	-	-	-	-	-	-	0.0182576	-	-	0.0287563	-	0.0285015	-	-	-	0.0331391	-	-
gi|359401145	phenylacetic acid degradation protein PaaD	14590	5.13	-	NSU_3805	Chr.	0	Cytoplasmic	4HBT	Phenylacetic acid degradation protein // Phenylacetic acid degradation protein PaaI	518	2	0.0355075	0.00341717	-	0	-	-	-	0	-	-	-	1	-	-	MA	MA	MA	MA	-	-	-	0.0330911	0.0379238	-	-	-	-	-	-	-	-	0.0567089
gi|359401144	beta-ketoadipyl CoA thiolase	42565	5.49	-	NSU_3804	Chr.	0	Cytoplasmic	Thiolase_N Thiolase_C	Beta-ketoadipyl CoA thiolase // Probable beta-ketoadipyl CoA thiolase	417	3	0.0489324	0.021583	546	3	0.0316722	0.0108268	468	3	0.0396083	0.0172024	343	3	0.0680271	0.0409436	-0.188917	0.305173	-0.0918095	0.591345	0.143086	0.525963	0.0243435	0.0647435	0.0577101	0.0191709	0.0378438	0.038002	0.0225016	0.0394186	0.0569048	0.0966557	0.0211294	0.0862962
gi|359401141	phenylacetate-CoA oxygenase, PaaI subunit	27763	4.71	-	NSU_3801	Chr.	0	Cytoplasmic	PaaA_PaaC	Phenylacetic acid degradation protein // PaaC protein	433	3	0.0465234	0.0139813	-	0	-	-	-	0	-	-	-	0	-	-	MA	MA	MA	MA	MA	MA	0.0623802	0.0359686	0.0412215	-	-	-	-	-	-	-	-	-
gi|359401140	phenylacetate-CoA oxygenase, PaaJ subunit	17816	5.56	-	NSU_3800	Chr.	0	Periplasmic	DUF59	PaaD protein // Phenylacetic acid degradation protein PaaD	449	2	0.0439482	0.0212702	-	0	-	-	-	0	-	-	-	0	-	-	MA	MA	MA	MA	MA	MA	0.0289079	0.0589886	-	-	-	-	-	-	-	-	-	-
gi|359401139	phenylacetate-CoA oxygenase/reductase, PaaK subunit	39535	5.03	-	NSU_3799	Chr.	0	Cytoplasmic	FAD_binding_6 NAD_binding_1 Fer2	1,2-phenylacetyl-CoA epoxidase, subunit E // PaaE protein	508	3	0.0371211	0.0221951	-	0	-	-	-	0	-	-	-	1	-	-	MA	MA	MA	MA	MA	MA	0.0121717	0.0546723	0.0445192	-	-	-	-	-	-	0.0220927	-	-
gi|359401123	beta-lactamase-like protein	60469	6.17	-	NSU_3783	Chr.	0	Cytoplasmic	Lactamase_B Beta-Casp RMMBL	Bll3115 protein // Metallo-beta-lactamase family protein	621	3	0.0270879	0.0119204	-	0	-	-	-	0	-	-	-	0	-	-	MA	MA	MA	MA	MA	MA	0.025865	0.0158262	0.0395726	-	-	-	-	-	-	-	-	-
gi|359401121	thymidine phosphorylase	53418	5.51	-	NSU_3781	Chr.	0	Cytoplasmic	Glycos_trans_3N Glycos_transf_3 PYNP_C	Putative thymidine phosphorylase // Thymidine phosphorylase	438	3	0.0453183	0.00468957	382	2	0.0560278	0.011456	431	3	0.0458537	0.0260865	-	1	-	-	0.0921299	0.397738	0.00510061	0.975096	MA	MA	0.0410796	0.0503561	0.0445192	0.0479272	-	0.0641284	0.075943	0.0320276	0.0295905	-	-	0.0147936
gi|359401117	ATPase, P-type (transporting), HAD superfamily,subfamily IC	92935	5.66	-	NSU_3777	Chr.	10	InnerMembrane	Cation_ATPase_N E1-E2_ATPase Hydrolase Cation_ATPase_C	Blr3815 protein // Putative cation transport ATPase protein	866	2	0.00592043	0.000233975	-	0	-	-	-	0	-	-	-	0	-	-	MA	MA	MA	MA	MA	MA	0.00608587	0.00575498	-	-	-	-	-	-	-	-	-	-
gi|359401099	hypothetical protein NSU_3759	28928	11.43	-	NSU_3759	Chr.	6	InnerMembrane	DUF2837	Putative membrane protein // Uncharacterized membrane protein, homolog of YDAH B.subtilis	-	0	-	-	-	0	-	-	-	0	-	-	534	2	0.0297152	0.000936657	-	-	-	-	Pyr	Pyr	-	-	-	-	-	-	-	-	-	0.0303775	0.0290529	-
gi|359401090	hypothetical protein NSU_3750	26284	4.71	-	NSU_3750	Chr.	0	Cytoplasmic	-	Anaerobic nitric oxide reductase flavorubredoxin // Rubredoxin:oxygen oxidoreductase, putative	-	0	-	-	-	0	-	-	524	2	0.0308091	0.00172328	-	0	-	-	-	-	Phe	Phe	-	-	-	-	-	-	-	-	-	0.0320276	0.0295905	-	-	-
gi|359401068	hypothetical protein NSU_3728	17286	4.86	-	NSU_3728	Chr.	0	Cytoplasmic	Ferritin	Bacterioferritin // Ferritin and Dps	-	0	-	-	429	3	0.0475782	0.000317987	-	1	-	-	-	0	-	-	Ben	Ben	-	-	-	-	-	-	-	0.0479272	0.0473048	0.0475026	0.292521	-	-	-	-	-
gi|359401017	malate dehydrogenase (oxaloacetate-decarboxylating)(NADP+)	81928	5.64	-	NSU_3677	Chr.	1	Cytoplasmic	malic Malic_M PTA_PTB	NADP-dependent malic enzyme // Putative multimodular enzyme	540	3	0.0337125	0.0216254	-	1	-	-	531	3	0.030719	0.00984979	-	1	-	-	MA	MA	-0.0403842	0.842223	MA	MA	0.0562943	0.0316524	0.0131909	0.0191709	-	-	0.0337524	0.0197093	0.0386953	-	0.0211294	-
gi|359400978	glycoside hydrolase family protein	124141	5.81	-	NSU_3638	Chr.	0	Periplasmic	Glyco_hydro_2_N	Glycoside hydrolase family 2, sugar binding protein // Putative glycosyslhydrolase	869	2	0.00475549	0.000270237	-	0	-	-	-	0	-	-	-	0	-	-	MA	MA	MA	MA	MA	MA	0.0045644	-	0.00494658	-	-	-	-	-	-	-	-	-
gi|359400974	protocatechuate 4,5-dioxygenase, beta chain	30993	4.92	-	NSU_3634	Chr.	0	Cytoplasmic	LigB	Protocatechuate 3,4-dioxygenase beta chain // 2,3-dihydroxyphenylpropionate/2,3-dihydroxicinnamic acid 1,2-dioxygenase	597	3	0.0287408	0.0092319	-	1	-	-	-	1	-	-	-	1	-	-	MA	MA	MA	MA	MA	MA	0.0349938	0.0330911	0.0181374	-	0.0260176	-	0.0309397	-	-	0.0303775	-	-
gi|359400970	hypothetical protein NSU_3630	23732	5.09	-	NSU_3630	Chr.	0	Cytoplasmic	Methyltransf_6	Acyl transferase // Possible transferase	684	2	0.0216132	0.00208002	-	1	-	-	-	1	-	-	-	0	-	-	-	-	-	-	MA	MA	-	0.0201424	0.023084	-	-	0.0332518	-	0.0344913	-	-	-	-
gi|359400966	vanillate monooxygenase	38780	5.3	-	NSU_3626	Chr.	0	Cytoplasmic	Rieske	Vanillate O-demethylase oxygenase subunit // Vanillate O-demethylase oxygenase, subunit A	797	2	0.0138942	0.00133715	-	0	-	-	-	0	-	-	-	0	-	-	MA	MA	MA	MA	MA	MA	-	0.0129487	0.0148397	-	-	-	-	-	-	-	-	-
gi|359400963	4-carboxy-2-hydroxymuconate-6-semialdehyde dehydrogenase	35246	5.08	-	NSU_3623	Chr.	0	Cytoplasmic	GFO_IDH_MocA	Uncharacterized oxidoreductase YisS // Lipopolysaccharide biosynthesis protein BplA	680	2	0.0218073	0.00985366	-	1	-	-	600	3	0.0226577	0.00245051	577	3	0.0236051	0.00133962	-	-	0.0166129	0.923057	0.0344036	0.839397	-	0.0287749	0.0148397	0.0215672	-	-	0.0253143	0.0221729	0.0204857	0.0248543	0.0237705	0.0221904
gi|359400959	SPFH domain-containing protein/band 7 family protein	29100	5.25	-	NSU_3619	Chr.	2	InnerMembrane	Band_7	Bll4951 protein // Probable stomatin-like protein	-	0	-	-	475	2	0.0415104	0.02191	315	3	0.0719175	0.0198663	-	0	-	-	Ben	Ben	Phe	Phe	-	-	-	-	-	-	0.0260176	0.0570031	0.0675049	0.0936191	0.0546286	-	-	-
gi|359400953	catalase/peroxidase	80281	5.04	-	NSU_3613	Chr.	0	Periplasmic	peroxidase peroxidase	Catalase-peroxidase // Catalase-peroxidase 1	629	3	0.0264554	0.00626205	424	3	0.0483421	0.00658614	386	3	0.0548037	0.0102084	497	3	0.0340963	0.00193501	0.261811	0.0140904	0.316296	0.0215863	0.110193	0.160238	0.0334723	0.0244587	0.0214352	0.0407381	0.0520353	0.0522528	0.0478159	0.0665188	0.0500763	0.0359007	0.0343352	0.0320529
gi|359400926	aldehyde oxidase and xanthine dehydrogenase, molybdopterin binding	81294	6.57	-	NSU_3586	Chr.	0	Periplasmic	Ald_Xan_dh_C2 Ald_Xan_dh_C2 Ald_Xan_dh_C2	Probable oxidoreductase // Bll2736 protein	663	2	0.0233316	0.0143411	-	1	-	-	450	2	0.0419794	0.0275458	645	2	0.0108055	0.000340603	-	-	0.255092	0.509345	-0.334298	0.433164	0.0334723	-	0.0131909	0.0311526	-	-	0.0225016	-	0.0614572	0.0110464	0.0105647	-
gi|359400911	hypothetical protein NSU_3571	23131	6.11	-	NSU_3571	Chr.	0	Cytoplasmic	TetR_N TetR_C_7	Transcriptional regulator // Transcriptional regulator, TetR family	541	2	0.0337116	0.0154001	-	1	-	-	-	1	-	-	467	2	0.039204	0.00313942	-	-	-	-	0.0655512	0.702657	0.022822	0.0446011	-	0.0742871	-	-	0.0871938	-	-	0.0414239	-	0.0369841
gi|359400872	hypothetical protein NSU_3534	44946	5.05	-	NSU_3534	Chr.	0	Cytoplasmic	Amidohydro_2	Amidohydrolase family protein // Bll7908 protein	613	3	0.0276206	0.0185832	627	3	0.0229597	0.010842	402	3	0.0514199	0.0206863	613	2	0.0178737	0.000869006	-0.0802673	0.730856	0.269899	0.213161	-0.189018	0.459619	0.0106503	0.0474786	0.0247329	0.0167745	0.0354786	0.0166259	0.0421905	0.0369549	0.0751144	-	0.0184882	0.0172592
gi|359400858	FAD dependent oxidoreductase	61737	5.11	-	NSU_3520	Chr.	1	Cytoplasmic	Pyr_redox_3	Cyclohexanone monooxygenase // Steroid monooxygenase	821	2	0.0119649	0.00674751	-	0	-	-	-	0	-	-	-	0	-	-	MA	MA	MA	MA	MA	MA	0.0167361	0.00719373	-	-	-	-	-	-	-	-	-	-
gi|359400849	hypothetical protein NSU_3512	18991	4.82	-	NSU_3512	Chr.	0	Cytoplasmic	SnoaL_2	-	610	3	0.0276544	0.00190521	-	0	-	-	-	0	-	-	-	0	-	-	MA	MA	MA	MA	MA	MA	0.0273864	0.0258974	0.0296795	-	-	-	-	-	-	-	-	-
gi|359400847	hypothetical protein NSU_3510	27288	5.35	-	NSU_3510	Chr.	0	Cytoplasmic	adh_short	Short-chain dehydrogenase/reductase SDR // Probable short-chain dehydrogenase	-	1	-	-	448	2	0.0449989	0.0233308	-	0	-	-	-	0	-	-	-	-	-	-	-	-	-	-	0.0197863	-	0.0614963	0.0285015	-	-	-	-	-	-
gi|359400835	hypothetical protein NSU_3498	87616	5.19	-	NSU_3498	Chr.	0	OuterMembrane	Plug TonB_dep_Rec	TonB-dependent receptor // Probable TonB-dependent receptor	-	1	-	-	710	2	0.0095232	8.80125e-05	-	0	-	-	-	1	-	-	-	-	-	-	-	-	0.0121717	-	-	0.00958543	0.00946096	-	-	-	-	-	-	0.0197248
gi|359400828	hypothetical protein NSU_3491	23474	5.98	-	NSU_3491	Chr.	0	Cytoplasmic	IclR	Probable transcriptional regulator // Uncharacterized HTH-type transcriptional regulator YagI	-	0	-	-	-	1	-	-	355	2	0.0608425	0.0372663	-	1	-	-	-	-	Phe	Phe	-	-	-	-	-	0.033549	-	-	0.0871938	0.0344913	-	0.0856093	-	-
gi|359400822	hypothetical protein NSU_3485	51785	5.5	-	NSU_3485	Chr.	0	Cytoplasmic	ACP_syn_III_C DUF35_N DUF35	Hydroxymethylglutaryl-CoA synthase // Lmo1415 protein	-	0	-	-	697	2	0.0142211	4.1948e-05	554	3	0.0274166	0.0121301	-	0	-	-	Ben	Ben	Phe	Phe	-	-	-	-	-	-	0.0141914	0.0142508	0.0365651	0.0320276	0.0136572	-	-	-
gi|359400821	short-chain dehydrogenase	31995	5.18	-	NSU_3484	Chr.	0	Cytoplasmic	adh_short	Bll6372 protein // Bll2957 protein	515	2	0.0360488	0.0306337	254	3	0.0942996	0.0187074	178	3	0.129152	0.0751164	475	3	0.0372743	0.0203539	0.417619	0.177021	0.55421	0.157903	0.0145187	0.965809	-	0.0143875	0.0577101	0.0838725	0.115897	0.0831295	0.137822	0.199557	0.0500763	0.060755	0.0264117	0.024656
gi|359400788	hypothetical protein NSU_3451	84921	4.93	-	NSU_3451	Chr.	0	OuterMembrane	Plug	TonB-dependent receptor	753	3	0.0166283	0.0096883	-	0	-	-	-	0	-	-	-	0	-	-	MA	MA	MA	MA	MA	MA	0.0243435	0.00575498	0.0197863	-	-	-	-	-	-	-	-	-
gi|359400780	hypothetical protein NSU_3443	31750	4.97	-	NSU_3443	Chr.	0	Cytoplasmic	Abhydrolase_3	Probable lipase/esterase // Alpha/beta hydrolase	193	3	0.117092	0.032382	195	3	0.120805	0.0655554	254	3	0.0947632	0.0738572	425	3	0.0482376	0.0383098	0.013558	0.935591	-0.091886	0.667168	-0.38514	0.0779929	0.153668	0.0920797	0.105527	0.196501	0.0827834	0.0831295	0.180013	0.0542005	0.0500763	0.0276159	0.092441	0.024656
gi|359400771	hypothetical protein NSU_3434	39318	5.13	-	NSU_3434	Chr.	0	Cytoplasmic	Bac_luciferase	Bll3440 protein // Putative alkanal monooxygenase (Luciferase)	409	2	0.0495958	0.00717935	337	2	0.0663157	0.0333237	532	2	0.0303404	0.0150346	-	1	-	-	0.126172	0.605764	-0.213423	0.289503	-	-	-	0.0546723	0.0445192	-	0.0898791	0.0427523	-	0.0197093	0.0409715	-	-	0.0665713
gi|359400768	2,3-dihydroxybiphenyl 1,2-dioxygenase	33865	5.31	-	NSU_3431	Chr.	0	Cytoplasmic	Glyoxalase	Iron-dependent extradiol dioxygenase // Biphenyl-2,3-diol 1,2-dioxygenase	-	1	-	-	623	2	0.0237018	6.99133e-05	489	2	0.0372494	0.0204884	-	0	-	-	-	-	-	-	-	-	-	-	0.0164886	-	0.0236524	0.0237513	-	0.0517369	0.0227619	-	-	-
gi|359400744	hypothetical protein NSU_3408	17496	6.04	-	NSU_3408	Chr.	0	Cytoplasmic	SnoaL_4	mmyY // Rv2910c/MT2978	589	2	0.0293322	0.00282288	444	3	0.0451993	0.000302088	-	1	-	-	-	0	-	-	0.187786	0.0776988	-	-	MA	MA	-	0.0273362	0.0313283	0.0455308	0.0449396	0.0451274	-	-	0.0432477	-	-	-
gi|359400710	transcriptional regulator, LysR family	34017	5.63	-	NSU_3374	Chr.	0	Cytoplasmic	HTH_1 LysR_substrate	Putative LysR-family transcriptional regulator // Transcriptional regulator, LysR family protein	411	2	0.0494017	0.00475433	433	2	0.0474037	0.000139827	476	2	0.0387001	0.0149526	-	1	-	-	-0.0179296	0.658607	-0.106029	0.488974	-	-	-	0.0460399	0.0527635	-	0.0473048	0.0475026	0.028127	0.0492732	-	-	-	0.024656
gi|359400709	hypothetical protein NSU_3373	34200	5.34	-	NSU_3373	Chr.	0	Periplasmic	Lactamase_B_2	Putative periplasmic protein // Bll2385 protein	673	2	0.0224084	0.0113433	-	1	-	-	-	1	-	-	-	0	-	-	-	-	-	-	MA	MA	0.0304294	0.0143875	-	0.0239636	-	-	0.056254	-	-	-	-	-
gi|359400706	2-hydroxyhepta-2,4-diene-1,7-dioate isomerase	30558	4.8	-	NSU_3370	Chr.	0	Cytoplasmic	FAA_hydrolase	2-keto-4-pentenoate hydratase/2-oxohepta-3-ene-1 7-dioic acid hydratase // 2-hydroxyhepta-2,4-diene-1,7-dioate isomerase/5-carboxymethyl-2-oxo-hex-3-ene-1,7-dioate decarboxylase	-	1	-	-	592	2	0.0262432	0.00016513	548	2	0.0279889	0.00417306	-	1	-	-	-	-	-	-	-	-	-	0.0158262	-	0.0263599	-	0.0261264	0.0309397	-	0.0250381	-	0.0607469	-
gi|359400705	hypothetical protein NSU_3369	43396	5.58	-	NSU_3369	Chr.	0	Cytoplasmic	FAD_binding_3	Bll0346 protein // Putative monooxygenase	-	1	-	-	663	2	0.0190464	0.000176025	-	1	-	-	-	0	-	-	-	-	-	-	-	-	-	-	0.0131909	0.0191709	0.0189219	-	0.0225016	-	-	-	-	-
gi|359400687	transcriptional regulator, TetR family	24368	6.46	-	NSU_3351	Chr.	0	Cytoplasmic	TetR_N	Transcriptional regulator, TetR family // Transcriptional regulatory protein	-	0	-	-	-	0	-	-	497	2	0.0356223	0.00531117	-	0	-	-	-	-	Phe	Phe	-	-	-	-	-	-	-	-	0.0393778	-	0.0318667	-	-	-
gi|359400664	leucine dehydrogenase	36440	5.03	-	NSU_3328	Chr.	0	Cytoplasmic	ELFV_dehydrog_N ELFV_dehydrog	Glu/Leu/Phe/Val dehydrogenase family protein // Leucine dehydrogenase	124	2	0.170764	0.0359924	196	3	0.120456	0.017157	183	3	0.127788	0.025711	152	3	0.168647	0.022679	-0.151568	0.268511	-0.125907	0.302347	-0.00541712	0.949462	-	0.145313	0.196214	0.100647	0.130088	0.130632	0.154699	0.103474	0.125191	0.19055	0.145264	0.170127
gi|359400646	LysR-family transcriptional regulator	34615	6.13	-	NSU_3310	Chr.	0	Cytoplasmic	HTH_1 LysR_substrate	Putative LysR family transcriptional regulator // Putative transcriptional regulator	575	2	0.0306273	0.0217967	-	0	-	-	588	2	0.0236993	0.0013256	-	0	-	-	MA	MA	-0.111373	0.731071	MA	MA	0.0152147	0.0460399	-	-	-	-	-	0.0246366	0.0227619	-	-	-
gi|359400643	beta-lactamase	28155	4.94	-	NSU_3307	Chr.	0	Cytoplasmic	Lactamase_B	Putative AHL lactonase // Beta-lactamase-like protein	646	3	0.0246709	0.00981398	-	0	-	-	-	0	-	-	-	0	-	-	MA	MA	MA	MA	MA	MA	0.0182576	0.0359686	0.0197863	-	-	-	-	-	-	-	-	-
gi|359400638	acyl-CoA dehydrogenase domain-containing protein	61536	5.02	-	NSU_3302	Chr.	0	Cytoplasmic	Acyl-CoA_dh_N Acyl-CoA_dh_M Acyl-CoA_dh_1 Acyl-CoA_dh_C	Acyl-CoA dehydrogenase // Probable acyl-CoA dehydrogenase	592	3	0.0292503	0.0111037	700	2	0.0119287	7.50589e-05	-	1	-	-	-	1	-	-	-0.389537	0.114009	MA	MA	MA	MA	0.0167361	0.0330911	0.0379238	0.0119818	-	0.0118756	0.0140635	-	-	-	0.0132059	-
gi|359400637	hypothetical protein NSU_3301	4854	9.98	-	NSU_3301	Chr.	0	Cytoplasmic	-	-	-	0	-	-	-	1	-	-	-	0	-	-	123	2	0.202604	0.0063863	-	-	-	-	Pyr	Pyr	-	-	-	0.174934	-	-	-	-	-	0.207119	0.198088	-
gi|359400634	multi-sensor hybrid histidine kinase	113270	5	-	NSU_3298	Chr.	3	InnerMembrane	GAF_3 HisKA HATPase_c Response_reg Response_reg Response_reg	Two-component system sensor protein // Histidine kinase and response regulator hybrid protein	728	3	0.0180988	0.00713332	695	3	0.0142833	0.00714069	607	3	0.0223086	0.00653733	641	2	0.0116219	0.0059752	-0.10282	0.548369	0.0908235	0.493318	-0.192372	0.362854	0.022822	0.0215812	0.00989315	0.0143781	0.00709572	0.0213761	0.0168762	0.0295639	0.0204857	-	0.015847	0.00739681
gi|359400633	chemotaxis protein methyltransferase CheR	33328	6.27	cheR	NSU_3297	Chr.	0	Cytoplasmic	CheR_N CheR	Chemotaxis protein // Methyltransferase, CheR family	500	3	0.0380185	0.00830117	353	2	0.0639653	0.0199229	446	3	0.0425547	0.0126488	-	1	-	-	0.22595	0.293883	0.0489522	0.635024	MA	MA	0.0319508	0.0474786	0.034626	-	0.0780529	0.0498777	0.028127	0.0517369	0.0478001	-	0.0264117	-
gi|359400632	signal transduction histidine kinase	65497	5.04	-	NSU_3296	Chr.	0	Cytoplasmic	Response_reg PAS_4 HWE_HK Response_reg	Two-component response regulator // Response regulator/sensor histidine kinase	830	2	0.0109974	0.00479426	-	0	-	-	-	0	-	-	-	0	-	-	MA	MA	MA	MA	MA	MA	0.00760734	0.0143875	-	-	-	-	-	-	-	-	-	-
gi|359400623	TonB-dependent receptor	85288	5.38	-	NSU_3287	Chr.	0	OuterMembrane	Plug TonB_dep_Rec	TonB-dependent receptor // Probable TonB-dependent receptor	315	3	0.0729049	0.0108776	347	3	0.0642937	0.0175756	457	3	0.0407891	0.00982133	367	3	0.0622823	0.0092209	-0.0545881	0.517837	-0.252213	0.019541	-0.0683924	0.268222	0.0608587	0.0820085	0.0758475	0.0838725	0.059131	0.0498777	0.0450032	0.0295639	0.0478001	0.0690398	0.0660293	0.0517777
gi|359400622	MucR family transcriptional regulator	33524	10.03	-	NSU_3286	Chr.	0	Periplasmic	ROS_MUCR	Transcriptional regulator // Blr3068 protein	-	0	-	-	415	3	0.0499571	0.000333887	350	3	0.0619727	0.0119566	321	3	0.0770883	0.0385817	Ben	Ben	Phe	Phe	Pyr	Pyr	-	-	-	0.0503235	0.04967	0.0498777	0.0590667	0.0517369	0.0751144	0.0579934	0.121494	0.0517777
gi|359400587	TonB-dependent receptor	104845	4.97	-	NSU_3251	Chr.	0	OuterMembrane	Plug TonB_dep_Rec	TonB-dependent receptor	829	3	0.0111194	0.00772265	678	3	0.0174898	0.0123486	583	3	0.024953	0.0114573	618	3	0.0167927	0.00950941	0.196705	0.498361	0.351042	0.167916	0.17904	0.469185	0.0197791	0.00863247	0.00494658	0.0311526	0.0141914	0.00712538	0.0365651	0.0246366	0.0136572	0.0165696	0.0264117	0.00739681
gi|359400570	isovaleryl-CoA dehydrogenase	41418	5.4	-	NSU_3234	Chr.	0	Cytoplasmic	Acyl-CoA_dh_N Acyl-CoA_dh_M Acyl-CoA_dh_1	Isovaleryl-CoA dehydrogenase // Acyl-CoA dehydrogenase	194	3	0.116106	0.0671198	181	3	0.130731	0.0322213	215	3	0.107739	0.0313677	177	3	0.146406	0.0514133	0.0515219	0.757022	-0.0324815	0.858096	0.100704	0.570541	0.0395582	0.143875	0.164886	0.112629	0.167932	0.111631	0.0731303	0.115792	0.134295	0.162934	0.187523	0.0887618
gi|359400569	citrate lyase subunit beta	29617	5.04	-	NSU_3233	Chr.	0	Cytoplasmic	HpcH_HpaI	Blr6797 protein // Putative citrate lyase	159	3	0.13745	0.027944	435	3	0.0468016	0.0179091	455	2	0.0408645	0.0194655	217	3	0.115312	0.0783898	-0.467886	0.0133777	-0.526801	0.0213506	-0.0762711	0.682027	0.168883	0.128048	0.11542	0.0575126	0.0567658	0.0261264	-	0.0271003	0.0546286	0.0303775	0.184882	0.130677
gi|359400552	hypothetical protein NSU_3216	87858	6.09	-	NSU_3216	Chr.	0	OuterMembrane	Plug TonB_dep_Rec	TonB-dependent receptor // Ferric enterobactin receptor	670	3	0.0226634	0.00478498	451	3	0.0444245	0.00570298	541	3	0.0294949	0.00695899	392	3	0.0568577	0.00847635	0.292298	0.00775129	0.114422	0.242365	0.399465	0.00767908	0.0243435	0.0172649	0.0263817	0.0479272	0.0378438	0.0475026	0.0225016	0.0295639	0.0364191	0.0552318	0.0660293	0.0493121
gi|359400551	methyl-accepting chemotaxis protein McpJ	66134	5.25	mcpJ	NSU_3215	Chr.	2	InnerMembrane	CHASE3 HAMP MCPsignal	Methyl-accepting chemotaxis protein McpJ // Chemotaxis methyl-accepting protein	858	2	0.00740053	0.000292468	-	0	-	-	-	0	-	-	-	0	-	-	MA	MA	MA	MA	MA	MA	0.00760734	0.00719373	-	-	-	-	-	-	-	-	-	-
gi|359400522	sensory transduction histidine kinase	48128	5.17	-	NSU_3187	Chr.	2	InnerMembrane	HAMP HisKA HATPase_c	Sensor histidine kinase // Two-component hybrid sensor and regulator	-	0	-	-	685	2	0.0165913	4.89393e-05	-	1	-	-	-	0	-	-	Ben	Ben	-	-	-	-	-	-	-	-	0.0165567	0.0166259	-	-	0.0159334	-	-	-
gi|359400512	OsmC family protein	20343	4.69	-	NSU_3177	Chr.	0	Cytoplasmic	OsmC	OsmC family protein // OsmC-like protein	-	0	-	-	489	3	0.0404414	0.000270289	-	0	-	-	-	0	-	-	Ben	Ben	-	-	-	-	-	-	-	0.0407381	0.0402091	0.0403772	-	-	-	-	-	-
gi|359400468	hypothetical protein NSU_3135	31825	5.26	-	NSU_3135	Chr.	0	Cytoplasmic	GST_N_3 GST_C_2	Putative glutathione S-transferase protein // Maleylacetoacetate isomerase	690	3	0.0211186	0.00914479	-	1	-	-	-	0	-	-	-	0	-	-	MA	MA	MA	MA	MA	MA	0.0152147	0.0316524	0.0164886	0.0527199	-	-	-	-	-	-	-	-
gi|359400388	ATP synthase F1, beta subunit	50218	5.48	-	NSU_3058	Chr.	0	Cytoplasmic	ATP-synt_ab_N ATP-synt_ab ATP-synt_ab_C	ATP synthase subunit beta 1 // ATP synthase subunit beta	730	3	0.0179589	0.00649811	-	1	-	-	-	1	-	-	611	3	0.0183595	0.00104193	MA	MA	MA	MA	0.00958137	0.925233	0.0106503	0.0201424	0.023084	0.0167745	-	-	-	-	0.0159334	0.0193311	0.0184882	0.0172592
gi|359400358	glyceraldehyde-3-phosphate dehydrogenase	37309	5.43	-	NSU_3028	Chr.	0	Cytoplasmic	Gp_dh_N Gp_dh_C	-	440	2	0.0451584	0.0195587	443	2	0.045223	0.0334543	-	1	-	-	-	1	-	-	0.000620041	0.998379	-	-	-	-	-	0.0589886	0.0313283	0.0215672	-	0.0688787	0.0253143	-	-	0.0248543	-	-
gi|359400355	Copper-translocating P-type ATPase	82818	5.06	-	NSU_3026	Chr.	8	InnerMembrane	E1-E2_ATPase Hydrolase	Copper-translocating P-type ATPase // Heavy metal translocating P-type ATPase	457	3	0.0426189	0.0122815	489	3	0.0404414	0.000270289	392	3	0.0532237	0.00938032	602	2	0.0203168	0.0131104	-0.022776	0.787824	0.0965026	0.304548	-0.321747	0.187517	0.0547728	0.0302137	0.0428703	0.0407381	0.0402091	0.0403772	0.0478159	0.0640552	0.0478001	0.0110464	-	0.0295873
gi|359400345	protein of unknown function DUF302	15321	4.64	-	NSU_3016	Chr.	0	Cytoplasmic	DUF302	Blr5777 protein // Slr5037 protein	535	2	0.0339636	0.0032686	394	2	0.0523776	0.000484069	-	0	-	-	-	1	-	-	0.188131	0.0740284	MA	MA	-	-	-	0.0316524	0.0362749	0.0527199	0.0520353	-	-	-	-	0.060755	-	-
gi|359400333	beta-lactamase domain-containing protein	50692	6.69	-	NSU_3004	Chr.	0	Cytoplasmic	Lactamase_B Beta-Casp RMMBL	Putative metallo-beta-lactamase family protein // Beta-lactamase-like protein	-	1	-	-	-	0	-	-	586	2	0.0244519	0.0107136	-	0	-	-	-	-	-	-	-	-	0.0197791	-	-	-	-	-	0.0168762	0.0320276	-	-	-	-
gi|359400332	thymidine phosphorylase	53134	5.93	-	NSU_3003	Chr.	0	Cytoplasmic	Glycos_trans_3N Glycos_transf_3 PYNP_C	Putative thymidine phosphorylase // Thymidine phosphorylase	668	3	0.0230325	0.011409	-	0	-	-	-	1	-	-	-	1	-	-	MA	MA	MA	MA	MA	MA	0.0304294	0.0287749	0.00989315	-	-	-	-	-	0.0136572	0.0165696	-	-
gi|359400330	copper-translocating P-type ATPase	83713	5.2	-	NSU_3001	Chr.	8	InnerMembrane	E1-E2_ATPase Hydrolase	Heavy metal translocating P-type ATPase // Heavy-metal transporting P-type ATPase	339	3	0.0660336	0.0064061	277	3	0.0816986	0.00726405	239	3	0.0987699	0.0150569	379	3	0.0596151	0.0151752	0.0924499	0.0496086	0.17486	0.047582	-0.0444084	0.553141	0.071509	0.0589886	0.0676032	0.0862689	0.0733225	0.0855046	0.0871938	0.115792	0.0933239	0.0469471	0.0554646	0.0764337
gi|359400325	hypothetical protein NSU_2996	17394	4.7	-	NSU_2996	Chr.	0	Periplasmic	-	-	337	3	0.0660634	0.00455134	274	3	0.083292	0.0330583	212	3	0.108253	0.011708	332	3	0.0719257	0.040584	0.100643	0.462578	0.21448	0.0149939	0.0369235	0.826338	0.0654231	0.0618661	0.0709009	0.103043	0.101705	0.0451274	0.120946	0.105937	0.0978763	0.118748	0.0501822	0.0468465
gi|359400295	hypothetical protein NSU_2968	31281	5.19	-	NSU_2968	Chr.	0	Cytoplasmic	cNMP_binding TIR-like	Stage II sporulation E family protein // Cyclic nucleotide-binding protein	-	0	-	-	527	3	0.0348768	0.015049	426	3	0.0470394	0.0194366	446	2	0.0442416	0.0196068	Ben	Ben	Phe	Phe	Pyr	Pyr	-	-	-	0.0263599	0.0260176	0.0522528	0.0618794	0.0542005	0.0250381	0.0303775	0.0581058	-
gi|359400288	YeeB-like protein	75445	5.43	-	NSU_2961	Chr.	0	Cytoplasmic	PMBR	YeeB-like protein // DNA helicase	766	3	0.0160128	0.00817621	-	0	-	-	-	0	-	-	-	1	-	-	MA	MA	MA	MA	MA	MA	0.0213006	0.0201424	0.00659544	-	-	-	-	-	-	-	-	0.00986242
gi|359400255	aminodeoxychorismate lyase	35311	9.27	-	NSU_2929	Chr.	1	InnerMembrane	YceG	Blr4086 protein // Aminodeoxychorismate lyase	-	1	-	-	-	1	-	-	600	3	0.0226577	0.00245051	349	2	0.0658328	0.014992	-	-	Phe	Phe	-	-	-	0.0129487	-	-	0.0212872	-	0.0253143	0.0221729	0.0204857	0.0552318	-	0.0764337
gi|359400254	3-oxoacyl-[acyl-carrier-protein] synthase II	43884	5.57	-	NSU_2928	Chr.	0	Cytoplasmic	ketoacyl-synt Ketoacyl-synt_C	3-oxoacyl-[acyl-carrier-protein] synthase 2	238	3	0.0969978	0.0419941	261	3	0.0906428	0.0584714	173	3	0.131531	0.051232	338	3	0.0697249	0.0665525	-0.0294286	0.886594	0.132267	0.419451	-0.143374	0.586267	0.139975	0.0949572	0.0560612	0.15816	0.0567658	0.0570031	0.185638	0.0837645	0.125191	0.0441855	0.145264	0.0197248
gi|359400253	acyl carrier protein	8526	4.03	-	NSU_2927	Chr.	0	Cytoplasmic	PP-binding	Acyl carrier protein 2 // Acyl carrier protein	-	1	-	-	-	1	-	-	-	1	-	-	226	2	0.110757	0.00349118	-	-	-	-	-	-	-	0.0589886	-	0.0982507	-	-	0.115321	-	-	0.113225	0.108288	-
gi|359400251	aspartyl-tRNA synthetase	66968	5.27	-	NSU_2925	Chr.	0	Cytoplasmic	tRNA_anti tRNA-synt_2 GAD	Aspartate--tRNA ligase	200	3	0.113575	0.0849545	339	3	0.065134	0.0266048	295	3	0.0788803	0.0634568	232	3	0.107396	0.0538733	-0.241473	0.431204	-0.158313	0.603494	-0.0242943	0.921274	0.208441	0.0877635	0.0445192	0.0958543	0.04967	0.0498777	0.151886	0.0369549	0.0478001	0.168457	0.0871586	0.0665713
gi|359400244	hypothetical protein NSU_2918	15260	5.46	-	NSU_2918	Chr.	0	Cytoplasmic	EVE	Blr0569 protein // Tymocyte protein cThy28kD	537	3	0.0337999	0.00232859	394	2	0.0523776	0.000484069	-	1	-	-	-	1	-	-	0.19023	0.00343645	MA	MA	MA	MA	0.0334723	0.0316524	0.0362749	0.0527199	0.0520353	-	-	0.0542005	-	-	-	0.0542433
gi|359400241	diaminopimelate epimerase	29650	4.87	-	NSU_2915	Chr.	0	Cytoplasmic	DAP_epimerase DAP_epimerase	Diaminopimelate epimerase	511	3	0.0369937	0.0190991	380	2	0.0568844	0.000167792	568	2	0.0260692	0.00145816	544	2	0.0287496	0.00230224	0.186866	0.213016	-0.152	0.42639	-0.109496	0.533783	0.0167361	0.0546723	0.0395726	-	0.0567658	0.0570031	-	0.0271003	0.0250381	0.0303775	-	0.0271217
gi|359400239	fused signal recognition particle receptor	33358	4.93	-	NSU_2913	Chr.	0	Cytoplasmic	SRP54_N SRP54	Bll0473 protein // Signal recognition particle-docking protein FtsY	-	1	-	-	506	2	0.0367107	0.0183273	574	3	0.0251752	0.00272279	-	0	-	-	-	-	Phe	Phe	-	-	0.0152147	-	-	-	0.04967	0.0237513	0.028127	0.0246366	0.0227619	-	-	-
gi|359400237	hypothetical protein NSU_2911	20549	9.67	-	NSU_2911	Chr.	4	InnerMembrane	DUF989	-	649	3	0.0245817	0.00169352	-	1	-	-	-	1	-	-	-	0	-	-	MA	MA	MA	MA	MA	MA	0.0243435	0.0230199	0.0263817	-	0.0378438	-	0.0450032	-	-	-	-	-
gi|359400236	K+ transporter	70738	7.77	-	NSU_2910	Chr.	12	InnerMembrane	K_trans	Probable potassium transport system protein kup // Probable potassium transport system protein kup 1	-	1	-	-	-	1	-	-	663	2	0.0118496	0.000662798	-	0	-	-	-	-	-	-	-	-	-	-	0.00824429	-	0.0118262	-	-	0.0123183	0.011381	-	-	-
gi|359400224	3R-hydroxymyristoyl ACP dehydrase	16453	5.9	-	NSU_2899	Chr.	0	Cytoplasmic	FabA	(3R)-hydroxymyristoyl-[acyl-carrier-protein] dehydratase // (3R)-hydroxymyristoyl-[acyl-carrier-protein] dehydratase 2	36	3	0.497725	0.0959736	60	3	0.334383	0.057155	66	3	0.314588	0.0384418	51	3	0.406532	0.0230713	-0.172745	0.0785558	-0.199248	0.0650186	-0.087894	0.237887	0.529471	0.3899	0.573803	0.268392	0.366612	0.368145	0.315023	0.27593	0.35281	0.428047	0.409381	0.382169
gi|359400223	hypothetical protein NSU_2898	24235	9.27	-	NSU_2898	Chr.	0	Periplasmic	OmpH	-	117	3	0.179851	0.030766	240	3	0.0984057	0.0237763	262	3	0.0914642	0.0353875	160	3	0.159433	0.056308	-0.261893	0.0246662	-0.293662	0.0318194	-0.0523342	0.618813	0.178012	0.211496	0.150046	0.112629	0.0709572	0.111631	0.132197	0.0739098	0.0682858	0.129795	0.124135	0.22437
gi|359400222	surface antigen (D15)	97297	6.17	-	NSU_2897	Chr.	0	OuterMembrane	Surf_Ag_VNR Surf_Ag_VNR Surf_Ag_VNR Surf_Ag_VNR Surf_Ag_VNR Bac_surface_Ag	Outer membrane protein // Surface antigen D15	282	3	0.0860697	0.0258102	259	3	0.0913652	0.0435623	172	3	0.132152	0.0201908	218	3	0.115202	0.0123171	0.0259308	0.866969	0.186225	0.0752219	0.12661	0.18013	0.11411	0.0633048	0.0807941	0.141385	0.0709572	0.0617533	0.151886	0.133038	0.111533	0.107702	0.129417	0.108487
gi|359400218	undecaprenyl pyrophosphate synthetase	25547	6.88	-	NSU_2893	Chr.	0	Cytoplasmic	Prenyltransf	Undecaprenyl pyrophosphate synthase // Undecaprenyl pyrophosphate synthase 2	459	2	0.0422613	0.0317947	551	3	0.0309258	0.000206692	-	0	-	-	-	0	-	-	-0.135622	0.702698	MA	MA	MA	MA	0.0197791	0.0647435	-	0.0311526	0.0307481	0.0308767	-	-	-	-	-	-
gi|359400217	ribosome recycling factor	20693	6.86	-	NSU_2892	Chr.	0	Cytoplasmic	RRF	Ribosome-recycling factor	-	0	-	-	-	0	-	-	-	0	-	-	454	2	0.0432221	0.00136241	-	-	-	-	Pyr	Pyr	-	-	-	-	-	-	-	-	-	0.0441855	0.0422587	-
gi|359400215	elongation factor EF-Ts	32169	4.88	-	NSU_2890	Chr.	0	Cytoplasmic	UBA EF_TS	Elongation factor Ts	27	3	0.593895	0.435115	19	3	0.66041	0.22082	24	3	0.590453	0.0436616	7	3	1.14422	0.266614	0.0461039	0.828711	-0.00252413	0.99034	0.284799	0.149747	0.0958525	0.785555	0.900277	0.46729	0.901157	0.612783	0.548477	0.635625	0.587258	0.927895	1.44208	1.06268
gi|359400214	small subunit ribosomal protein S2	32320	6.46	-	NSU_2889	Chr.	0	Cytoplasmic	Ribosomal_S2	30S ribosomal protein S2	35	3	0.500358	0.141963	44	3	0.421436	0.103982	87	3	0.250305	0.0597183	73	3	0.319679	0.106368	-0.0745495	0.484323	-0.300811	0.0762937	-0.194566	0.158107	0.651188	0.480541	0.369344	0.536784	0.39263	0.334893	0.275645	0.293176	0.182095	0.389384	0.372405	0.197248
gi|359400211	phosphatidylserine decarboxylase	26938	7.82	-	NSU_2886	Chr.	1	InnerMembrane	PS_Dcarbxylase	Phosphatidylserine decarboxylase proenzyme	726	3	0.0184363	0.00127014	582	3	0.0285469	0.000190792	443	3	0.0433362	0.0258269	448	3	0.0437989	0.0216124	0.189885	0.00447391	0.371177	0.236682	0.37579	0.178726	0.0182576	0.0172649	0.0197863	0.0287563	0.0283829	0.0285015	0.0731303	0.0295639	0.0273143	0.0331391	0.0686704	0.0295873
gi|359400208	DNA-binding protein HU-beta	9390	9.92	-	NSU_2883	Chr.	0	Periplasmic	Bac_DNA_binding	Histone-like DNA-binding protein // DNA-binding protein HU	4	3	2.21155	0.452985	2	3	4.13664	1.92015	6	3	1.60433	0.352931	3	3	2.81879	1.19943	0.271952	0.220482	-0.139402	0.145251	0.105367	0.481418	1.72534	2.28761	2.62169	1.91948	5.23428	5.25616	1.56949	1.97339	1.27012	1.54097	2.99509	3.92031
gi|359400207	large subunit ribosomal protein L19	13742	10.82	-	NSU_2882	Chr.	0	Cytoplasmic	Ribosomal_L19	50S ribosomal protein L19	14	3	0.767676	0.217784	14	3	0.748379	0.226835	27	3	0.567961	0.0663807	31	3	0.538834	0.145284	-0.0110564	0.920478	-0.130859	0.248955	-0.153723	0.214751	0.964611	0.533775	0.804643	0.486461	0.877504	0.881172	0.570979	0.500123	0.632782	0.394908	0.536158	0.685438
gi|359400202	small subunit ribosomal protein S16	16053	6.45	-	NSU_2877	Chr.	0	Periplasmic	Ribosomal_S16	30S ribosomal protein S16 // 30S ribosomal protein S16 1	272	3	0.0874235	0.0262157	260	3	0.09131	0.0360647	246	3	0.0969717	0.0411534	242	3	0.101903	0.0435015	0.01889	0.887959	0.0450167	0.754568	0.0665568	0.652635	0.117153	0.067621	0.0774964	0.112629	0.04967	0.111631	0.132197	0.0517369	0.106981	0.129795	0.124135	0.0517777
gi|359400201	signal recognition particle subunit SRP54	51212	9.57	-	NSU_2876	Chr.	0	Periplasmic	SRP54_N SRP54 SRP_SPB	Signal recognition particle subunit FFH/SRP54 (Srp54) // Signal recognition particle protein	-	0	-	-	551	3	0.0309258	0.000206692	-	1	-	-	371	3	0.0615223	0.0138088	Ben	Ben	-	-	Pyr	Pyr	-	-	-	0.0311526	0.0307481	0.0308767	-	0.014782	-	0.0773246	0.0554646	0.0517777
gi|359400198	3-phosphoshikimate 1-carboxyvinyltransferase	46557	5.05	-	NSU_2873	Chr.	0	Cytoplasmic	EPSP_synthase	3-phosphoshikimate 1-carboxyvinyltransferase	788	3	0.0145912	0.00606994	685	2	0.0165913	4.89393e-05	643	2	0.0165895	0.000927918	-	1	-	-	0.0557904	0.625762	0.0557433	0.628348	MA	MA	0.0106503	0.0215812	0.011542	-	0.0165567	0.0166259	-	0.0172456	0.0159334	-	-	0.0369841
gi|359400194	small subunit ribosomal protein S1	61683	4.92	-	NSU_2869	Chr.	0	Cytoplasmic	S1 S1 S1 S1 S1 S1	30S ribosomal protein S1	68	3	0.300282	0.0971064	55	3	0.358524	0.0482657	72	3	0.297067	0.0321289	69	3	0.341266	0.0506046	0.0769892	0.422306	-0.00467463	0.960736	0.0555638	0.56284	0.40471	0.283433	0.212703	0.371435	0.305116	0.399021	0.331899	0.290712	0.268591	0.392146	0.340711	0.290941
gi|359400193	hydroxyacylglutathione hydrolase	28064	5.93	-	NSU_2868	Chr.	0	Cytoplasmic	Lactamase_B	Hydroxyacylglutathione hydrolase	731	2	0.0177613	0.000701924	-	0	-	-	-	0	-	-	-	1	-	-	MA	MA	MA	MA	-	-	0.0182576	0.0172649	-	-	-	-	-	-	-	-	-	0.0295873
gi|359400191	F-type H+-transporting ATPase subunit b	20387	5.51	-	NSU_2866	Chr.	1	Cytoplasmic	ATP-synt_B	ATP synthase subunit b 1 // ATP synthase subunit b	470	2	0.0411894	0.0256956	271	2	0.0853266	0.000251688	-	1	-	-	347	2	0.0664736	0.0315202	0.316299	0.248583	-	-	0.207864	0.475214	-	0.0230199	0.0593589	-	0.0851487	0.0855046	-	-	0.0364191	0.0441855	-	0.0887618
gi|359400190	F-type H+-transporting ATPase subunit b	17905	5.06	-	NSU_2865	Chr.	1	Cytoplasmic	ATP-synt_B	ATP synthase subunit b 2 // ATP SYNTHASE B CHAIN (AtpX)	83	3	0.246608	0.12559	30	3	0.533019	0.190982	65	3	0.315172	0.113554	44	3	0.436844	0.0508512	0.334735	0.10648	0.10654	0.522082	0.248319	0.104895	0.152147	0.198547	0.389131	0.330697	0.558197	0.710163	0.191264	0.339985	0.414267	0.3811	0.480693	0.44874
gi|359400189	F-type H+-transporting ATPase subunit c	7259	4.94	-	NSU_2864	Chr.	2	Cytoplasmic	ATP-synt_C	ATP synthase epsilon chain // ATP synthase F0, C subunit	142	3	0.1483	0.0586829	128	3	0.175677	0.103123	-	1	-	-	37	2	0.482777	0.223322	0.0735726	0.714819	MA	MA	0.512605	0.269367	0.187141	0.176966	0.0807941	0.294752	0.115897	0.116381	0.137822	-	-	0.640689	0.324864	-
gi|359400176	cell division protease FtsH	69602	5.53	-	NSU_2851	Chr.	2	InnerMembrane	FtsH_ext AAA Peptidase_M41	ATP-dependent zinc metalloprotease FtsH // ATP-dependent zinc metalloprotease FtsH 1	480	3	0.0399453	0.00275197	674	2	0.0179196	0.00854746	-	1	-	-	533	3	0.0303372	0.00578774	-0.348137	0.151242	MA	MA	-0.11949	0.0846266	0.0395582	0.0374074	0.0428703	0.0239636	-	0.0118756	0.0140635	-	-	0.0276159	0.0264117	0.0369841
gi|359400174	DNA-directed RNA polymerase subunit omega	12449	4.42	-	NSU_2849	Chr.	0	Cytoplasmic	RNA_pol_Rpb6	DNA-directed RNA polymerase subunit omega	-	0	-	-	-	0	-	-	-	0	-	-	241	3	0.102203	0.0460425	-	-	-	-	Pyr	Pyr	-	-	-	-	-	-	-	-	-	0.0773246	0.0739528	0.155333
gi|359400172	pyruvate dehydrogenase (cytochrome)	67204	5.33	-	NSU_2847	Chr.	0	Cytoplasmic	TPP_enzyme_N TPP_enzyme_M TPP_enzyme_C	Pyruvate dehydrogenase (Cytochrome) // Pyruvate dehydrogenase	-	0	-	-	608	2	0.0239105	0.0170199	313	3	0.0729092	0.0198302	-	0	-	-	Ben	Ben	Phe	Phe	-	-	-	-	-	0.0359454	-	0.0118756	0.075943	0.0517369	0.0910477	-	-	-
gi|359400166	aldehyde dehydrogenase	48450	5.14	-	NSU_2842	Chr.	0	Cytoplasmic	Aldedh	Vanillin dehydrogenase // Vanillin: NAD oxidoreductase	-	1	-	-	-	1	-	-	635	2	0.0178111	0.00265558	-	0	-	-	-	-	-	-	-	-	0.0106503	-	-	-	0.0165567	-	0.0196889	-	0.0159334	-	-	-
gi|359400155	amidase	41130	5.43	-	NSU_2831	Chr.	0	Cytoplasmic	Amidase Amidase	Glutamyl-tRNA(Gln) amidotransferase subunit // Glutamyl-tRNA(Gln) amidotransferase, subunit A	720	2	0.0188248	0.00796754	566	2	0.0296051	0.0149964	619	2	0.0203556	0.00303495	-	1	-	-	0.196636	0.488374	0.0339538	0.83415	-	-	-	0.0244587	0.0131909	-	0.0402091	0.019001	0.0225016	-	0.0182095	-	-	0.0197248
gi|359400124	ATP-dependent HslUV protease ATP-binding subunit HslU	47949	5.17	hslU	NSU_2802	Chr.	0	Cytoplasmic	AAA AAA_2 ClpB_D2-small	ATP-dependent protease ATPase subunit HslU	580	3	0.0296235	0.0139519	342	3	0.0650336	0.0110783	596	3	0.0229337	0.00783203	240	3	0.102584	0.021257	0.341501	0.0283955	-0.111161	0.519069	0.539443	0.0111164	0.045644	0.0201424	0.023084	0.0718907	0.0709572	0.0522528	0.0196889	0.0172456	0.0318667	0.107702	0.0792351	0.120815
gi|359400123	ATP-dependent HslUV protease, peptidase subunit HslV	19860	5.76	hslV	NSU_2801	Chr.	0	Cytoplasmic	Proteasome	ATP-dependent protease subunit HslV	431	3	0.0467021	0.0184594	309	3	0.0721854	0.0275528	332	2	0.0649254	0.0370949	443	3	0.0445874	0.0025304	0.189113	0.263414	0.143078	0.61228	-0.0201242	0.861733	0.025865	0.0532336	0.0610078	0.0886652	0.0875139	0.0403772	-	0.0911555	0.0386953	0.0469471	0.0448999	0.0419153
gi|359400122	SmpA/OmlA	18526	9.2	-	NSU_2800	Chr.	1	Periplasmic	SmpA_OmlA	SmpA/OmlA	-	1	-	-	-	1	-	-	-	0	-	-	199	3	0.127925	0.0448062	-	-	-	-	Pyr	Pyr	-	0.0258974	-	0.0431344	-	-	-	-	-	0.179503	0.105647	0.0986242
gi|359400119	single-strand DNA-binding protein	19604	5.26	-	NSU_2797	Chr.	0	Extracellular	SSB	Single-stranded DNA-binding protein	371	3	0.0568452	0.00391627	310	3	0.0720439	0.0271123	368	3	0.0579724	0.0229231	310	3	0.0794354	0.0304057	0.102903	0.434463	0.0085276	0.940363	0.14532	0.326507	0.0562943	0.0532336	0.0610078	0.0407381	0.0875139	0.0878797	0.0478159	0.0418822	0.0842192	0.102179	0.0448999	0.0912274
gi|359400114	electron transport protein	22448	6.13	-	NSU_2792	Chr.	0	Periplasmic	SCO1-SenC	Electron transport protein SCO1/SenC // Blr1131 protein	-	1	-	-	381	2	0.0561552	0.0290313	498	2	0.0355489	0.0019884	-	0	-	-	-	-	-	-	-	-	0.022822	-	-	0.0766834	-	0.0356269	-	0.0369549	0.0341429	-	-	-
gi|359400109	riboflavin synthase alpha chain	21182	5.31	-	NSU_2787	Chr.	0	Cytoplasmic	Lum_binding Lum_binding	Lumazine-binding protein // Riboflavin synthase alpha chain	394	3	0.0524142	0.0263813	-	1	-	-	337	2	0.0643839	0.0274083	-	0	-	-	MA	MA	0.0893279	0.671399	MA	MA	0.0517299	0.079131	0.0263817	0.0383417	-	-	0.0450032	0.0837645	-	-	-	-
gi|359400107	aromatic-amino-acid transaminase	44335	5.29	-	NSU_2785	Chr.	0	Cytoplasmic	Aminotran_1_2	Aspartate aminotransferase // Aspartate aminotransferase, PLP-dependent	118	3	0.177576	0.137776	137	3	0.164878	0.016997	150	3	0.154156	0.0223393	120	3	0.204578	0.0116101	-0.0322213	0.888287	-0.0614259	0.797478	0.0614729	0.766986	0.022822	0.223006	0.286901	0.155763	0.184489	0.154383	0.151886	0.133038	0.177543	0.215404	0.206011	0.192317
gi|359400106	hypothetical protein NSU_2784	28984	5.42	-	NSU_2784	Chr.	1	Extracellular	DUF1134	Bll2189 protein	570	3	0.0311003	0.0244812	-	0	-	-	478	3	0.0383686	0.0182186	-	1	-	-	MA	MA	0.0912111	0.702748	MA	MA	0.0593372	0.0158262	0.0181374	-	-	-	0.0309397	0.0591279	0.0250381	-	0.0290529	-
gi|359400105	aconitate hydratase 2	99081	5.01	-	NSU_2783	Chr.	0	Periplasmic	Aconitase_B_N Aconitase_2_N Aconitase	Aconitate hydratase 2	110	3	0.196004	0.0271484	194	3	0.122107	0.0180331	137	3	0.167085	0.0209404	345	3	0.0676373	0.0157484	-0.205524	0.0223674	-0.0693268	0.222249	-0.462078	0.00461664	0.225177	0.191353	0.171481	0.127007	0.137184	0.10213	0.191264	0.155211	0.154781	0.0497087	0.0792351	0.0739681
gi|359400098	polyribonucleotide nucleotidyltransferase	82225	5.18	-	NSU_2776	Chr.	0	Cytoplasmic	RNase_PH RNase_PH_C PNPase RNase_PH RNase_PH_C KH_1 S1	Polyribonucleotide nucleotidyltransferase	101	3	0.204798	0.0290823	107	3	0.207559	0.0437166	134	3	0.172719	0.0289091	165	3	0.157487	0.0275398	0.00581605	0.932424	-0.0739843	0.246906	-0.11408	0.110408	0.237349	0.195669	0.181374	0.15816	0.241255	0.223262	0.205327	0.162602	0.150229	0.165696	0.126776	0.179989
gi|359400097	small subunit ribosomal protein S15	10132	10.13	-	NSU_2775	Chr.	0	Cytoplasmic	Ribosomal_S15	30S ribosomal protein S15	23	3	0.624092	0.260745	89	3	0.239194	0.0837228	96	3	0.224629	0.162763	84	3	0.266896	0.108697	-0.416498	0.113948	-0.443783	0.10047	-0.368907	0.127088	0.742476	0.325156	0.804643	0.191709	0.335864	0.19001	0.399404	0.197093	0.0773906	0.392146	0.211294	0.197248
gi|359400089	translation initiation factor IF-2	96542	5.99	-	NSU_2767	Chr.	0	Cytoplasmic	IF2_assoc IF2_N GTP_EFTU GTP_EFTU_D2 IF-2 GTP_EFTU_D2	Translation initiation factor IF-2	584	3	0.0295728	0.00213499	487	3	0.040515	0.0191916	403	3	0.0513852	0.00744644	394	3	0.0558896	0.0265489	0.136724	0.427694	0.239946	0.0289924	0.276439	0.227546	0.0273864	0.0316524	0.0296795	0.0623053	0.0331134	0.0261264	0.0506286	0.0443459	0.059181	0.0856093	0.0475411	0.0345185
gi|359400087	transcription elongation factor NusA	60649	4.76	-	NSU_2765	Chr.	0	Cytoplasmic	NusA_N S1 KH_5	N-utilization substance protein A // NusA antitermination factor	236	3	0.0982015	0.00980084	197	3	0.119831	0.0228177	257	3	0.0934695	0.016959	198	3	0.128711	0.0602793	0.0864528	0.237738	-0.0214481	0.702125	0.117497	0.47412	0.106503	0.100712	0.0873895	0.146178	0.106436	0.106881	0.10407	0.0739098	0.102429	0.193311	0.118853	0.0739681
gi|359400086	hypothetical protein NSU_2764	20602	4.6	-	NSU_2764	Chr.	0	Cytoplasmic	DUF150	Ribosome maturation factor RimP	531	3	0.0342177	0.0165691	-	0	-	-	-	0	-	-	-	1	-	-	MA	MA	MA	MA	MA	MA	0.0532514	0.0230199	0.0263817	-	-	-	-	-	-	-	0.0422587	-
gi|359400072	NAD+ synthase (glutamine-hydrolysing)	74844	5.7	-	NSU_2751	Chr.	0	Cytoplasmic	CN_hydrolase NAD_synthase	NAD(+) synthetase, putative // Glutamine-dependent NAD+ synthetase	-	1	-	-	-	1	-	-	668	2	0.00947971	0.000530239	-	0	-	-	-	-	-	-	-	-	0.00608587	-	-	-	0.00946096	-	-	0.00985464	0.00910477	-	-	-
gi|359400067	3-isopropylmalate/(R)-2-methylmalate dehydratase large subunit	50763	5.39	-	NSU_2746	Chr.	0	Cytoplasmic	Aconitase	3-isopropylmalate dehydratase large subunit // 3-isopropylmalate dehydratase large subunit 2	516	3	0.0357605	0.0124639	415	3	0.0499571	0.000333887	566	3	0.0261648	0.0081359	621	3	0.0157367	0.000893083	0.145194	0.187167	-0.135686	0.335972	-0.356488	0.107784	0.0441226	0.0417236	0.0214352	0.0503235	0.04967	0.0498777	0.0168762	0.0320276	0.0295905	0.0165696	0.015847	0.0147936
gi|359400065	3-isopropylmalate/(R)-2-methylmalate dehydratase small subunit	21623	4.63	-	NSU_2744	Chr.	0	Cytoplasmic	Aconitase_C	3-isopropylmalate dehydratase small subunit	549	3	0.0332034	0.0148224	-	1	-	-	-	1	-	-	-	1	-	-	MA	MA	MA	MA	MA	MA	0.0502084	0.0230199	0.0263817	-	-	0.038002	-	0.0394186	-	-	-	0.0394497
gi|359400062	monothiol glutaredoxin	12064	4.46	-	NSU_2741	Chr.	0	Cytoplasmic	Glutaredoxin	Glutaredoxin // Uncharacterized monothiol glutaredoxin ycf64-like	327	2	0.0695901	0.0414439	-	0	-	-	-	0	-	-	-	1	-	-	MA	MA	MA	MA	-	-	0.0988954	0.0402849	-	-	-	-	-	-	-	-	-	0.0690369
gi|359400056	hypothetical protein NSU_2735	80707	5.85	-	NSU_2735	Chr.	0	Cytoplasmic	GAF GGDEF EAL	Bll8156 protein // Sensory box protein	835	3	0.0103725	0.00403125	-	0	-	-	-	0	-	-	-	0	-	-	MA	MA	MA	MA	MA	MA	0.0121717	0.00575498	0.0131909	-	-	-	-	-	-	-	-	-
gi|359400054	2OG-Fe(II) oxygenase	25300	5.71	-	NSU_2733	Chr.	0	Cytoplasmic	2OG-FeII_Oxy_3	PKHD-type hydroxylase BPSS1206 // PKHD-type hydroxylase CC_0027	395	3	0.0523615	0.0189469	-	1	-	-	-	1	-	-	395	2	0.0558299	0.0303981	MA	MA	MA	MA	0.0278544	0.902244	0.0426011	0.0402849	0.0741987	0.067098	-	-	0.0787557	-	-	0.0773246	0.0343352	-
gi|359400053	TonB-dependent siderophore receptor	78975	5.12	-	NSU_2732	Chr.	1	OuterMembrane	Plug TonB_dep_Rec	TonB-dependent receptor, putative // Probable outer membrane receptor for iron transport	835	3	0.0103725	0.00403125	547	2	0.0310677	0.0170649	667	3	0.0100701	0.00108912	428	3	0.0475028	0.0144737	0.476425	0.328079	-0.0128521	0.910327	0.660835	0.0389235	0.0121717	0.00575498	0.0131909	0.0431344	-	0.019001	0.0112508	0.00985464	0.00910477	0.0497087	0.0607469	0.0320529
gi|359399964	carbon-nitrogen family hydrolase	58791	6.31	-	NSU_2643	Chr.	0	Cytoplasmic	Acetyltransf_1 CN_hydrolase	UPF0012 hydrolase yhcX // Putative carbon-nitrogen hydrolase	-	1	-	-	-	1	-	-	599	2	0.0228608	0.0114253	-	0	-	-	-	-	-	-	-	-	0.0167361	-	-	0.0143781	-	-	0.0309397	0.014782	-	-	-	-
gi|359399957	hypothetical protein NSU_2636	33802	5.3	-	NSU_2636	Chr.	0	Cytoplasmic	PAS_4 GGDEF	Bll4347 protein // Putative diguanylate cyclase (GGDEF domain) with PAS/PAC sensor domain	662	2	0.0233511	0.00970509	-	0	-	-	-	1	-	-	-	0	-	-	MA	MA	-	-	MA	MA	-	0.0302137	0.0164886	-	-	-	0.028127	-	-	-	-	-
gi|359399956	XRE family transcriptional regulator	24346	5.29	-	NSU_2635	Chr.	0	Cytoplasmic	PilZ HTH_31	Transcriptional regulator // Prophage LambdaBa04, DNA-binding protein	115	3	0.181513	0.0473647	164	3	0.143619	0.0281135	220	3	0.104666	0.0344678	111	3	0.214879	0.027033	-0.101696	0.313022	-0.2391	0.0918239	0.0732867	0.363091	0.222134	0.129487	0.192917	0.160556	0.111166	0.159134	0.132197	0.115792	0.0660096	0.185027	0.237705	0.221904
gi|359399954	hypothetical protein NSU_2633	10567	5.02	-	NSU_2633	Chr.	0	Cytoplasmic	DUF2849	-	397	2	0.0523104	0.00297261	-	0	-	-	-	0	-	-	-	0	-	-	MA	MA	MA	MA	MA	MA	0.0502084	-	0.0544123	-	-	-	-	-	-	-	-	-
gi|359399952	sulfite reductase (NADPH) hemoprotein beta-component	22225	5.11	-	NSU_2632	Chr.	0	Cytoplasmic	NIR_SIR_ferr NIR_SIR	Sulfite reductase (NADPH) hemoprotein beta-component // Sulfite/nitrite reductase hemoprotein subunit	482	3	0.0398199	0.0131326	418	3	0.049263	0.0237469	291	3	0.0805606	0.00871293	464	3	0.0393418	0.00223271	0.0924205	0.587707	0.306022	0.015109	-0.00524558	0.955813	0.048687	0.0460399	0.0247329	0.0766834	0.0354786	0.0356269	0.0900065	0.0788372	0.0728382	0.0414239	0.0396176	0.0369841
gi|359399946	proline dehydrogenase	130461	5.62	-	NSU_2626	Chr.	0	Cytoplasmic	Pro_dh Aldedh	Proline dehydrogenase // Bifunctional PutA protein [includes: proline dehydrogenase (EC 1.5.99.8) (Proline oxidase); delta-1-pyrroline-5-carboxylate dehydrogenase (EC 1.5.1.12) (P5c dehydrogenase)]	199	3	0.113983	0.0148202	300	3	0.0746185	0.0207505	281	3	0.0827137	0.0227988	412	3	0.0519373	0.0232543	-0.183995	0.0617714	-0.139264	0.128776	-0.341362	0.0239212	0.117153	0.0978347	0.126962	0.0982507	0.0662267	0.0593782	0.106883	0.0615915	0.0796668	0.0276159	0.0739528	0.0542433
gi|359399940	asparagine synthase (glutamine-hydrolysing)	72858	5.6	-	NSU_2620	Chr.	0	Cytoplasmic	GATase_7 Asn_synthase	Asparagine synthetase // Asparagine synthetase [glutamine-hydrolyzing] 1	797	2	0.0138942	0.00133715	684	2	0.0166345	0.00657989	595	3	0.0230135	0.0104458	636	3	0.0131139	0.000744236	0.078175	0.660728	0.219149	0.268272	-0.0251008	0.556701	-	0.0129487	0.0148397	0.0119818	0.0212872	-	0.0140635	0.0344913	0.0204857	0.013808	0.0132059	0.012328
gi|359399939	hypothetical protein NSU_2619	11473	5.15	-	NSU_2619	Chr.	0	Cytoplasmic	WYL	-	423	2	0.0475549	0.00270237	-	0	-	-	-	0	-	-	-	0	-	-	MA	MA	MA	MA	MA	MA	0.045644	-	0.0494658	-	-	-	-	-	-	-	-	-
gi|359399933	carboxylesterase	30479	5.24	-	NSU_2613	Chr.	0	Periplasmic	Esterase	Esterase D // Esterase	260	3	0.0908098	0.0611423	278	3	0.0811993	0.0722309	330	3	0.0651954	0.0677764	362	2	0.0627298	0.0457531	-0.0485804	0.869143	-0.143916	0.65262	-0.160659	0.601372	0.161276	0.0517948	0.0593589	0.162952	0.0260176	0.0546279	0.143448	0.0271003	0.0250381	0.0303775	0.0950821	-
gi|359399932	hypothetical protein NSU_2612	12193	5.28	-	NSU_2612	Chr.	0	Periplasmic	Glyoxalase_2	Bll2941 protein // Putative glyoxalase family protein	187	3	0.121656	0.0401491	248	3	0.0953657	0.0502307	216	2	0.107329	0.0542308	119	3	0.205664	0.0569004	-0.105741	0.519724	-0.0544149	0.78328	0.228025	0.112683	0.167361	0.0920797	0.105527	0.153367	0.0662267	0.0665036	-	0.0689825	0.145676	0.176742	0.169035	0.271217
gi|359399931	S-(hydroxymethyl)glutathione dehydrogenase	39804	5.4	-	NSU_2611	Chr.	0	Cytoplasmic	ADH_N ADH_zinc_N	Alcohol dehydrogenase class III // Alcohol dehydrogenase, class III	-	0	-	-	-	1	-	-	-	1	-	-	540	3	0.0292671	0.0153274	-	-	-	-	Pyr	Pyr	-	-	-	-	0.0189219	-	0.0478159	-	-	0.0469471	0.0211294	0.0197248
gi|359399924	transcriptional regulatory protein	28208	7.63	-	NSU_2604	Chr.	0	Cytoplasmic	HTH_Crp_2	Transcriptional regulatory protein // Transcriptional regulator-related protein	-	1	-	-	497	3	0.0389311	0.0181674	344	3	0.062938	0.00680698	-	1	-	-	Ben	Ben	Phe	Phe	-	-	0.0182576	-	-	0.0599089	0.0283829	0.0285015	0.0703176	0.0615915	0.0569048	-	-	0.0295873
gi|359399922	response regulator receiver modulated GAF sensor protein	93085	5.43	-	NSU_2602	Chr.	0	Cytoplasmic	PAS_2 GAF PHY HWE_HK Response_reg	Bacteriophytochrome protein // Bacteriophytochrome	810	3	0.0126728	0.00276706	630	2	0.022532	0.0183092	296	3	0.0787981	0.0239398	-	1	-	-	0.249927	0.584917	0.793642	0.0394466	MA	MA	0.0106503	0.0158262	0.011542	0.00958543	0.0354786	-	0.0534413	0.10101	0.081943	-	-	0.00986242
gi|359399921	hemerythrin HHE cation binding region	18567	4.93	-	NSU_2601	Chr.	0	Cytoplasmic	Hemerythrin	Hypothetical cytosolic protein // Rv2633c/MT2709	-	1	-	-	466	2	0.0426633	0.000125844	-	1	-	-	-	1	-	-	-	-	-	-	-	-	-	0.0258974	-	-	0.0425743	0.0427523	-	0.0443459	-	0.0497087	-	-
gi|359399920	general stress protein	17483	6.49	-	NSU_2600	Chr.	0	Cytoplasmic	-	General stress protein // General stress protein 26, putative	108	3	0.196847	0.0389992	79	3	0.273397	0.0520612	45	3	0.392663	0.0932767	83	3	0.271405	0.0818694	0.142664	0.116686	0.29989	0.051889	0.139488	0.25372	0.15519	0.202863	0.232489	0.244428	0.333499	0.242263	0.286896	0.463168	0.427924	0.281682	0.184882	0.34765
gi|359399916	two-component response regulator	28508	4.65	-	NSU_2596	Chr.	0	Cytoplasmic	Response_reg	Two component response regulator // Response regulator	98	3	0.210221	0.0843687	77	3	0.280168	0.0590081	37	3	0.436736	0.123452	102	3	0.230465	0.068667	0.124743	0.311591	0.317543	0.0664753	0.0399292	0.763973	0.307337	0.168333	0.154993	0.340283	0.222333	0.27789	0.568166	0.418822	0.323219	0.154649	0.24827	0.288476
gi|359399911	superoxide dismutase, Fe-Mn family	23990	5.76	-	NSU_2591	Chr.	0	Periplasmic	Sod_Fe_N Sod_Fe_C	Superoxide dismutase // Superoxide dismutase [Fe]	145	3	0.145154	0.0486775	206	3	0.114188	0.00076317	132	3	0.173709	0.0187873	157	3	0.162056	0.0561751	-0.104211	0.385393	0.0779921	0.423188	0.0478356	0.714176	0.139975	0.0992734	0.196214	0.115025	0.113532	0.114006	0.194076	0.169993	0.157057	0.132556	0.126776	0.226836
gi|359399899	hypothetical protein NSU_2579	16471	8.09	-	NSU_2579	Chr.	3	InnerMembrane	DUF805	Putative cytochrome // Inner membrane protein yhaH	547	2	0.0332884	0.00189166	-	1	-	-	-	0	-	-	-	0	-	-	-	-	MA	MA	MA	MA	0.0319508	-	0.034626	-	-	0.0498777	-	-	-	-	-	-
gi|359399898	TonB-dependent receptor	95543	4.73	-	NSU_2578	Chr.	0	OuterMembrane	Plug	TonB-dependent receptor // TonB-dependent receptor, putative	257	3	0.0912577	0.0409796	312	3	0.0714833	0.0332046	477	3	0.0384002	0.0347399	388	3	0.0577014	0.00327464	-0.106065	0.552929	-0.375936	0.165473	-0.199084	0.291538	0.136932	0.079131	0.0577101	0.107836	0.0638615	0.0427523	0.075943	0.00739098	0.0318667	0.060755	0.0581058	0.0542433
gi|359399897	GTP-binding protein TypA	67290	5.13	-	NSU_2577	Chr.	0	Cytoplasmic	GTP_EFTU GTP_EFTU_D2 EFG_C	GTP-binding protein TypA // GTP-binding tyrosin phosphorylated protein	418	3	0.0486604	0.0247105	688	3	0.0158885	0.00699329	611	3	0.0213815	0.00883483	460	3	0.0407557	0.0166978	-0.486093	0.14	-0.357136	0.187541	-0.0769871	0.673133	0.0699875	0.0215812	0.0544123	0.0239636	0.0118262	0.0118756	0.028127	0.0246366	0.011381	0.0579934	0.0396176	0.024656
gi|359399891	hypothetical protein NSU_2571	63269	5.9	-	NSU_2571	Chr.	0	Periplasmic	DUF885	Glr1209 protein // Lipoprotein, putative	384	3	0.0553089	0.00381043	391	3	0.0530852	0.0152955	494	3	0.0367261	0.0154183	581	3	0.0233275	0.00830052	-0.017821	0.8275	-0.17782	0.165924	-0.374927	0.010863	0.0547728	0.0517948	0.0593589	0.0383417	0.0520353	0.0688787	0.0309397	0.0542005	0.0250381	0.013808	0.0290529	0.0271217
gi|359399890	hypothetical protein NSU_2570	23643	4.83	-	NSU_2570	Chr.	3	InnerMembrane	DUF305	-	423	2	0.0475549	0.00270237	371	3	0.0585867	0.0216838	343	3	0.0633859	0.027794	481	2	0.0365904	0.00293012	0.0906036	0.472043	0.124797	0.428142	-0.113828	0.0608081	0.045644	-	0.0494658	0.033549	0.0709572	0.0712538	0.0843811	0.0739098	0.0318667	0.0386623	-	0.0345185
gi|359399848	type I restriction enzyme, S subunit	32235	9.1	-	NSU_2529	Chr.	0	Cytoplasmic	-	Type I restriction-modification system, S subunit // VC1768	769	2	0.015438	0.00148573	618	3	0.0237891	0.000158994	-	1	-	-	-	0	-	-	0.187786	0.0776988	-	-	MA	MA	-	0.0143875	0.0164886	0.0239636	0.0236524	0.0237513	-	-	0.0227619	-	-	-
gi|359399843	hypothetical protein NSU_2524	216711	5.48	-	NSU_2524	Chr.	0	Cytoplasmic	DEAD Helicase_C DUF1998	DEAD/DEAH box helicase // Distinct helicase family with a unique C-terminal domain including a metal-binding cysteine cluster	871	2	0.00399476	0.00134608	-	0	-	-	-	1	-	-	-	0	-	-	MA	MA	-	-	MA	MA	0.00304294	-	0.00494658	-	-	-	-	0.00492732	-	-	-	-
gi|359399815	NADH dehydrogenase	38732	9.7	-	NSU_2496	Chr.	0	Cytoplasmic	NAD_binding_10	NADH-ubiquinone oxidoreductase // 3-beta-hydroxy-delta(5)-steroid dehydrogenase	444	3	0.0443906	0.0288179	239	3	0.0986646	0.0773587	383	3	0.0548873	0.0293102	219	3	0.114859	0.0398019	0.346871	0.350595	0.0921814	0.681133	0.412875	0.0740396	0.0775949	0.0258974	0.0296795	0.186916	0.0425743	0.0665036	0.0787557	0.0221729	0.0637334	0.140841	0.1347	0.0690369
gi|359399811	hypothetical protein NSU_2492	32348	9.65	-	NSU_2492	Chr.	10	InnerMembrane	EamA EamA	Conservered hypothetical membrane protein // Integral membrane protein DUF6	654	2	0.0240705	0.0107224	-	0	-	-	-	0	-	-	-	0	-	-	MA	MA	MA	MA	MA	MA	-	0.0316524	0.0164886	-	-	-	-	-	-	-	-	-
gi|359399802	exodeoxyribonuclease III	30503	6	-	NSU_2483	Chr.	0	Cytoplasmic	Exo_endo_phos	Exodeoxyribonuclease III // Exodeoxyribonuclease III xth	583	3	0.0295812	0.012002	-	1	-	-	465	2	0.0397264	0.017856	-	1	-	-	MA	MA	0.128062	0.568578	MA	MA	0.0349938	0.0158262	0.0379238	0.0551162	-	-	-	0.0271003	0.0523524	-	0.0290529	-
gi|359399801	outer membrane lipoprotein-sorting protein	22249	10.04	-	NSU_2482	Chr.	0	OuterMembrane	LolA	Putative outer membrane lipoprotein carrier protein // Outer membrane lipoprotein carrier protein LolA	320	3	0.0714783	0.0383853	522	2	0.0355528	0.00010487	484	3	0.0377628	0.00408419	382	2	0.0592585	0.0277764	-0.303301	0.246453	-0.27711	0.26684	-0.0814239	0.708885	0.115632	0.0460399	0.0527635	-	0.0354786	0.0356269	0.0421905	0.0369549	0.0341429	-	0.0396176	0.0788994
gi|359399800	large subunit ribosomal protein L33	8138	10.33	-	NSU_2481	Chr.	0	Periplasmic	Ribosomal_L33	50S ribosomal protein L33	133	3	0.162854	0.0112196	-	1	-	-	-	0	-	-	222	3	0.11278	0.00640043	MA	MA	MA	MA	-0.159566	0.00561415	0.161276	0.152507	0.174779	-	-	0.10213	-	-	-	0.118748	0.11357	0.106021
gi|359399797	putative endopeptidase	78553	5.11	-	NSU_2478	Chr.	0	Periplasmic	Peptidase_M13_N Peptidase_M13	Peptidase M13 family protein // Peptidase, M13 family	139	3	0.150851	0.0367974	162	3	0.146823	0.0333555	190	3	0.12183	0.00506375	197	3	0.128721	0.0273243	-0.0117535	0.895142	-0.0927923	0.3045	-0.0688998	0.453687	0.193226	0.132365	0.126962	0.18452	0.134819	0.121132	0.123759	0.125647	0.116086	0.157411	0.103006	0.125746
gi|359399796	ATP-binding cassette, subfamily B, bacterial	66113	6.97	-	NSU_2477	Chr.	5	InnerMembrane	ABC_membrane ABC_tran	HlyB/MsbA family ABC transporter // ABC transporter, HlyB/MsbA family	768	3	0.0156584	0.0081245	649	3	0.0206033	0.0150679	-	1	-	-	600	2	0.0204109	0.0101895	0.11919	0.650496	MA	MA	0.115114	0.639572	0.0243435	0.0143875	0.00824429	0.0119818	0.0118262	0.038002	0.0140635	-	-	0.0276159	0.0132059	-
gi|359399787	generic methyltransferase	25428	9.28	-	NSU_2468	Chr.	0	InnerMembrane	Methyltransf_31	Ribosomal RNA adenine dimethylase // Ribosomal RNA adenine dimethylase domain protein	562	2	0.0320181	0.0149666	-	0	-	-	-	0	-	-	-	0	-	-	MA	MA	MA	MA	MA	MA	0.0426011	-	0.0214352	-	-	-	-	-	-	-	-	-
gi|359399781	fatty acid desaturase	40052	9.41	-	NSU_2462	Chr.	5	InnerMembrane	FA_desaturase	-	815	2	0.0123504	0.00118858	-	1	-	-	-	0	-	-	-	0	-	-	-	-	MA	MA	MA	MA	-	0.01151	0.0131909	-	0.0189219	-	-	-	-	-	-	-
gi|359399780	lipopolysaccharide export system permease protein	39316	6.34	-	NSU_2461	Chr.	5	InnerMembrane	YjgP_YjgQ	Membrane protein, putative // Putative membrane protein	-	1	-	-	657	2	0.0190859	0.000120094	-	0	-	-	-	0	-	-	-	-	-	-	-	-	-	0.0258974	-	0.0191709	-	0.019001	-	-	-	-	-	-
gi|359399773	two component response regulator KdpE	29572	6.8	kdpE	NSU_2454	Chr.	0	Cytoplasmic	Trans_reg_C	DNA-binding response regulator // Putative transcriptional regulatory protein	661	3	0.023493	0.0113367	478	2	0.0414461	0.0216653	478	3	0.0383686	0.0182186	-	1	-	-	0.246546	0.434471	0.213038	0.307884	MA	MA	0.0365152	0.0158262	0.0181374	-	0.0567658	0.0261264	0.0309397	0.0591279	0.0250381	-	0.0290529	-
gi|359399696	hypothetical protein NSU_2379	42570	5.51	-	NSU_2379	Chr.	0	Cytoplasmic	TIR_2	-	-	0	-	-	-	0	-	-	544	2	0.0288141	0.014997	-	0	-	-	-	-	Phe	Phe	-	-	-	-	-	-	-	-	-	0.0394186	0.0182095	-	-	-
gi|359399672	MucR family transcriptional regulator	38099	9.7	-	NSU_2357	Chr.	0	Periplasmic	ROS_MUCR	Transcriptional regulator // Transcriptional regulator, MucR family	-	0	-	-	-	0	-	-	-	1	-	-	518	3	0.0318899	0.0154517	-	-	-	-	Pyr	Pyr	-	-	-	-	-	-	0.0253143	-	-	0.0497087	0.0237705	0.0221904
gi|359399658	heat shock protein	57343	5.11	-	NSU_2343	Chr.	0	Cytoplasmic	Cpn60_TCP1	60 kDa chaperonin 1 // 60 kDa chaperonin 6	351	2	0.0609116	0.0115232	-	1	-	-	272	2	0.0856923	0.0181785	224	3	0.111955	0.0141351	-	-	0.148242	0.266747	0.264342	0.0272327	-	0.0690598	0.0527635	0.179727	-	-	-	0.0985464	0.0728382	0.110464	0.126776	0.0986242
gi|359399619	hypothetical protein NSU_2304	56521	8.34	-	NSU_2304	Chr.	0	Periplasmic	FAD_binding_2	3-oxosteroid 1-dehydrogenase // 3-ketosteroid dehydrogenase	-	1	-	-	-	0	-	-	656	2	0.0142196	0.000795358	-	0	-	-	-	-	-	-	-	-	-	0.00863247	-	-	-	-	-	0.014782	0.0136572	-	-	-
gi|359399615	inner membrane protein	14361	9.6	-	NSU_2301	Chr.	4	InnerMembrane	MAPEG	Inner membrane protein // Bll4359 protein	366	2	0.0579131	0.0259373	-	1	-	-	-	0	-	-	-	1	-	-	-	-	MA	MA	-	-	-	0.0762535	0.0395726	-	-	0.125882	-	-	-	-	-	0.0591745
gi|359399602	3-oxoacyl-(acyl-carrier-protein) reductase	32581	6.45	-	NSU_2289	Chr.	0	Cytoplasmic	adh_short	Bll2957 protein // Bll6372 protein	769	2	0.015438	0.00148573	618	3	0.0237891	0.000158994	574	3	0.0251752	0.00272279	491	3	0.0352684	0.0143101	0.187786	0.0776988	0.212381	0.0142874	0.358795	0.136316	-	0.0143875	0.0164886	0.0239636	0.0236524	0.0237513	0.028127	0.0246366	0.0227619	0.0276159	0.0264117	0.0517777
gi|359399600	antibiotic induced protein, Drp35	32758	4.82	-	NSU_2287	Chr.	0	Cytoplasmic	SGL	Gluconolactonase, putative // Bll6697 protein	441	3	0.0450911	0.00917146	-	1	-	-	410	2	0.0497685	0.00278375	483	3	0.0363537	0.0187611	MA	MA	0.0428635	0.479371	-0.0935419	0.522628	0.0517299	0.0489173	0.034626	0.0814762	-	-	-	0.0517369	0.0478001	0.0579934	0.0264117	0.024656
gi|359399597	methylmalonate-semialdehyde dehydrogenase, putative	53863	5.44	-	NSU_2284	Chr.	0	Cytoplasmic	Aldedh	Methylmalonate-semialdehyde dehydrogenase, putative // Methylmalonate-semialdehyde dehydrogenase	173	3	0.130062	0.0259839	202	3	0.116671	0.0255543	180	3	0.12851	0.0991198	168	3	0.156631	0.0610614	-0.0471856	0.559123	-0.00521263	0.981198	0.0807278	0.542889	0.139975	0.14963	0.10058	0.146178	0.101705	0.10213	0.227829	0.12811	0.0295905	0.196073	0.187523	0.0862962
gi|359399596	ferredoxin	11498	4.32	-	NSU_2283	Chr.	0	Cytoplasmic	Fer2	Probable ferredoxin // Ferrodoxin	292	2	0.0797077	0.0481732	315	2	0.0711055	0.00020974	-	0	-	-	-	0	-	-	-0.0495967	0.842526	MA	MA	MA	MA	0.045644	-	0.113771	-	0.0709572	0.0712538	-	-	-	-	-	-
gi|359399592	Pyruvate dehydrogenase (acetyl-transferring)	36227	5.38	-	NSU_2279	Chr.	0	Cytoplasmic	E1_dh	Acetoin:2,6-dichlorophenolindophenol oxidoreductase alpha subunit // TPP-dependent acetoin dehydrogenase E1 alpha-subunit	342	2	0.0648397	0.00624005	-	1	-	-	-	0	-	-	422	3	0.049833	0.0028281	-	-	MA	MA	-0.114324	0.147856	-	0.0604273	0.0692521	0.0215672	-	-	-	-	-	0.0524702	0.0501822	0.0468465
gi|359399591	Transketolase domain protein	35822	5.2	-	NSU_2278	Chr.	0	Cytoplasmic	Transket_pyr Transketolase_C	Putative pyruvate dehydrogenase E1 beta subunit // Acetoin:2,6-dichlorophenolindophenol oxidoreductase beta subunit	656	3	0.0238984	0.0166929	216	3	0.108934	0.0927283	-	1	-	-	215	3	0.115905	0.0690178	0.658795	0.251003	MA	MA	0.685733	0.140604	0.0136932	0.0431624	0.0148397	0.206087	0.0993401	0.0213761	0.0534413	-	-	0.115987	0.184882	0.0468465
gi|359399588	hypothetical protein NSU_2275	41608	5.61	-	NSU_2275	Chr.	0	Cytoplasmic	-	Nonspecific lipid-transfer protein // Lipid-transfer protein	542	2	0.0336645	0.013019	432	3	0.0475668	0.0122887	412	3	0.0496264	0.00879036	373	3	0.0607957	0.0164257	0.150132	0.34642	0.168541	0.294813	0.256701	0.141803	-	0.0244587	0.0428703	0.0407381	0.0402091	0.0617533	0.0478159	0.0418822	0.059181	0.0718014	0.0686704	0.0419153
gi|359399587	hypothetical protein NSU_2274	29601	5.81	-	NSU_2274	Chr.	0	Cytoplasmic	ECH	Probable enoyl-CoA hydratase // Probable enoyl-CoA hydratase/isomerase	186	3	0.122415	0.0730687	133	3	0.171514	0.070704	149	3	0.154863	0.0837741	182	2	0.143173	0.00451298	0.146464	0.450037	0.102111	0.640209	0.0680265	0.671739	0.203877	0.100712	0.0626566	0.213276	0.0898791	0.211386	0.25033	0.0936191	0.120638	0.146364	0.139982	-
gi|359399586	hypothetical protein NSU_2273	58257	5.34	-	NSU_2273	Chr.	0	Periplasmic	AMP-binding	AMP-binding enzyme // Long-chain-fatty-acid--CoA ligase, putative	820	3	0.0120956	0.00449304	662	3	0.0190662	0.00839195	610	2	0.0216105	0.0112478	-	1	-	-	0.197635	0.29259	0.252037	0.431537	MA	MA	0.00912881	0.0172649	0.00989315	0.0287563	0.0141914	0.0142508	-	0.0295639	0.0136572	-	-	0.0147936
gi|359399585	hypothetical protein NSU_2272	30349	5.01	-	NSU_2272	Chr.	0	Cytoplasmic	PEP_mutase	Carboxyvinyl-carboxyphosphonate phosphorylmutase // Probable methylisocitrate lyase 1	372	3	0.0567579	0.0208212	434	3	0.0469364	0.0361382	438	2	0.0448651	0.0280396	462	3	0.0394154	0.0185453	-0.0825162	0.709165	-0.102117	0.665279	-0.158361	0.342729	0.0791163	0.0532336	0.0379238	0.0886652	0.0260176	0.0261264	0.0646921	-	0.0250381	0.0303775	0.0607469	0.0271217
gi|359399583	hypothetical protein NSU_2270	15507	4.66	-	NSU_2270	Chr.	0	Periplasmic	-	-	152	3	0.143149	0.0260642	198	3	0.119546	0.0700267	-	1	-	-	147	2	0.173246	0.0575432	-0.0782537	0.62857	MA	MA	0.082875	0.591999	0.123239	0.172649	0.133558	0.0527199	0.113532	0.192385	0.0618794	-	-	0.132556	0.213935	-
gi|359399582	hypothetical protein NSU_2269	47585	5.58	-	NSU_2269	Chr.	0	Cytoplasmic	p450	Cytochrome P450 // Putative cytochrome P450 YjiB	426	3	0.0472449	0.0125033	588	3	0.0277858	0.00972586	491	2	0.0369345	0.00345533	526	3	0.030966	0.0119003	-0.230532	0.104637	-0.106922	0.288558	-0.18347	0.177878	0.0608587	0.0446011	0.0362749	0.033549	0.0165567	0.0332518	0.0393778	0.0344913	-	0.0386623	0.0369764	0.0172592
gi|359399578	L-carnitine dehydratase/bile acid-inducible protein F	43816	5.41	-	NSU_2265	Chr.	0	Cytoplasmic	CoA_transf_3	L-carnitine dehydratase/bile acid-inducible protein F // Blr7262 protein	358	3	0.0594452	0.0333399	226	2	0.104755	0.000968137	264	3	0.089485	0.0565214	231	3	0.107663	0.0329502	0.246059	0.142634	0.177634	0.481794	0.25795	0.149403	0.0243435	0.0633048	0.0906872	0.10544	0.104071	-	0.154699	0.0591279	0.0546286	0.0938941	0.145264	0.0838306
gi|359399576	hypothetical protein NSU_2263	52227	4.98	-	NSU_2263	Chr.	0	Cytoplasmic	Rieske Ring_hydroxyl_A	Rieske [2Fe-2S] domain protein // yeaW	711	3	0.0197796	0.00992713	-	1	-	-	-	0	-	-	-	1	-	-	MA	MA	MA	MA	MA	MA	0.00912881	0.0287749	0.0214352	0.0143781	-	-	-	-	-	-	-	0.0147936
gi|359399574	hypothetical protein NSU_2261	48944	5.26	-	NSU_2261	Chr.	0	Cytoplasmic	p450	Cytochrome P450 // Cytochrome P450 monooxygenase	791	3	0.0143046	0.00610314	-	1	-	-	-	0	-	-	-	0	-	-	MA	MA	MA	MA	MA	MA	0.0213006	0.0100712	0.011542	-	0.0165567	-	-	-	-	-	-	-
gi|359399573	hypothetical protein NSU_2260	46677	5.54	-	NSU_2260	Chr.	0	Cytoplasmic	Amidohydro_2	Amidohydrolase 2 // Amidohydrolase family protein	225	2	0.102804	0.00314522	-	0	-	-	-	0	-	-	-	0	-	-	MA	MA	MA	MA	MA	MA	-	0.105028	0.10058	-	-	-	-	-	-	-	-	-
gi|359399572	Cytochrome P450-terp	48573	5.46	-	NSU_2259	Chr.	0	Cytoplasmic	p450	Cytochrome P450 family protein // Cytochrome P450-terp	458	3	0.042589	0.0267089	-	0	-	-	-	0	-	-	-	0	-	-	MA	MA	MA	MA	MA	MA	0.0730305	0.0316524	0.023084	-	-	-	-	-	-	-	-	-
gi|359399570	cytochrome P450 family protein	46199	5.57	-	NSU_2257	Chr.	0	Cytoplasmic	p450	Cytochrome P450 superfamily protein // Cytochrome P450 109	618	3	0.0272217	0.0145533	-	0	-	-	-	0	-	-	-	1	-	-	MA	MA	MA	MA	MA	MA	0.0106503	0.0330911	0.0379238	-	-	-	-	-	-	0.0193311	-	-
gi|359399569	FAD dependent oxidoreductase	55566	5.52	-	NSU_2256	Chr.	0	Cytoplasmic	Pyr_redox_3	Uncharacterized monooxygenase Rv0892/MT0916 // Putative monooxygenase	807	2	0.013579	0.00521264	-	0	-	-	-	0	-	-	-	0	-	-	MA	MA	MA	MA	MA	MA	-	0.0172649	0.00989315	-	-	-	-	-	-	-	-	-
gi|359399566	hypothetical protein NSU_2254	24439	5.13	-	NSU_2254	Chr.	0	Cytoplasmic	TetR_N	-	529	2	0.0345587	0.0187499	-	1	-	-	-	0	-	-	-	1	-	-	-	-	MA	MA	-	-	0.0213006	-	0.0478169	0.0694944	-	-	-	-	-	0.0386623	-	-
gi|359399564	LuxR family transcriptional regulator protein	22567	5.66	-	NSU_2252	Chr.	0	Cytoplasmic	GerE	Transcriptional regulatory protein fixJ // Two component response regulator	676	2	0.0222016	0.000877405	-	1	-	-	481	2	0.0381667	0.00569054	-	1	-	-	-	-	0.235301	0.150123	-	-	0.022822	0.0215812	-	0.0359454	-	-	0.0421905	-	0.0341429	-	-	0.0369841
gi|359399562	glutamate dehydrogenase (NADP+)	49224	6.68	-	NSU_2250	Chr.	0	Cytoplasmic	ELFV_dehydrog_N ELFV_dehydrog	Glutamate dehydrogenase // NADP-specific glutamate dehydrogenase	559	3	0.0322635	0.00222275	486	3	0.0405433	0.0283717	348	3	0.062386	0.0254628	336	3	0.0707276	0.0296865	0.0992078	0.663808	0.286376	0.176086	0.340877	0.15324	0.0319508	0.0302137	0.034626	0.0718907	0.0331134	0.0166259	0.0843811	0.0344913	0.0682858	0.10494	0.0554646	0.0517777
gi|359399558	TonB-dependent receptor	85049	4.88	-	NSU_2246	Chr.	1	OuterMembrane	Plug TonB_dep_Rec	TonB-dependent receptor // Putative TonB-dependent outer membrane receptor	-	1	-	-	-	1	-	-	-	0	-	-	631	3	0.0140127	0.00619156	-	-	-	-	Pyr	Pyr	0.00608587	-	-	0.0191709	-	-	-	-	-	0.0110464	0.0211294	0.00986242
gi|359399553	hypothetical protein NSU_2241	40332	6.04	-	NSU_2241	Chr.	1	Periplasmic	HTH_25 DUF4115	Transcription regulator, Xre family // RodZ	-	0	-	-	671	2	0.0189615	5.59307e-05	-	1	-	-	-	1	-	-	Ben	Ben	-	-	-	-	-	-	-	-	0.0189219	0.019001	0.0225016	-	-	0.0469471	-	-
gi|359399552	phosphotransferase system, enzyme I, PtsP	83909	5.28	ptsP	NSU_2240	Chr.	0	Cytoplasmic	GAF_3 PEP-utilisers_N PEP-utilizers PEP-utilizers_C	Phosphoenolpyruvate-protein phosphotransferase // PTSINtr with GAF domain, PtsP	731	2	0.0177613	0.000701924	657	2	0.0190859	0.000120094	641	3	0.0168553	0.00643133	-	1	-	-	0.0312393	0.220001	-0.0227386	0.830748	-	-	0.0182576	0.0172649	-	0.0191709	-	0.019001	0.0225016	0.00985464	0.0182095	-	0.0105647	-
gi|359399547	quinolinate synthase	35909	5.41	-	NSU_2235	Chr.	0	Cytoplasmic	NadA	Quinolinate synthase A	-	1	-	-	504	3	0.0372822	0.0137782	490	2	0.0369635	0.0233031	413	3	0.0517401	0.0303586	Ben	Ben	-	-	Pyr	Pyr	-	0.0273362	-	0.0455308	0.0449396	0.0213761	0.0534413	-	0.0204857	0.0828478	0.0501822	0.0221904
gi|359399544	histidinol-phosphate aminotransferase	39514	5.47	-	NSU_2232	Chr.	0	Cytoplasmic	Aminotran_1_2	Histidinol-phosphate aminotransferase // Histidinol-phosphate aminotransferase 2	632	2	0.0260185	0.018141	666	3	0.0190313	0.000127195	626	2	0.0189594	0.00106048	444	3	0.0445213	0.0222417	-0.135815	0.682475	-0.137457	0.67969	0.233286	0.391374	-	0.0388461	0.0131909	0.0191709	0.0189219	0.019001	-	0.0197093	0.0182095	0.0220927	0.0448999	0.0665713
gi|359399537	zinc finger/thioredoxin putative	31181	5.34	-	NSU_2225	Chr.	1	Periplasmic	zinc_ribbon_5 DUF3426	RP193 // MJ0042 finger-like region	739	2	0.0169818	0.0016343	603	2	0.026072	7.69047e-05	-	0	-	-	-	1	-	-	0.18619	0.0799213	MA	MA	-	-	-	0.0158262	0.0181374	-	0.0260176	0.0261264	-	-	-	-	0.0290529	-
gi|359399522	methionyl aminopeptidase	29661	5.63	-	NSU_2210	Chr.	0	Cytoplasmic	Peptidase_M24	Methionine aminopeptidase // Putative methionine aminopeptidase A	331	3	0.0678964	0.0362714	373	3	0.0580274	0.0325341	244	3	0.0973618	0.0388576	353	3	0.0651501	0.0389393	-0.0682136	0.743617	0.156542	0.391608	-0.017932	0.933091	0.106503	0.0345299	0.0626566	0.0910616	0.0260176	0.0570031	0.106883	0.130574	0.0546286	0.10494	0.0633881	0.0271217
gi|359399521	hypothetical protein NSU_2209	30504	5.16	-	NSU_2209	Chr.	0	OuterMembrane	DUF4163	Hypothetical Cytosolic Protein // Conserved domain protein	-	1	-	-	485	2	0.0406213	0.0204989	474	3	0.0389435	0.0223228	447	2	0.0439343	0.0237767	-	-	Phe	Phe	-	-	-	-	0.0181374	0.0551162	-	0.0261264	0.0646921	0.0271003	0.0250381	-	0.0607469	0.0271217
gi|359399520	leucyl aminopeptidase	49291	5.71	-	NSU_2208	Chr.	0	Cytoplasmic	Peptidase_M17	Cytosol aminopeptidase // Cytosol aminopeptidase family protein	593	3	0.0291332	0.0170767	414	2	0.0499968	0.000462066	556	2	0.0270901	0.0104668	575	3	0.0241126	0.0090216	0.234553	0.168438	-0.0315783	0.87894	-0.0821446	0.682737	0.045644	0.0302137	0.011542	0.0503235	0.04967	-	0.0196889	0.0344913	-	0.0193311	0.0184882	0.0345185
gi|359399518	N-acetyl-gamma-glutamyl-phosphate reductase	32254	5.1	-	NSU_2206	Chr.	0	Cytoplasmic	Semialdhyde_dh	N-acetyl-gamma-glutamyl-phosphate reductase // N-acetyl-gamma-glutamyl-phosphate reductase 2	690	3	0.0211186	0.00914479	-	1	-	-	-	1	-	-	568	2	0.0255339	0.00124144	MA	MA	MA	MA	0.0824525	0.492235	0.0152147	0.0316524	0.0164886	0.0527199	-	-	-	-	0.0227619	-	0.0264117	0.024656
gi|359399517	nitrogen regulatory protein P-II 1	12210	5.43	-	NSU_2205	Chr.	0	Cytoplasmic	P-II	Nitrogen regulatory protein P-II // Nitrogen regulatory protein PII	289	3	0.0810619	0.0355485	250	3	0.0949923	0.0488301	141	3	0.165145	0.097591	190	3	0.138271	0.0600824	0.0688716	0.71177	0.309048	0.271304	0.231915	0.244249	0.0973739	0.0402849	0.105527	0.067098	0.151375	0.0665036	0.0787557	0.271003	0.145676	0.176742	0.169035	0.0690369
gi|359399516	glutamine synthetase	51713	4.86	-	NSU_2204	Chr.	0	Cytoplasmic	Gln-synt_N Gln-synt_C	Glutamine synthetase // Glutamine synthetase 1	102	3	0.203767	0.0247967	101	3	0.214877	0.0561837	90	3	0.242812	0.00655536	146	3	0.176077	0.00673457	0.0230567	0.776252	0.0761367	0.103814	-0.0634304	0.18645	0.208441	0.176966	0.225894	0.232447	0.260176	0.152008	0.23908	0.238975	0.250381	0.176742	0.169035	0.182455
gi|359399515	hypothetical protein NSU_2203	42196	9.06	-	NSU_2203	Chr.	0	Periplasmic	-	-	-	1	-	-	-	1	-	-	519	2	0.0323563	0.0178855	587	2	0.021611	0.000681205	-	-	-	-	-	-	0.0121717	-	-	0.0191709	-	-	0.0450032	0.0197093	-	0.0220927	0.0211294	-
gi|359399514	hypothetical protein NSU_2202	18695	4.26	-	NSU_2202	Chr.	0	Periplasmic	Fasciclin	Osteoblast specific factor 2-related protein // Bll0507 protein	300	2	0.0775032	0.0302531	461	3	0.0428204	0.000286189	103	3	0.209457	0.0246894	355	3	0.0644694	0.027465	-0.25767	0.351831	0.431776	0.0400021	-0.079966	0.671162	0.0988954	0.0561111	-	0.0431344	0.0425743	0.0427523	0.182826	0.231584	0.213962	0.0497087	0.0475411	0.0961586
gi|359399511	short-chain dehydrogenase/reductase SDR	27075	4.86	-	NSU_2199	Chr.	0	Cytoplasmic	adh_short	Glucose 1-dehydrogenase 2 // Glucose 1-dehydrogenase	-	0	-	-	-	1	-	-	533	3	0.0302102	0.00326735	-	0	-	-	-	-	Phe	Phe	-	-	-	-	-	0.0287563	-	-	0.0337524	0.0295639	0.0273143	-	-	-
gi|359399510	threonine dehydratase	44364	5.87	-	NSU_2198	Chr.	0	Cytoplasmic	PALP ACT	Threonine dehydratase // Bll4731 protein	271	3	0.0884274	0.0213618	308	3	0.0722707	0.0266502	366	3	0.0588109	0.0164642	279	3	0.0879591	0.0273364	-0.0876246	0.460639	-0.177129	0.134551	-0.00230619	0.982528	0.0821593	0.112222	0.0709009	0.103043	0.0567658	0.0570031	0.0421905	0.0591279	0.0751144	0.0911325	0.11357	0.0591745
gi|359399508	amidohydrolase	60643	5.83	-	NSU_2196	Chr.	0	Cytoplasmic	Amidohydro_3	Amidohydrolase family // Amidohydrolase 3	853	3	0.00768179	0.000529226	704	2	0.0118509	3.49567e-05	-	0	-	-	-	1	-	-	0.18829	0.00509537	MA	MA	MA	MA	0.00760734	0.00719373	0.00824429	-	0.0118262	0.0118756	-	-	-	-	-	0.012328
gi|359399502	beta-N-acetylhexosaminidase	35885	4.93	-	NSU_2190	Chr.	0	Cytoplasmic	Glyco_hydro_3	Glycosyl hydrolase, family 3 // Glycosyl hydrolase	569	2	0.0312072	0.0258215	-	0	-	-	-	0	-	-	-	0	-	-	MA	MA	MA	MA	MA	MA	-	0.0129487	0.0494658	-	-	-	-	-	-	-	-	-
gi|359399500	arginyl-tRNA synthetase	65103	5.3	-	NSU_2188	Chr.	0	Cytoplasmic	Arg_tRNA_synt_N tRNA-synt_1d DALR_1	Arginine--tRNA ligase // Arginine--tRNA ligase 1	270	3	0.0886177	0.0549064	354	3	0.0627824	0.03155	276	3	0.0843146	0.0441613	387	3	0.0578116	0.0278036	-0.149682	0.527922	-0.021618	0.921074	-0.185505	0.450474	0.150625	0.0690598	0.0461681	0.0982507	0.0378438	0.0522528	0.13501	0.0542005	0.0637334	0.0441855	0.0897998	0.0394497
gi|359399499	OmpA/MotB	30752	5.16	-	NSU_2187	Chr.	0	Periplasmic	OmpA	Outer membrane protein, OmpA/MotB family // Outer membrane protein A	378	3	0.0557712	0.0201323	340	3	0.0650991	0.0183339	229	3	0.102012	0.0137126	258	3	0.096942	0.0390543	0.0671655	0.585135	0.26224	0.036444	0.240102	0.20327	0.0775949	0.0517948	0.0379238	0.0862689	0.0544005	0.0546279	0.101257	0.0886918	0.116086	0.0994173	0.1347	0.0567089
gi|359399491	LysR family transcriptional regulator	31393	6.13	-	NSU_2179	Chr.	0	Cytoplasmic	HTH_1 LysR_substrate	Transcriptional regulator, LysR family // Transcriptional regulator, LysR family protein	609	3	0.027754	0.00837778	346	3	0.0643399	0.0331901	466	2	0.0396193	0.0206209	-	1	-	-	0.365154	0.190875	0.154581	0.561091	MA	MA	0.0334723	0.0316524	0.0181374	0.0838725	0.0260176	0.0831295	-	0.0542005	0.0250381	-	-	0.0542433
gi|359399490	peptidyl-prolyl cis-trans isomerase, cyclophilin type	16719	5.15	-	NSU_2178	Chr.	0	Cytoplasmic	Pro_isomerase	Peptidyl-prolyl cis-trans isomerase // Peptidyl prolyl cis-trans isomerase	100	3	0.208906	0.0260312	152	3	0.152076	0.0403896	120	3	0.186296	0.0201487	176	3	0.146545	0.0819011	-0.137891	0.121757	-0.0497464	0.303782	-0.153979	0.317248	0.229742	0.217251	0.179726	0.10544	0.175028	0.175759	0.20814	0.182311	0.168438	0.204358	0.0528234	0.182455
gi|359399487	NAD+ diphosphatase	32753	5.02	-	NSU_2175	Chr.	0	Cytoplasmic	NUDIX-like zf-NADH-PPase NUDIX	NUDIX hydrolase // MutT/nudix family protein	626	3	0.0266848	0.0101755	482	3	0.0412483	0.0151564	574	3	0.0251752	0.00272279	469	2	0.0390947	0.0179365	0.189142	0.248697	-0.0252911	0.824519	0.165854	0.497696	0.0152147	0.0302137	0.034626	0.0503235	0.04967	0.0237513	0.028127	0.0246366	0.0227619	-	0.0264117	0.0517777
gi|359399483	protein-disulfide isomerase	28260	9.63	-	NSU_2171	Chr.	0	Periplasmic	Thioredoxin_4	Bll2497 protein // Putative periplasmic thiol-disulphide interchange protein (DsbA family)	718	2	0.019022	0.00108095	-	0	-	-	-	0	-	-	-	1	-	-	MA	MA	MA	MA	-	-	0.0182576	-	0.0197863	-	-	-	-	-	-	-	-	0.0295873
gi|359399478	glyoxalase family protein	14275	4.87	-	NSU_2167	Chr.	0	Cytoplasmic	Glyoxalase_2	Glyoxalase family protein	-	0	-	-	10	3	0.940469	0.392211	211	3	0.109613	0.0459751	20	3	0.663089	0.394291	Ben	Ben	Phe	Phe	Pyr	Pyr	-	-	-	0.623053	1.37894	0.819419	0.149073	0.0591279	0.120638	0.372815	0.504464	1.11199
gi|359399474	glutamate--cysteine ligase	51111	5.04	-	NSU_2163	Chr.	0	Cytoplasmic	GCS2	Glutamate-cysteine ligase // Glutamate--cysteine ligase	619	3	0.0271664	0.0113911	493	2	0.0402734	0.0132889	463	2	0.0399138	0.0111528	500	2	0.0339768	0.00272083	0.170986	0.372411	0.167092	0.325446	0.0971505	0.412283	0.0197791	0.0402849	0.0214352	-	0.04967	0.0308767	-	0.0320276	0.0478001	0.0359007	-	0.0320529
gi|359399472	pyrrolo-quinoline quinone	48704	8.39	-	NSU_2161	Chr.	0	OuterMembrane	PQQ_2 PQQ_2	Pyrrolo-quinoline quinone // Putative quinoprotein	455	3	0.0431434	0.0183495	289	3	0.078463	0.0119393	284	3	0.0823541	0.00763537	287	3	0.0860805	0.00891285	0.25975	0.0583636	0.280771	0.0499256	0.29999	0.0377821	0.0334723	0.0316524	0.0643055	0.0718907	0.0922444	0.0712538	0.0843811	0.0739098	0.0887715	0.0828478	0.0792351	0.0961586
gi|359399471	hypothetical protein NSU_2160	28998	4.71	-	NSU_2160	Chr.	1	Periplasmic	DUF2133	Blr4050 protein	297	3	0.0780554	0.0352516	178	3	0.13084	0.000874465	317	3	0.0718014	0.0152818	278	3	0.0890829	0.0229887	0.224338	0.121955	-0.0362699	0.798024	0.0573916	0.677064	0.0593372	0.0561111	0.118718	0.1318	0.130088	0.130632	0.0675049	0.0591279	0.0887715	0.107702	0.0633881	0.0961586
gi|359399469	alpha/beta hydrolase	31854	4.84	-	NSU_2158	Chr.	0	Cytoplasmic	Abhydrolase_6	Predicted hydrolases or acyltransferases // Alpha/beta hydrolase fold	640	2	0.0253312	0.0154768	404	2	0.052144	0.000153809	-	1	-	-	568	2	0.0255339	0.00124144	0.313549	0.24667	-	-	0.00346141	0.988219	-	0.0143875	0.0362749	-	0.0520353	0.0522528	-	-	0.0227619	-	0.0264117	0.024656
gi|359399466	hypothetical protein NSU_2155	26145	7.68	-	NSU_2155	Chr.	0	Periplasmic	-	-	466	3	0.0414817	0.00285782	338	2	0.066291	0.0500834	418	2	0.0480547	0.0261123	492	2	0.035118	0.00110696	0.203599	0.610881	0.0638797	0.78235	-0.0723268	0.0463287	0.0410796	0.0388461	0.0445192	-	0.101705	0.0308767	-	0.0665188	0.0295905	0.0359007	0.0343352	-
gi|359399465	surface antigen	15718	9.88	-	NSU_2154	Chr.	0	Periplasmic	Rick_17kDa_Anti	-	554	2	0.0325623	0.00128686	399	3	0.052336	0.000349786	378	2	0.0559779	0.00834612	304	3	0.0805915	0.0401294	0.206085	0.0226197	0.235301	0.150123	0.393574	0.17373	0.0334723	0.0316524	-	0.0527199	0.0520353	0.0522528	0.0618794	-	0.0500763	0.060755	0.126776	0.0542433
gi|359399463	dihydroorotase	47990	5.99	-	NSU_2152	Chr.	0	Cytoplasmic	Amidohydro_4	Dihydroorotase // Dihydroorotase multifunctional complex type	496	2	0.0383173	0.00685191	-	1	-	-	501	3	0.0352453	0.00381191	427	2	0.0476367	0.018552	-	-	-0.0362945	0.641582	0.0945468	0.605573	0.0334723	0.0431624	-	-	-	0.0332518	0.0393778	0.0344913	0.0318667	0.060755	-	0.0345185
gi|359399461	nitroreductase	21148	5.69	-	NSU_2150	Chr.	0	Cytoplasmic	Nitroreductase	NAD(P)H-flavin oxidoreductase // Putative oxidoreductase	207	3	0.110919	0.0279969	183	2	0.13036	0.000384523	-	1	-	-	169	3	0.154299	0.113265	0.0701386	0.35214	MA	MA	0.143357	0.579224	0.121717	0.079131	0.131909	-	0.130088	0.130632	-	-	0.0773906	0.151888	0.0422587	0.268751
gi|359399458	aminomethyl transferase	27789	5.92	-	NSU_2147	Chr.	0	Cytoplasmic	GCV_T	Aminomethyltransferase, putative // Aminomethyltransferase related to GcvT	567	3	0.0312639	0.00999351	452	2	0.0442052	0.0222084	409	2	0.0499407	0.0288172	450	3	0.0434404	0.0221948	0.150431	0.556697	0.203412	0.522574	0.142851	0.45456	0.0380367	0.0359686	0.0197863	0.0599089	-	0.0285015	0.0703176	0.0295639	-	0.0690398	0.031694	0.0295873
gi|359399455	large subunit ribosomal protein L27	7317	9.86	-	NSU_2144	Chr.	0	Cytoplasmic	Ribosomal_L27	50S ribosomal protein L27	13	3	0.822394	0.164457	94	3	0.227956	0.0978032	202	2	0.113757	0.00636286	112	2	0.214214	0.115482	-0.557228	0.0101398	-0.859104	0.0173058	-0.584231	0.0181607	0.941789	0.890583	0.634811	0.115025	0.283829	0.285015	-	0.118256	0.109257	0.132556	-	0.295873
gi|359399454	large subunit ribosomal protein L21	10716	10.32	-	NSU_2143	Chr.	0	Cytoplasmic	Ribosomal_L21p	50S ribosomal protein L21	63	3	0.313417	0.0215924	50	3	0.381455	0.17678	79	3	0.274774	0.058979	68	3	0.350231	0.149432	0.0853211	0.574473	-0.0571473	0.377684	0.0482323	0.712398	0.310379	0.293504	0.336367	0.17733	0.482509	0.484526	0.20814	0.320276	0.295905	0.204358	0.343352	0.502983
gi|359399453	hypothetical protein NSU_2142	18264	4.64	-	NSU_2142	Chr.	0	Periplasmic	-	-	600	2	0.0285329	0.00162142	324	2	0.0692143	0.0376746	-	0	-	-	-	0	-	-	0.384849	0.368717	MA	MA	MA	MA	0.0273864	-	0.0296795	0.0958543	0.0425743	-	-	-	-	-	-	-
gi|359399452	hypothetical protein NSU_2141	16031	9.21	-	NSU_2141	Chr.	3	InnerMembrane	-	-	547	2	0.0332884	0.00189166	-	0	-	-	-	0	-	-	-	0	-	-	MA	MA	MA	MA	MA	MA	0.0319508	-	0.034626	-	-	-	-	-	-	-	-	-
gi|359399451	molybdopterin synthase subunit MoaE	17164	5.48	moaE	NSU_2140	Chr.	0	Cytoplasmic	MoaE	Molybdopterin converting factor subunit 2 // Molybdopterin synthase catalytic subunit	571	2	0.030876	0.00297145	-	1	-	-	-	1	-	-	399	2	0.0540276	0.00170301	-	-	-	-	0.242994	0.0214252	-	0.0287749	0.0329772	0.103043	-	-	-	0.0492732	-	0.0552318	0.0528234	-
gi|359399447	dihydroneopterin aldolase	13747	5.01	-	NSU_2136	Chr.	0	Cytoplasmic	FolB	-	493	3	0.0384089	0.00264613	-	0	-	-	364	2	0.0592482	0.00331399	352	2	0.06534	0.00523236	MA	MA	0.188243	0.0212856	0.230747	0.0531377	0.0380367	0.0359686	0.0412215	-	-	-	-	0.0615915	0.0569048	0.0690398	-	0.0616401
gi|359399445	threonine synthase	50461	5.49	-	NSU_2134	Chr.	0	Cytoplasmic	PALP	Threonine synthase // L-threonine synthase	306	3	0.076924	0.0208242	267	3	0.088875	0.0207104	206	3	0.110962	0.0404618	210	3	0.119109	0.0772013	0.062718	0.519807	0.159113	0.28608	0.189883	0.446609	0.0852022	0.0532336	0.0923361	0.110232	0.0875139	0.0688787	0.157511	0.0911555	0.0842192	0.102179	0.20337	0.0517777
gi|359399437	cytochrome c oxidase subunit I	61780	6.29	-	NSU_2126	Chr.	12	InnerMembrane	COX1	Cytochrome-c oxidase chain I // Cytochrome c oxidase subunit 1	853	3	0.00768179	0.000529226	-	1	-	-	663	2	0.0118496	0.000662798	-	1	-	-	MA	MA	0.188243	0.0212856	MA	MA	0.00760734	0.00719373	0.00824429	-	-	0.0118756	-	0.0123183	0.011381	-	-	0.012328
gi|359399436	cytochrome c oxidase subunit II	37246	5.22	-	NSU_2125	Chr.	3	Periplasmic	COX2_TM COX2	Cytochrome c oxidase subunit 2 // Probable cytochrome c oxidase subunit 2	361	3	0.0591121	0.039726	238	3	0.0989234	0.0462401	282	3	0.0825918	0.0255359	256	3	0.0978474	0.0438459	0.223623	0.322551	0.145261	0.445445	0.218873	0.320734	0.0136932	0.0762535	0.0873895	0.0455308	0.125358	0.125882	0.0534413	0.10101	0.0933239	0.0524702	0.139982	0.10109
gi|359399435	orotate phosphoribosyltransferase	20873	5.44	-	NSU_2124	Chr.	0	Cytoplasmic	Pribosyltran	Orotate phosphoribosyltransferase	644	2	0.0247008	0.00237716	-	1	-	-	-	1	-	-	-	1	-	-	-	-	-	-	-	-	-	0.0230199	0.0263817	-	-	0.038002	-	-	0.0364191	-	-	0.0394497
gi|359399434	pyridoxine 5-phosphate synthase	26559	5.73	-	NSU_2123	Chr.	0	Cytoplasmic	PdxJ	Pyridoxine 5'-phosphate synthase	700	2	0.0200694	0.00193145	-	0	-	-	-	0	-	-	-	0	-	-	MA	MA	MA	MA	MA	MA	-	0.0187037	0.0214352	-	-	-	-	-	-	-	-	-
gi|359399425	diaminopimelate decarboxylase	44874	5.55	-	NSU_2114	Chr.	0	Cytoplasmic	Orn_Arg_deC_N Orn_DAP_Arg_deC	Diaminopimelate decarboxylase	831	2	0.0108066	0.00104001	681	2	0.0166656	0.000154022	-	1	-	-	-	1	-	-	0.188131	0.0740284	-	-	-	-	-	0.0100712	0.011542	0.0167745	0.0165567	-	-	-	0.0341429	0.0414239	-	-
gi|359399423	argininosuccinate lyase	49366	5.32	-	NSU_2112	Chr.	0	Cytoplasmic	Lyase_1	Argininosuccinate lyase // Argininosuccinate lyase 1	689	3	0.0212118	0.0102463	530	3	0.0333543	0.0168501	507	3	0.0348078	0.0157815	485	2	0.0357474	0.00173801	0.196575	0.357924	0.2151	0.289257	0.226668	0.128155	0.0319508	0.0201424	0.011542	0.0503235	0.0331134	0.0166259	0.0393778	0.0172456	0.0478001	-	0.0369764	0.0345185
gi|359399406	TonB-dependent receptor	93774	4.71	-	NSU_2095	Chr.	0	OuterMembrane	Plug TonB_dep_Rec	TonB-dependent receptor, putative // TonB-dependent receptor	790	3	0.0145316	0.00900777	699	2	0.0119499	0.00682296	-	1	-	-	-	1	-	-	-0.0849476	0.741721	MA	MA	MA	MA	0.022822	0.0158262	0.00494658	0.0167745	-	0.00712538	0.00843811	-	-	-	0.00792351	-
gi|359399402	pirin family protein	32739	5.09	-	NSU_2091	Chr.	0	Cytoplasmic	Pirin Pirin_C	Bll0813 protein // Pirin-like protein	-	0	-	-	-	0	-	-	446	3	0.0425547	0.0126488	-	0	-	-	-	-	Phe	Phe	-	-	-	-	-	-	-	-	0.028127	0.0517369	0.0478001	-	-	-
gi|359399391	hypothetical protein NSU_2080	14497	4.69	-	NSU_2080	Chr.	0	Cytoplasmic	Glyoxalase_2	-	518	2	0.0355075	0.00341717	-	0	-	-	-	0	-	-	-	0	-	-	MA	MA	MA	MA	MA	MA	-	0.0330911	0.0379238	-	-	-	-	-	-	-	-	-
gi|359399381	Enoyl-CoA hydratase/isomerase	27460	5.39	-	NSU_2070	Chr.	0	Cytoplasmic	ECH	Blr2943 protein // Probable enoyl-CoA hydratase PaaG	319	3	0.0716123	0.0150347	207	3	0.114055	0.0620778	261	3	0.0917345	0.0448496	253	3	0.0986668	0.0630733	0.202127	0.358014	0.107545	0.525521	0.139183	0.538211	0.0882451	0.0589886	0.0676032	0.0623053	0.0969749	0.182885	0.0731303	0.142892	0.059181	0.113225	0.153188	0.0295873
gi|359399355	hypothetical protein NSU_2044	30040	5.27	-	NSU_2044	Chr.	0	Cytoplasmic	MDMPI_N MDMPI_C	SCO4378 // Rv0036c/MT0041	742	3	0.0168999	0.0011643	599	3	0.026168	0.000174893	551	3	0.0276927	0.00299507	541	3	0.0288507	0.00163732	0.189885	0.00447391	0.21448	0.0149939	0.232271	0.000833625	0.0167361	0.0158262	0.0181374	0.0263599	0.0260176	0.0261264	0.0309397	0.0271003	0.0250381	0.0303775	0.0290529	0.0271217
gi|359399354	hypothetical protein NSU_2043	26201	5.24	-	NSU_2043	Chr.	0	Cytoplasmic	adh_short	D-beta-hydroxybutyrate dehydrogenase // Putative oxidoreductase	197	3	0.114989	0.011559	145	2	0.157873	0.132575	226	2	0.103208	0.100664	381	3	0.0593091	0.0236606	0.137652	0.726868	-0.0469445	0.895667	-0.287534	0.0371596	0.12476	0.117977	0.102229	0.251618	-	0.0641284	0.174388	0.0320276	-	0.074563	0.0713116	0.0320529
gi|359399342	cyclase family protein	33904	5.4	-	NSU_2032	Chr.	0	Cytoplasmic	Cyclase	Cyclase // Putative cyclase SCIF3.09c	-	1	-	-	-	1	-	-	574	3	0.0251752	0.00272279	-	1	-	-	-	-	Phe	Phe	-	-	-	0.0143875	-	0.0239636	-	-	0.028127	0.0246366	0.0227619	-	-	0.0517777
gi|359399333	GMP synthase (glutamine-hydrolysing)	56627	5.26	-	NSU_2023	Chr.	0	Cytoplasmic	GATase NAD_synthase GMP_synt_C	GMP synthase [glutamine-hydrolyzing]	162	3	0.133938	0.0459151	185	3	0.129264	0.0111921	176	3	0.129538	0.0308893	405	3	0.0529633	0.00759212	-0.0154266	0.878249	-0.0145079	0.898001	-0.40293	0.0887772	0.184098	0.123732	0.093985	0.136592	0.134819	0.116381	0.160324	0.0985464	0.129743	0.0497087	0.0475411	0.0616401
gi|359399332	DNA gyrase subunit B	93646	5.28	-	NSU_2022	Chr.	0	Cytoplasmic	HATPase_c DNA_gyraseB Toprim DNA_gyraseB_C	DNA gyrase subunit B // DNA gyrase subunit B 1	353	3	0.0603804	0.00913926	384	3	0.0555745	0.0262134	427	3	0.0466521	0.0137771	572	3	0.0251686	0.00514674	-0.0360209	0.78762	-0.112025	0.23396	-0.380038	0.00881441	0.0699875	0.0517948	0.0593589	0.0647017	0.0260176	0.0760041	0.0309397	0.0566642	0.0523524	0.0193311	0.0290529	0.0271217
gi|359399330	aminopeptidase N	68669	5.56	-	NSU_2020	Chr.	0	Periplasmic	Peptidase_M1 Leuk-A4-hydro_C	Aminopeptidase // Peptidase, M1 family	657	3	0.0237729	0.0217938	701	2	0.011904	0.000110016	-	1	-	-	501	2	0.0339178	0.0106152	-0.30039	0.44511	MA	MA	0.154345	0.539489	0.048687	0.0143875	0.00824429	0.0119818	0.0118262	-	0.0140635	-	-	0.0414239	0.0264117	-
gi|359399328	uridylyltransferase	103815	8.96	-	NSU_2018	Chr.	0	Cytoplasmic	GlnD_UR_UTase HD	[Protein-PII] uridylyltransferase	812	3	0.0125752	0.00532116	591	2	0.0272497	0.00494752	608	2	0.0221862	0.0104712	-	1	-	-	0.335846	0.0684382	0.246568	0.399441	MA	MA	0.00912881	0.0187037	0.00989315	-	0.0307481	0.0237513	-	0.014782	0.0295905	-	-	0.00739681
gi|359399323	3-hydroxybutyrate dehydrogenase	27691	5.46	-	NSU_2013	Chr.	0	Cytoplasmic	adh_short	Putative D-beta-hydroxybutyrate dehydrogenase // 3-hydroxybutyrate dehydrogenase	427	3	0.047139	0.0103948	411	3	0.0508138	0.0194277	329	3	0.0654555	0.00707926	445	3	0.0443609	0.0237875	0.0326014	0.791156	0.142566	0.0735001	-0.0263802	0.865819	0.0395582	0.0589886	0.0428703	0.0623053	0.0283829	0.0617533	0.0731303	0.0640552	0.059181	0.0718014	0.031694	0.0295873
gi|359399320	NAD+ synthase	61348	5.33	-	NSU_2010	Chr.	0	Cytoplasmic	CN_hydrolase NAD_synthase	NAD synthetase // NAD (+) synthetase	851	2	0.00792582	0.000450395	-	1	-	-	-	0	-	-	-	0	-	-	-	-	MA	MA	MA	MA	0.00760734	-	0.00824429	-	-	0.0118756	-	-	-	-	-	-
gi|359399316	5-methyltetrahydrofolate--homocysteine methyltransferase	37836	5	-	NSU_2006	Chr.	0	Cytoplasmic	S-methyl_trans	Methionine synthase // Methionine synthase (B12-dependent)	-	1	-	-	-	0	-	-	-	1	-	-	356	2	0.0638136	0.0230129	-	-	-	-	-	-	-	0.0129487	-	-	-	-	0.112508	-	-	0.0800862	0.0475411	-
gi|359399314	5-methyltetrahydrofolate--homocysteine methyltransferase	95359	5.01	-	NSU_2004	Chr.	0	Cytoplasmic	Pterin_bind B12-binding_2 B12-binding Met_synt_B12	5-methyltetrahydrofolate-homocysteine methyltransferase // Methionine synthase	681	3	0.0217785	0.003902	645	2	0.0213415	0.00676681	480	3	0.0382802	0.00337668	648	2	0.00766016	0.000372431	-0.00880158	0.944046	0.244947	0.00551413	-0.453789	0.0232753	0.0213006	0.0258974	0.0181374	-	0.0165567	0.0261264	0.0393778	0.0344913	0.0409715	-	0.00792351	0.00739681
gi|359399311	hypothetical protein NSU_2001	54067	5.78	-	NSU_2001	Chr.	0	Periplasmic	YkuD	Blr7131 protein // Peptidoglycan-binding domain 1	310	3	0.0745176	0.011428	268	3	0.0880083	0.0122416	227	3	0.102614	0.0386827	359	3	0.0634511	0.00980058	0.0722648	0.235727	0.138949	0.335126	-0.0698198	0.273393	0.0775949	0.0618661	0.0840918	0.0814762	0.0804182	0.10213	0.143448	0.0665188	0.0978763	0.0524702	0.0713116	0.0665713
gi|359399309	aconitate hydratase 1	96597	4.92	-	NSU_1999	Chr.	0	OuterMembrane	Aconitase Aconitase_C	Aconitase // Aconitate hydratase 1	198	3	0.114602	0.0367205	210	3	0.113435	0.0173307	130	3	0.175393	0.0108458	260	3	0.095907	0.00315888	-0.00444614	0.963572	0.184818	0.0929701	-0.0773433	0.471124	0.153668	0.109345	0.0807941	0.129403	0.115897	0.0950051	0.165949	0.187238	0.172991	0.0966557	0.092441	0.0986242
gi|359399303	hypothetical protein NSU_1993	26816	4.81	-	NSU_1993	Chr.	0	Cytoplasmic	Transcrip_reg	Probable transcriptional regulatory protein Atu3727 // Probable transcriptional regulatory protein blr1534	560	3	0.0322506	0.0108478	-	1	-	-	453	3	0.0417073	0.0196197	530	2	0.0306407	0.00148972	MA	MA	0.111674	0.516061	-0.02224	0.822448	0.0395582	0.0374074	0.0197863	0.0287563	-	-	0.0337524	0.0640552	0.0273143	-	0.031694	0.0295873
gi|359399302	hypothetical protein NSU_1992	11005	4.81	-	NSU_1992	Chr.	0	Cytoplasmic	YbjQ_1	UPF0145 protein BT_3410 // UPF0145 protein TTHA1256	415	2	0.0491401	0.00279245	-	1	-	-	298	3	0.0780431	0.00844065	-	1	-	-	-	-	0.200899	0.0175312	-	-	0.0471655	-	0.0511146	0.0742871	-	-	0.0871938	0.0763735	0.070562	-	-	0.0764337
gi|359399301	hypothetical protein NSU_1991	9252	5.22	-	NSU_1991	Chr.	0	Cytoplasmic	DUF2312	UPF0335 protein Atu3758 // UPF0335 protein bsl7135	364	3	0.0583816	0.00402212	-	1	-	-	-	1	-	-	-	1	-	-	MA	MA	MA	MA	MA	MA	0.0578158	0.0546723	0.0626566	-	-	0.0902549	-	-	0.0864953	-	0.100364	-
gi|359399300	hypothetical protein NSU_1990	11611	5.49	-	NSU_1990	Chr.	0	Cytoplasmic	DUF1244	Bll7136 protein	278	3	0.0862482	0.037564	-	0	-	-	-	0	-	-	315	3	0.0786837	0.00446542	MA	MA	MA	MA	-0.0398654	0.761313	0.10346	0.0431624	0.112122	-	-	-	-	-	-	0.0828478	0.0792351	0.0739681
gi|359399298	pyruvate kinase	52831	7.26	-	NSU_1988	Chr.	0	Cytoplasmic	PK PK_C	Pyruvate kinase	-	1	-	-	-	1	-	-	-	0	-	-	551	3	0.0279335	0.0106426	-	-	-	-	Pyr	Pyr	0.0410796	-	-	0.0479272	-	-	-	-	-	0.0359007	0.015847	0.0320529
gi|359399290	alanine dehydrogenase	38548	5.36	-	NSU_1980	Chr.	0	Cytoplasmic	AlaDh_PNT_N AlaDh_PNT_C	Alanine dehydrogenase	177	3	0.128484	0.114727	117	3	0.198279	0.0400978	116	3	0.193573	0.100805	61	3	0.371681	0.0715321	0.188427	0.406767	0.177997	0.502	0.461321	0.0453628	0.0136932	0.243148	0.128611	0.222861	0.219967	0.152008	0.309397	0.125647	0.145676	0.303775	0.446358	0.36491
gi|359399286	X-Pro aminopeptidase	65524	5.27	-	NSU_1976	Chr.	0	Cytoplasmic	Creatinase_N Peptidase_M24	Metallopeptidase M24 family protein // Peptidase M24	326	3	0.0696006	0.0138177	651	3	0.0198305	0.0068909	508	3	0.0346549	0.00584885	561	3	0.0262279	0.00148847	-0.545278	0.0120053	-0.302848	0.0334328	-0.423849	0.0309691	0.0836807	0.0690598	0.0560612	0.0239636	0.0236524	0.0118756	0.028127	0.0394186	0.0364191	0.0276159	0.0264117	0.024656
gi|359399285	oligopeptidase B	77226	4.73	-	NSU_1975	Chr.	0	Cytoplasmic	Peptidase_S9_N Peptidase_S9	Protease II // Oligopeptidase	754	2	0.0165707	0.0152957	707	2	0.00954297	6.00471e-05	658	3	0.0138637	0.00577716	-	1	-	-	-0.239657	0.633171	-0.0774608	0.84543	-	-	0.0273864	0.00575498	-	0.00958543	-	0.00950051	0.0112508	0.00985464	0.0204857	-	0.0105647	-
gi|359399279	para-aminobenzoate synthetase component I	64876	5.22	-	NSU_1969	Chr.	0	Cytoplasmic	Chorismate_bind Aminotran_4	Chorismate binding enzyme // Para-aminobenzoate synthase component I	858	2	0.00740053	0.000292468	-	0	-	-	-	0	-	-	-	0	-	-	MA	MA	MA	MA	MA	MA	0.00760734	0.00719373	-	-	-	-	-	-	-	-	-	-
gi|359399277	pseudouridylate synthase	25049	6.01	-	NSU_1967	Chr.	0	Cytoplasmic	PseudoU_synth_2	Pseudouridine synthase // Uncharacterized RNA pseudouridine synthase slr1629	704	3	0.0199726	0.00137599	557	2	0.0308124	9.08873e-05	-	1	-	-	-	0	-	-	0.18829	0.00509537	MA	MA	MA	MA	0.0197791	0.0187037	0.0214352	-	0.0307481	0.0308767	-	0.0320276	-	-	-	-
gi|359399274	hypothetical protein NSU_1964	15410	9.29	-	NSU_1964	Chr.	1	Cytoplasmic	DUF4112	Bll7046 protein	-	1	-	-	-	0	-	-	-	0	-	-	390	2	0.0574992	0.00460448	-	-	-	-	-	-	-	-	0.0362749	-	-	-	-	-	-	0.060755	-	0.0542433
gi|359399271	DnaK suppressor protein	17298	4.93	-	NSU_1961	Chr.	0	Cytoplasmic	zf-dskA_traR	DnaK deletion suppressor protein // Transcriptional regulators, TraR/DksA family	249	3	0.093692	0.0199549	429	3	0.0475782	0.000317987	423	2	0.0473985	0.00265119	408	3	0.0524558	0.00297694	-0.294295	0.0570883	-0.295938	0.0534064	-0.251909	0.0669526	0.108024	0.102151	0.0709009	0.0479272	0.0473048	0.0475026	-	0.0492732	0.0455239	0.0552318	0.0528234	0.0493121
gi|359399267	endoribonuclease L-PSP	15662	4.57	-	NSU_1957	Chr.	0	Cytoplasmic	Ribonuc_L-PSP	SCO3575 // Blr5132 protein	267	3	0.0890918	0.02273	-	1	-	-	-	1	-	-	185	2	0.139517	0.115132	MA	MA	MA	MA	0.194788	0.646455	0.0730305	0.1151	0.0791452	0.0527199	-	-	-	0.0542005	-	0.220927	0.0581058	-
gi|359399262	glycine C-acetyltransferase	44556	5.09	-	NSU_1952	Chr.	0	Cytoplasmic	Aminotran_1_2	Aminotransferase, class II // Aminotransferase class I and II	717	3	0.0192087	0.00797077	-	1	-	-	635	2	0.0178111	0.00265558	611	3	0.0183595	0.00104193	MA	MA	-0.0328066	0.799586	-0.0196367	0.871194	0.022822	0.0100712	0.0247329	0.0167745	-	-	0.0196889	-	0.0159334	0.0193311	0.0184882	0.0172592
gi|359399254	OmpA/MotB	12705	4.81	-	NSU_1945	Chr.	0	Extracellular	OmpA	OmpA family protein // OmpA/MotB	9	3	1.34195	0.548839	8	3	1.26545	0.204966	17	3	0.808124	0.0874016	11	3	1.00786	0.507633	-0.0254914	0.837973	-0.220258	0.23207	-0.124336	0.482372	1.9703	1.0992	0.956338	1.38989	1.02888	1.37757	0.902877	0.790835	0.730658	0.444616	1.14891	1.43005
gi|359399253	ExsB protein	24700	4.98	-	NSU_1944	Chr.	0	Periplasmic	ExsB	7-cyano-7-deazaguanine synthase	435	3	0.0459823	0.0249731	408	2	0.050996	0.0252899	-	1	-	-	481	2	0.0365904	0.00293012	0.0449458	0.845466	MA	MA	-0.0992237	0.582883	0.0699875	0.0201424	0.0478169	-	0.0331134	0.0688787	-	0.0344913	-	0.0386623	-	0.0345185
gi|359399251	molecular chaperone Hsp33	33784	4.87	-	NSU_1942	Chr.	0	Cytoplasmic	HSP33	33 kDa chaperonin // Heat shock protein 33	411	2	0.0494017	0.00475433	484	3	0.0411704	0.0149019	393	3	0.0528679	0.00571786	564	2	0.026136	0.00209294	-0.0791562	0.449162	0.0294504	0.521928	-0.276503	0.0556257	-	0.0460399	0.0527635	0.0239636	0.04967	0.0498777	0.0590667	0.0517369	0.0478001	0.0276159	-	0.024656
gi|359399250	ornithine carbamoyltransferase	33043	5.19	-	NSU_1941	Chr.	0	Cytoplasmic	OTCace_N OTCace	Ornithine carbamoyltransferase	313	2	0.0740295	0.0375486	326	3	0.069043	0.0167811	400	3	0.0516594	0.0234938	283	3	0.086552	0.00491196	-0.030285	0.883828	-0.156255	0.550873	0.0678725	0.719433	-	0.0474786	0.10058	0.0790798	0.04967	0.0783792	0.028127	0.0517369	0.0751144	0.0911325	0.0871586	0.081365
gi|359399249	acetylornithine/N-succinyldiaminopimelate aminotransferase	42693	5.46	-	NSU_1940	Chr.	0	Cytoplasmic	Aminotran_3	Acetylornithine aminotransferase // Succinylornithine transaminase	75	2	0.266747	0.00285308	82	3	0.266668	0.0764286	73	3	0.292584	0.0345791	72	3	0.319944	0.0407874	-0.000128773	0.998733	0.0401519	0.324574	0.0789755	0.151437	-	0.264729	0.268764	0.345075	0.262542	0.192385	0.31221	0.312885	0.252657	0.350722	0.335429	0.273682
gi|359399246	cold shock protein (beta-ribbon, CspA family)	14184	5.16	-	NSU_1937	Chr.	0	Cytoplasmic	CSD CSD	Cold shock protein // Cold-shock DNA-binding protein family	28	3	0.592498	0.0975514	37	3	0.469018	0.14977	35	3	0.485551	0.108407	64	3	0.356699	0.0202432	-0.101497	0.307419	-0.086452	0.273584	-0.220385	0.0474499	0.696832	0.503561	0.577101	0.325905	0.456491	0.624659	0.382527	0.475487	0.598639	0.375576	0.359199	0.335322
gi|359399245	hypothetical protein NSU_1936	14820	4.75	-	NSU_1936	Chr.	0	Cytoplasmic	DUF442	Beta-lactamase hydrolase-like protein	410	3	0.0495366	0.024419	-	0	-	-	-	0	-	-	-	1	-	-	MA	MA	MA	MA	MA	MA	0.0775949	0.0330911	0.0379238	-	-	-	-	-	-	-	0.0607469	-
gi|359399240	peptide chain release factor RF-3	56662	5.16	-	NSU_1931	Chr.	0	Cytoplasmic	GTP_EFTU GTP_EFTU_D2	Peptide chain release factor 3 // Bacterial peptide chain release factor 3 (BRF-3)	719	3	0.0188541	0.0166246	692	2	0.0143145	9.00707e-05	-	1	-	-	-	1	-	-	-0.119631	0.682831	MA	MA	MA	MA	0.0380367	0.00863247	0.00989315	0.0143781	-	0.0142508	-	-	0.0136572	-	-	0.0147936
gi|359399239	oxidoreductase	26910	5.49	-	NSU_1930	Chr.	0	Cytoplasmic	adh_short	Oxidoreductase // Serine 3-dehydrogenase	731	2	0.0177613	0.000701924	582	3	0.0285469	0.000190792	-	0	-	-	-	0	-	-	0.206085	0.0226197	MA	MA	MA	MA	0.0182576	0.0172649	-	0.0287563	0.0283829	0.0285015	-	-	-	-	-	-
gi|359399238	aldose 1-epimerase	32295	4.66	-	NSU_1929	Chr.	0	Cytoplasmic	Aldose_epim	Blr2384 protein // Lmo1283 protein	778	3	0.0153636	0.00105845	-	1	-	-	-	1	-	-	-	0	-	-	MA	MA	MA	MA	MA	MA	0.0152147	0.0143875	0.0164886	-	-	0.0237513	-	-	0.0227619	-	-	-
gi|359399237	phenylalanyl-tRNA synthetase beta chain	85309	5.19	-	NSU_1928	Chr.	0	Cytoplasmic	tRNA_bind B3_4 B5 FDX-ACB	Phenylalanine--tRNA ligase beta subunit	669	3	0.0227205	0.00938356	666	3	0.0190313	0.000127195	536	3	0.0300037	0.0154752	617	3	0.0173002	0.00546131	-0.0769509	0.566162	0.120755	0.531782	-0.118368	0.446897	0.0319508	0.0230199	0.0131909	0.0191709	0.0189219	0.019001	0.0225016	0.0197093	0.0478001	0.0110464	0.0211294	0.0197248
gi|359399236	phenylalanyl-tRNA synthetase alpha chain	39886	4.96	-	NSU_1927	Chr.	0	Cytoplasmic	Phe_tRNA-synt_N tRNA-synt_2d	Phenylalanine--tRNA ligase alpha subunit	819	3	0.0122909	0.000846761	566	2	0.0296051	0.0149964	-	1	-	-	-	1	-	-	0.381784	0.349371	MA	MA	MA	MA	0.0121717	0.01151	0.0131909	-	0.0402091	0.019001	-	0.0418822	-	-	-	0.0665713
gi|359399234	large subunit ribosomal protein L20	13519	11.32	-	NSU_1925	Chr.	0	Cytoplasmic	Ribosomal_L20	50S ribosomal protein L20	60	3	0.319562	0.0220158	70	3	0.307381	0.0669745	48	3	0.382071	0.193026	110	3	0.215887	0.0513384	-0.0168781	0.788473	0.0775887	0.632125	-0.170329	0.056161	0.316465	0.299259	0.342963	0.23005	0.345325	0.346769	0.160324	0.512441	0.473448	0.157411	0.253552	0.236698
gi|359399229	ribose-phosphate pyrophosphokinase	33340	5.15	-	NSU_1920	Chr.	0	Cytoplasmic	Pribosyltran_N Pribosyltran	Ribose-phosphate pyrophosphokinase	174	3	0.129391	0.0428935	105	3	0.210038	0.0221046	185	3	0.127138	0.0429236	97	3	0.242196	0.116179	0.210394	0.0629636	-0.00762812	0.951814	0.272262	0.228882	0.173447	0.0877635	0.126962	0.18452	0.222333	0.223262	0.0928192	0.113328	0.175267	0.372815	0.20337	0.150402
gi|359399228	fructose-1,6-bisphosphatase II	34585	4.94	-	NSU_1919	Chr.	0	Cytoplasmic	FBPase_glpX	Fructose-1,6-bisphosphatase // Fructose-1,6-bisphosphatase class 2	379	3	0.0557589	0.0146015	479	3	0.0413624	0.030589	310	3	0.0737446	0.0495674	293	3	0.0839292	0.00476311	-0.129709	0.517498	0.121416	0.599807	0.177599	0.0672313	0.048687	0.0460399	0.0725498	0.0766834	0.0236524	0.0237513	0.123759	0.0246366	0.0728382	0.0883709	0.0845175	0.0788994
gi|359399226	homoserine dehydrogenase	45326	4.88	-	NSU_1917	Chr.	0	Cytoplasmic	NAD_binding_3 Homoserine_dh ACT	Homoserine dehydrogenase	251	3	0.0930915	0.0202988	378	3	0.0570641	0.0212166	277	3	0.0830781	0.00898521	257	3	0.097651	0.0538915	-0.212547	0.100889	-0.0494235	0.49621	0.0207665	0.900993	0.115632	0.0762535	0.0873895	0.0575126	0.0780529	0.0356269	0.0928192	0.0813008	0.0751144	0.115987	0.139982	0.0369841
gi|359399225	hypothetical protein NSU_1916	30262	9.09	-	NSU_1916	Chr.	0	Periplasmic	-	-	742	3	0.0168999	0.0011643	599	3	0.026168	0.000174893	543	2	0.02902	0.0027149	-	1	-	-	0.189885	0.00447391	0.234812	0.0720018	MA	MA	0.0167361	0.0158262	0.0181374	0.0263599	0.0260176	0.0261264	0.0309397	0.0271003	-	-	-	0.0271217
gi|359399224	TonB-like protein	21942	8.85	-	NSU_1915	Chr.	1	Periplasmic	TonB	TonB like protein // Protein tonB	348	3	0.0626143	0.0473018	253	3	0.0943382	0.0273224	240	3	0.0982527	0.0202238	283	3	0.086552	0.00491196	0.178014	0.384342	0.195671	0.324572	0.140603	0.473548	0.115632	0.0474786	0.0247329	0.0790798	0.0780529	0.125882	0.0928192	0.0813008	0.120638	0.0911325	0.0871586	0.081365
gi|359399223	MotA/TolQ/ExbB proton channel	26863	9.27	-	NSU_1914	Chr.	3	InnerMembrane	MotA_ExbB	Putative bipolymer transport protein // Biopolymer transport protein exbB	54	3	0.357831	0.170912	48	3	0.405798	0.149114	61	3	0.325446	0.0975619	57	3	0.38352	0.0616682	0.0546326	0.733019	-0.0411983	0.793201	0.0301104	0.825145	0.544686	0.319401	0.209405	0.531991	0.241255	0.444149	0.435969	0.251293	0.289077	0.428047	0.409381	0.313132
gi|359399222	biopolymer transport ExbD protein	17831	5.37	-	NSU_1913	Chr.	1	Cytoplasmic	ExbD	Putative biopolymer transport protein // Protein tolR	64	3	0.312879	0.0925125	74	3	0.29833	0.0535453	76	3	0.280584	0.0338795	78	3	0.295734	0.0613491	-0.0206801	0.827893	-0.0473141	0.616652	-0.0244756	0.804181	0.209963	0.339544	0.389131	0.330697	0.236524	0.327768	0.28127	0.246366	0.314115	0.276159	0.364482	0.24656
gi|359399221	biopolymer transport ExbD transmembrane protein	15688	4.33	-	NSU_1912	Chr.	1	Periplasmic	ExbD	Putative biopolymer transport protein // Biopolymer transport protein exbD2	314	3	0.0737452	0.00508057	257	3	0.0934192	0.0352474	194	3	0.120841	0.0130694	313	3	0.0790699	0.0340425	0.102703	0.436133	0.21448	0.0149939	0.0302779	0.812889	0.0730305	0.0690598	0.0791452	0.0527199	0.113532	0.114006	0.13501	0.118256	0.109257	0.060755	0.0581058	0.118349
gi|359399213	hypothetical protein NSU_1904	26633	9.17	-	NSU_1904	Chr.	0	Extracellular	CsgG	-	622	3	0.0270728	0.0122069	551	3	0.0309258	0.000206692	524	2	0.0308091	0.00172328	-	1	-	-	0.0577874	0.639444	0.0561447	0.650938	MA	MA	0.0410796	0.0187037	0.0214352	0.0311526	0.0307481	0.0308767	-	0.0320276	0.0295905	-	-	0.0320529
gi|359399204	phosphoglucosamine mutase	46893	5.58	-	NSU_1895	Chr.	0	Cytoplasmic	PGM_PMM_I PGM_PMM_II PGM_PMM_III PGM_PMM_IV	Phosphoglucosamine mutase	837	2	0.0103607	0.000409455	511	2	0.0357861	0.000225177	-	0	-	-	-	1	-	-	0.538324	0.000906017	MA	MA	-	-	0.0106503	0.0100712	-	0.0359454	-	0.0356269	-	-	-	-	-	0.0172592
gi|359399203	phosphoribosylaminoimidazolecarboxamide formyltransferase / IMP cyclohydrolase	56344	5.14	-	NSU_1894	Chr.	0	Cytoplasmic	MGS AICARFT_IMPCHas	Bifunctional purine biosynthesis protein PurH	731	2	0.0177613	0.000701924	-	0	-	-	-	1	-	-	629	2	0.0153203	0.000744862	MA	MA	-	-	-0.0642062	0.078164	0.0182576	0.0172649	-	-	-	-	0.0168762	-	-	-	0.015847	0.0147936
gi|359399198	hypothetical protein NSU_1889	45119	4.93	-	NSU_1889	Chr.	0	InnerMembrane	Amidohydro_5	Putative amidohydrolase // Amidohydrolase	653	3	0.0241553	0.0147958	626	3	0.0230426	0.0111741	-	0	-	-	613	2	0.0178737	0.000869006	-0.0204798	0.922576	MA	MA	-0.130797	0.538929	0.022822	0.0100712	0.0395726	0.0359454	0.0165567	0.0166259	-	-	-	-	0.0184882	0.0172592
gi|359399197	hypothetical protein NSU_1888	51338	5.53	-	NSU_1888	Chr.	0	Periplasmic	Amidohydro_5 Amidohydro_4	Amidohydrolase // Putative amidohydrolase	809	3	0.0127682	0.0061042	-	0	-	-	-	0	-	-	-	1	-	-	MA	MA	MA	MA	MA	MA	0.0197791	0.00863247	0.00989315	-	-	-	-	-	-	0.0165696	-	-
gi|359399195	integration host factor subunit beta	10611	9.51	-	NSU_1886	Chr.	0	Cytoplasmic	Bac_DNA_binding	Integration host factor subunit beta	-	0	-	-	296	2	0.0758459	0.000223723	302	2	0.0758377	0.00424191	-	1	-	-	Ben	Ben	Phe	Phe	-	-	-	-	-	-	0.0756877	0.0760041	-	0.0788372	0.0728382	-	-	0.0788994
gi|359399193	hypothetical protein NSU_1884	23287	6.53	-	NSU_1884	Chr.	0	Cytoplasmic	PilZ	-	694	2	0.0207215	0.000818911	-	1	-	-	-	0	-	-	-	0	-	-	-	-	MA	MA	MA	MA	0.0213006	0.0201424	-	0.033549	-	-	-	-	-	-	-	-
gi|359399188	FAD-dependent pyridine nucleotide-disulfide oxidoreductase	43523	5.09	-	NSU_1879	Chr.	0	Cytoplasmic	Pyr_redox_2 Pyr_redox Pyr_redox_2	Ferredoxin reductase // FAD-dependent pyridine nucleotide-disulphide oxidoreductase	332	3	0.0676822	0.0143207	276	3	0.081775	0.0231712	252	3	0.0949248	0.0814666	587	2	0.021611	0.000681205	0.0821459	0.430169	0.146905	0.622956	-0.495799	0.0303686	0.0836807	0.0633048	0.0560612	0.10544	0.059131	0.0807543	0.188451	0.0394186	0.0569048	0.0220927	0.0211294	-
gi|359399187	luciferase-like protein	34639	5.54	-	NSU_1878	Chr.	0	Cytoplasmic	Bac_luciferase	Flavin dependant oxidoreductase // Luciferase-like monooxygenase	769	2	0.015438	0.00148573	-	1	-	-	-	0	-	-	236	3	0.10554	0.0232233	-	-	MA	MA	0.834827	0.0208968	-	0.0143875	0.0164886	-	0.0236524	-	-	-	-	0.12151	0.116212	0.0788994
gi|359399183	threonyl-tRNA synthetase	76691	5.51	-	NSU_1874	Chr.	0	Cytoplasmic	TGS tRNA_SAD tRNA-synt_2b HGTP_anticodon	Threonine--tRNA ligase // Threonyl-tRNA synthetase	822	3	0.0112914	0.00460624	-	1	-	-	-	1	-	-	-	0	-	-	MA	MA	MA	MA	MA	MA	0.00608587	0.0129487	0.0148397	0.00958543	-	-	-	-	0.00910477	-	-	-
gi|359399174	putative bacterioferritin comigratory protein	16839	5.91	-	NSU_1866	Chr.	0	Periplasmic	AhpC-TSA	Bacterioferritin comigratory protein // Peroxiredoxin	573	3	0.0307271	0.0021169	-	0	-	-	423	2	0.0473985	0.00265119	-	0	-	-	MA	MA	0.188243	0.0212856	MA	MA	0.0304294	0.0287749	0.0329772	-	-	-	-	0.0492732	0.0455239	-	-	-
gi|359399171	1-Cys peroxiredoxin	19987	4.74	-	NSU_1863	Chr.	0	Cytoplasmic	AhpC-TSA	Probable peroxiredoxin // Antioxidant protein	624	2	0.0269478	0.00153134	310	3	0.0720439	0.0271123	-	1	-	-	-	0	-	-	0.427074	0.10163	-	-	MA	MA	0.025865	-	0.0280306	0.0407381	0.0875139	0.0878797	-	-	0.0386953	-	-	-
gi|359399170	metallo-beta-lactamase	33492	5.25	-	NSU_1862	Chr.	0	Cytoplasmic	Lactamase_B	Putative metallo-beta-lactamase family protein // Metallo-beta-lactamase family protein	-	1	-	-	-	1	-	-	560	2	0.0263818	0.00246809	-	0	-	-	-	-	-	-	-	-	-	-	0.0164886	-	0.0236524	-	0.028127	0.0246366	-	-	-	-
gi|359399159	oxygen-independent coproporphyrinogen III oxidase	49000	6.05	-	NSU_1851	Chr.	0	Cytoplasmic	Radical_SAM HemN_C	Oxygen-independent coproporphyrinogen III oxidase // Coproporphyrinogen III oxidase, anaerobic	675	3	0.0222092	0.011725	-	0	-	-	-	0	-	-	-	0	-	-	MA	MA	MA	MA	MA	MA	0.0334723	0.0100712	0.023084	-	-	-	-	-	-	-	-	-
gi|359399156	heavy metal translocating P-type ATPase	74380	9.14	-	NSU_1848	Chr.	8	InnerMembrane	HMA E1-E2_ATPase Hydrolase	Copper-translocating P-type ATPase, RdxI // Nitrogen fixation protein FixI	865	3	0.00614543	0.000423381	-	0	-	-	-	0	-	-	-	0	-	-	MA	MA	MA	MA	MA	MA	0.00608587	0.00575498	0.00659544	-	-	-	-	-	-	-	-	-
gi|359399155	integral membrane protein	16808	9.8	-	NSU_1847	Chr.	1	Cytoplasmic	FixH	RdxH // FixH protein	-	1	-	-	427	2	0.0477149	0.000300236	-	0	-	-	399	2	0.0540276	0.00170301	-	-	-	-	-	-	-	0.0287749	-	0.0479272	-	0.0475026	-	-	-	0.0552318	0.0528234	-
gi|359399154	4Fe-4S ferredoxin, iron-sulfur binding	54559	8.79	-	NSU_1846	Chr.	5	InnerMembrane	Fer4_5 Fer4_18 Bre5	Protein rdxB // Nitrogen fixation protein FixG	579	3	0.0296811	0.0128202	488	3	0.0404985	0.0243331	421	3	0.0478329	0.0051733	-	1	-	-	0.13496	0.544141	0.207247	0.119718	MA	MA	0.0289079	0.0172649	0.0428703	0.0623053	0.0449396	0.0142508	0.0534413	0.0468096	0.0432477	0.0165696	-	-
gi|359399153	cb-type cytochrome c oxidase subunit III	33465	4.92	-	NSU_1845	Chr.	1	Periplasmic	Cytochrome_CBB3 Cytochrome_CBB3	Cbb3-type cytochrome c oxidase subunit // Cbb3-type cytochrome c oxidase subunit CcoP	356	3	0.0601368	0.0480408	288	3	0.078504	0.000524679	393	3	0.0528679	0.00571786	249	3	0.100102	0.0419413	0.115751	0.575944	-0.0559483	0.818429	0.221301	0.339801	0.0152147	0.110783	0.0544123	0.0790798	0.0780529	0.0783792	0.0590667	0.0517369	0.0478001	0.127033	0.121494	0.0517777
gi|359399151	cb-type cytochrome c oxidase subunit II	27835	4.85	-	NSU_1843	Chr.	1	Cytoplasmic	FixO	Cytochrome C oxidase, FixO chain // Cbb3-type cytochrome c oxidase CcoO subunit	377	3	0.0559968	0.032915	314	3	0.0713484	0.020491	-	1	-	-	402	3	0.0536028	0.0178575	0.105221	0.537345	MA	MA	-0.0189752	0.918648	0.0380367	0.0359686	0.093985	0.0599089	0.059131	0.0950051	-	-	0.0273143	0.0331391	0.0660293	0.0616401
gi|359399150	cb-type cytochrome c oxidase subunit I	61968	8.76	-	NSU_1842	Chr.	14	InnerMembrane	COX1	Cytochrome-c oxidase, FixN chain // Cbb3-type cytochrome oxidase CcoN subunit	853	3	0.00768179	0.000529226	701	2	0.011904	0.000110016	662	3	0.0125876	0.0013614	632	2	0.0135069	0.000425753	0.19023	0.00343645	0.21448	0.0149939	0.245094	0.0014767	0.00760734	0.00719373	0.00824429	0.0119818	0.0118262	-	0.0140635	0.0123183	0.011381	0.013808	0.0132059	-
gi|359399149	OmpW	24221	7.01	-	NSU_1841	Chr.	0	Periplasmic	OmpW	Outer membrane protein OmpW, putative // Outer membrane protein	223	3	0.104472	0.00719747	142	3	0.161766	0.00108116	228	3	0.102385	0.0162021	156	3	0.163798	0.0754831	0.189885	0.00447391	-0.00876595	0.852494	0.195307	0.306109	0.10346	0.0978347	0.112122	0.162952	0.160836	0.161509	0.0843811	0.115792	0.106981	0.187788	0.0792351	0.22437
gi|359399141	ubiquinol-cytochrome c reductase cytochrome c1 subunit	30377	5.89	-	NSU_1834	Chr.	2	Periplasmic	Cytochrom_C1	Ubiquinol-cytochrome c reductase, cytochrome c1 // CYTOCHROME C1, HEME PROTEIN (FbcH)	167	3	0.132884	0.026548	78	3	0.27546	0.084638	113	3	0.194858	0.0954185	103	3	0.230097	0.0639659	0.316587	0.0889558	0.166246	0.378576	0.238439	0.103834	0.162797	0.123732	0.112122	0.369039	0.253081	0.204261	0.300959	0.167529	0.116086	0.29549	0.227141	0.167661
gi|359399140	ubiquinol-cytochrome c reductase cytochrome b subunit	48389	6.79	-	NSU_1833	Chr.	8	InnerMembrane	Cytochrom_B_N_2 Cytochrom_B_C	Cytochrome b // Cytochrome b/c1	460	3	0.0420335	0.00805628	441	3	0.0460287	0.0111874	420	3	0.0478849	0.00765048	419	3	0.0506582	0.012288	0.0394332	0.644574	0.0566031	0.413383	0.0810548	0.375195	0.0334723	0.0431624	0.0494658	0.0527199	0.0331134	0.0522528	0.0393778	0.0542005	0.0500763	0.060755	0.0369764	0.0542433
gi|359399139	ubiquinol-cytochrome c reductase iron-sulfur subunit	18822	5.48	-	NSU_1832	Chr.	1	Cytoplasmic	UCR_Fe-S_N Rieske	Ubiquinol-cytochrome c reductase iron-sulfur subunit	151	3	0.143248	0.0386266	148	3	0.15524	0.0638023	195	3	0.118714	0.0353256	202	3	0.122835	0.03037	0.0349151	0.797225	-0.0815877	0.462774	-0.0667649	0.513678	0.141497	0.182721	0.105527	0.0934579	0.151375	0.220887	0.109695	0.157674	0.0887715	0.107702	0.103006	0.157799
gi|359399137	aminopeptidase N	97845	5.14	-	NSU_1830	Chr.	0	Cytoplasmic	Peptidase_M1 DUF3458	Membrane alanine aminopeptidase // Aminopeptidase N	586	3	0.0295132	0.00881219	644	3	0.0213644	0.0131811	538	3	0.0299341	0.0123688	-	1	-	-	-0.140325	0.430463	0.00615052	0.964243	MA	MA	0.0395582	0.0258974	0.023084	0.00718907	0.0236524	0.0332518	0.0393778	0.0344913	0.0159334	-	0.0264117	-
gi|359399127	histidine triad (HIT) protein	16067	5.46	-	NSU_1820	Chr.	0	Cytoplasmic	-	-	272	3	0.0874235	0.0262157	-	1	-	-	393	3	0.0528679	0.00571786	272	2	0.0907863	0.0551664	MA	MA	-0.218436	0.144351	0.016392	0.946453	0.117153	0.067621	0.0774964	-	-	0.0498777	0.0590667	0.0517369	0.0478001	0.129795	-	0.0517777
gi|359399121	ribulose-phosphate 3-epimerase	23873	5.78	-	NSU_1814	Chr.	0	Cytoplasmic	Ribul_P_3_epim	Ribulose-phosphate 3-epimerase	576	3	0.0303029	0.0166056	439	3	0.0460853	0.0223483	501	3	0.0352453	0.00381191	478	3	0.036719	0.00208386	0.182078	0.386061	0.0656163	0.660993	0.0834069	0.573154	0.0213006	0.0201424	0.0494658	0.0718907	0.0331134	0.0332518	0.0393778	0.0344913	0.0318667	0.0386623	0.0369764	0.0345185
gi|359399115	3-hydroxybutyryl-CoA dehydrogenase	30506	5.99	-	NSU_1808	Chr.	0	Cytoplasmic	3HCDH_N 3HCDH	3-hydroxybutyryl-CoA dehydrogenase // 3-hydroxyacyl-CoA dehydrogenase	99	3	0.21018	0.0128361	86	3	0.254702	0.0525481	136	3	0.170888	0.0392441	115	3	0.20899	0.0198529	0.083442	0.277514	-0.0898799	0.218972	-0.00246453	0.935415	0.196269	0.221567	0.212703	0.30913	0.250715	0.204261	0.191264	0.125647	0.195753	0.187788	0.227141	0.212042
gi|359399111	malate dehydrogenase (oxaloacetate-decarboxylating)(NADP+)	81640	5.27	-	NSU_1804	Chr.	0	InnerMembrane	malic Malic_M PTA_PTB	Malate dehydrogenase // Putative Malic oxidoreductase; Pta, Phosphotransacetylase	564	3	0.031402	0.00617418	607	2	0.0248746	0.00830646	520	3	0.032219	0.0124204	628	2	0.0154959	0.00796693	-0.101201	0.454189	0.011155	0.925314	-0.30674	0.152379	0.0334723	0.0244587	0.0362749	-	0.0307481	0.019001	0.0365651	0.0418822	0.0182095	-	0.0211294	0.00986242
gi|359399106	DNA-binding response regulator CtrA	25622	5.68	ctrA	NSU_1799	Chr.	0	Cytoplasmic	Response_reg Trans_reg_C	Two component response regulator // Cell cycle transcriptional regulator CtrA	216	3	0.107441	0.0188356	-	0	-	-	-	0	-	-	-	1	-	-	MA	MA	MA	MA	MA	MA	0.127803	0.090641	0.103878	-	-	-	-	-	-	-	0.0343352	-
gi|359399099	glutamate synthase (NADPH/NADH) large chain	65087	6.19	-	NSU_1793	Chr.	0	Cytoplasmic	Glu_synthase GXGXG	Glutamate synthase large subunit // Glutamate synthase (NADH) large subunit	376	3	0.0560386	0.0147794	398	3	0.0523558	0.0143333	336	3	0.0644902	0.0118134	556	3	0.0273491	0.0156644	-0.0295229	0.772173	0.0610062	0.48426	-0.311544	0.082493	0.0730305	0.0489173	0.0461681	0.0527199	0.0378438	0.0665036	0.0618794	0.0542005	0.0773906	0.0441855	0.0132059	0.024656
gi|359399098	glutamate synthase (NADPH/NADH) small chain	52294	5.81	-	NSU_1792	Chr.	0	Cytoplasmic	Pyr_redox_2 Pyr_redox	Glutamate synthase [NADPH] small chain // Glutamate synthase small subunit	352	3	0.0608157	0.0241267	465	3	0.0428014	0.0205276	371	3	0.0578509	0.0182008	494	3	0.0347869	0.0202229	-0.152558	0.381731	-0.0217058	0.873912	-0.2426	0.227466	0.0547728	0.0402849	0.0873895	0.0311526	0.0307481	0.0665036	0.0787557	0.0492732	0.0455239	0.0552318	0.0343352	0.0147936
gi|359399096	3~-5~ exonuclease	23019	5.69	-	NSU_1790	Chr.	0	Cytoplasmic	DNA_pol_A_exo1	Ribonuclease D // Blr0719 protein	305	3	0.0769259	0.0262479	292	2	0.0777224	0.059532	323	3	0.0705776	0.0606878	295	2	0.0837428	0.00263967	0.0044736	0.988182	-0.0374054	0.879494	0.036875	0.697819	0.0760734	0.10359	0.0511146	0.119818	-	0.0356269	0.140635	0.0369549	0.0341429	0.0856093	0.0818763	-
gi|359399093	OstA-like protein	17146	9.69	-	NSU_1787	Chr.	0	OuterMembrane	OstA	OstA-like protein // Blr0721 protein	462	3	0.0417575	0.017461	-	1	-	-	-	1	-	-	-	1	-	-	MA	MA	MA	MA	MA	MA	0.0304294	0.0618661	0.0329772	0.0479272	-	-	-	-	0.0455239	0.0552318	-	-
gi|359399089	leucyl-tRNA synthetase	92861	5.23	-	NSU_1783	Chr.	0	Cytoplasmic	tRNA-synt_1 tRNA-synt_1_2 tRNA-synt_1 tRNA-synt_1 Anticodon_1	Leucine--tRNA ligase	274	3	0.0871496	0.0407597	343	3	0.0649775	0.010312	214	3	0.107814	0.00926208	487	3	0.0356597	0.00476026	-0.127503	0.447919	0.0924099	0.474692	-0.388088	0.158454	0.132368	0.0532336	0.0758475	0.0551162	0.0756877	0.0641284	0.10407	0.10101	0.118362	0.0303775	0.0396176	0.0369841
gi|359399088	hypothetical protein NSU_1782	18991	8.71	-	NSU_1782	Chr.	0	Periplasmic	DUF3576	RP420	490	3	0.0391964	0.0217578	-	1	-	-	434	3	0.0453153	0.00490102	-	1	-	-	MA	MA	0.0629985	0.677648	MA	MA	0.0273864	0.0258974	0.0643055	-	0.0922444	-	0.0506286	0.0443459	0.0409715	-	-	0.0443809
gi|359399086	acetoacetyl-CoA reductase	25373	6.59	-	NSU_1780	Chr.	0	Cytoplasmic	adh_short	3-oxoacyl-[acyl-carrier-protein] reductase // Acetoacetyl CoA reductase	-	0	-	-	459	3	0.0429076	0.0209496	-	1	-	-	327	3	0.0734381	0.00416772	Ben	Ben	-	-	Pyr	Pyr	-	-	-	0.067098	0.0307481	0.0308767	0.0365651	-	-	0.0773246	0.0739528	0.0690369
gi|359399083	hypothetical protein NSU_1777	7935	4.76	-	NSU_1777	Chr.	0	Periplasmic	-	-	-	0	-	-	-	0	-	-	95	3	0.233168	0.198388	-	0	-	-	-	-	Phe	Phe	-	-	-	-	-	-	-	-	0.126572	0.110865	0.462067	-	-	-
gi|359399082	UDP-N-acetylglucosamine 1-carboxyvinyltransferase	45060	5.92	-	NSU_1776	Chr.	0	Cytoplasmic	EPSP_synthase	UDP-N-acetylglucosamine 1-carboxyvinyltransferase	509	2	0.0370513	0.00356575	570	3	0.0293763	0.0111033	-	0	-	-	538	2	0.0293416	0.017087	-0.100806	0.359283	MA	MA	-0.10132	0.63766	-	0.0345299	0.0395726	0.0359454	0.0165567	0.0356269	-	-	-	0.0414239	-	0.0172592
gi|359399080	UTP--glucose-1-phosphate uridylyltransferase	31556	5.18	-	NSU_1774	Chr.	0	Cytoplasmic	NTP_transferase	UDP-glucose pyrophosphorylase // UTP-glucose-1-phosphate uridylyltransferase	-	0	-	-	496	2	0.0390808	0.0183203	466	2	0.0396193	0.0206209	393	2	0.0561745	0.00273116	Ben	Ben	Phe	Phe	Pyr	Pyr	-	-	-	-	0.0520353	0.0261264	-	0.0542005	0.0250381	-	0.0581058	0.0542433
gi|359399078	3-phytase	36651	4.46	-	NSU_1772	Chr.	0	Periplasmic	Phytase	3-phytase // 3-phytase, fusion, putative	589	2	0.0293322	0.00282288	-	0	-	-	-	0	-	-	-	0	-	-	MA	MA	MA	MA	MA	MA	-	0.0273362	0.0313283	-	-	-	-	-	-	-	-	-
gi|359399077	TonB-dependent receptor	102234	4.61	-	NSU_1771	Chr.	0	OuterMembrane	CarboxypepD_reg Plug TonB_dep_Rec	TonB-dependent receptor // TonB-dependent receptor, putative	149	3	0.144328	0.0173459	109	3	0.204594	0.00862519	106	3	0.205603	0.00970344	108	3	0.219586	0.0378602	0.151541	0.0132806	0.153678	0.0114184	0.182253	0.057014	0.161276	0.12661	0.1451	0.210879	0.208141	0.19476	0.199702	0.216802	0.200305	0.209881	0.187523	0.261354
gi|359399075	phosphoglycerate mutase	25814	5.52	-	NSU_1769	Chr.	0	Cytoplasmic	His_Phos_1	2,3-bisphosphoglycerate-dependent phosphoglycerate mutase // 2,3-bisphosphoglycerate-dependent phosphoglycerate mutase 2	55	3	0.351949	0.128906	62	3	0.328705	0.136071	52	3	0.363733	0.0942299	49	3	0.427835	0.211772	-0.0296735	0.840464	0.0143032	0.904992	0.084796	0.629593	0.500563	0.284872	0.270413	0.198898	0.316942	0.470275	0.376902	0.263612	0.450686	0.452901	0.625957	0.204645
gi|359399073	5-(carboxyamino)imidazole ribonucleotide synthase	37419	5.02	-	NSU_1767	Chr.	0	Cytoplasmic	ATP-grasp	Phosphoribosylaminoimidazole carboxylase // Phosphoribosylaminoimidazole carboxylase ATPase subunit	-	1	-	-	637	2	0.0214272	0.000198028	600	3	0.0226577	0.00245051	477	2	0.0367396	0.018341	-	-	Phe	Phe	-	-	-	0.0129487	-	0.0215672	0.0212872	-	0.0253143	0.0221729	0.0204857	0.0497087	0.0237705	-
gi|359399071	riboflavin kinase / FMN adenylyltransferase	33837	5.73	-	NSU_1765	Chr.	0	Cytoplasmic	FAD_syn Flavokinase	FMN adenylyltransferase / riboflavin kinase // Riboflavin biosynthesis protein RibF	501	3	0.0378422	0.00964747	609	2	0.0238574	0.000150118	574	3	0.0251752	0.00272279	568	2	0.0255339	0.00124144	-0.200353	0.128657	-0.177004	0.142478	-0.17086	0.15478	0.048687	0.0302137	0.034626	0.0239636	-	0.0237513	0.028127	0.0246366	0.0227619	-	0.0264117	0.024656
gi|359399070	isoleucyl-tRNA synthetase	107354	5.2	-	NSU_1764	Chr.	0	Cytoplasmic	tRNA-synt_1 Anticodon_1	Isoleucine--tRNA ligase // Isoleucine--tRNA ligase 1	503	3	0.0375347	0.0061231	518	3	0.0357105	0.0133043	559	3	0.0264079	0.00883674	642	2	0.0115392	0.00460245	-0.0216373	0.843888	-0.152698	0.156282	-0.512257	0.0147431	0.0349938	0.0330911	0.0445192	0.0383417	0.0212872	0.0475026	0.0365651	0.0221729	0.0204857	0.00828478	-	0.0147936
gi|359399068	hypothetical protein NSU_1762	14360	6.21	-	NSU_1762	Chr.	1	Periplasmic	DUF3035	-	512	3	0.0368726	0.00254028	-	0	-	-	-	0	-	-	-	1	-	-	MA	MA	MA	MA	MA	MA	0.0365152	0.0345299	0.0395726	-	-	-	-	-	-	0.146364	-	-
gi|359399066	OmpA/MotB	26515	8.63	-	NSU_1760	Chr.	0	Extracellular	Gly-zipper_Omp OmpA	Outer membrane protein // Putative outer membrane lipoprotein	106	3	0.19819	0.013654	98	3	0.219283	0.106457	125	3	0.180227	0.100718	98	3	0.238267	0.0959885	0.0439228	0.765073	-0.0412624	0.787533	0.0799824	0.545797	0.196269	0.185598	0.212703	0.30913	0.101705	0.247013	0.292521	0.150283	0.0978763	0.223689	0.340711	0.150402
gi|359399064	carboxyl-terminal processing protease	51245	5.19	-	NSU_1758	Chr.	0	Periplasmic	PDZ_2 Peptidase_S41	C-terminal processing peptidase S41A // Carboxy-terminal protease	846	3	0.00921814	0.000635071	-	1	-	-	656	2	0.0142196	0.000795358	621	3	0.0157367	0.000893083	MA	MA	0.188243	0.0212856	0.232271	0.000833625	0.00912881	0.00863247	0.00989315	0.0311526	-	-	-	0.014782	0.0136572	0.0165696	0.015847	0.0147936
gi|359399062	ubiquinone biosynthesis monooxygenase Coq7	19087	4.99	-	NSU_1756	Chr.	0	Cytoplasmic	COQ7	Ubiquinone biosynthesis protein COQ7 // Coq7 family protein	-	0	-	-	460	2	0.0428544	0.000396056	-	0	-	-	-	0	-	-	Ben	Ben	-	-	-	-	-	-	-	0.0431344	0.0425743	-	-	-	-	-	-	-
gi|359399061	hypothetical protein NSU_1755	20872	4.63	-	NSU_1755	Chr.	0	Periplasmic	-	-	-	1	-	-	-	1	-	-	-	0	-	-	339	2	0.0694572	0.0384645	-	-	-	-	-	-	0.0243435	-	-	0.0383417	-	-	-	-	-	0.0966557	0.0422587	-
gi|359399060	enoyl-[acyl-carrier protein] reductase I	29045	5.38	-	NSU_1754	Chr.	0	Cytoplasmic	adh_short_C2	Enoyl-[acyl-carrier-protein] reductase [NADH] // Enoyl-[acyl-carrier-protein] reductase [NADH] FabI	359	3	0.0593297	0.0357433	372	2	0.0585396	0.045993	280	2	0.0830053	0.0337678	247	3	0.100865	0.0386745	-0.00582197	0.985659	0.145834	0.52013	0.230468	0.244088	0.0821593	0.0776923	0.0181374	0.0910616	0.0260176	-	0.106883	0.0591279	-	0.0662782	0.142623	0.093693
gi|359399058	heat shock protein DnaJ-like protein	32879	8.65	-	NSU_1752	Chr.	0	Extracellular	DnaJ DnaJ_C DnaJ_C	DnaJ family protein // Chaperone DnaJ	-	0	-	-	618	3	0.0237891	0.000158994	588	2	0.0236993	0.0013256	-	1	-	-	Ben	Ben	Phe	Phe	-	-	-	-	-	0.0239636	0.0236524	0.0237513	-	0.0246366	0.0227619	-	-	0.0517777
gi|359399056	pyridoxamine 5~-phosphate oxidase	23541	6.36	-	NSU_1750	Chr.	0	Cytoplasmic	Pyridox_oxidase PNPOx_C	Pyridoxine/pyridoxamine 5'-phosphate oxidase	684	2	0.0216132	0.00208002	-	1	-	-	-	0	-	-	472	2	0.0378193	0.00119211	-	-	MA	MA	0.242994	0.0214252	-	0.0201424	0.023084	0.0718907	-	-	-	-	-	0.0386623	0.0369764	-
gi|359399050	secretion protein HlyD	42210	5.13	hlyD	NSU_1744	Chr.	1	OuterMembrane	HlyD_2	HlyD family secretion protein // Secretion protein HlyD	752	3	0.0166878	0.00840171	-	1	-	-	565	3	0.02621	0.00895089	591	3	0.0209823	0.00119078	MA	MA	0.196067	0.250536	0.0994538	0.470075	0.0121717	0.01151	0.0263817	0.0191709	-	-	0.0225016	0.0197093	0.0364191	0.0220927	0.0211294	0.0197248
gi|359399049	hypothetical protein NSU_1743	122947	6.25	-	NSU_1743	Chr.	14	InnerMembrane	ACR_tran ACR_tran	Acr family transporter // Cation/multidrug efflux pump, RND superfamily	868	3	0.00556824	0.00142063	714	2	0.00948568	0.00337991	-	1	-	-	648	2	0.00766016	0.000372431	0.231351	0.328288	MA	MA	0.13852	0.11558	0.0045644	0.00719373	0.00494658	-	0.00709572	0.0118756	-	-	0.00682858	-	0.00792351	0.00739681
gi|359399046	electron transfer flavoprotein alpha-subunit,(ETFLS)	31536	4.89	-	NSU_1740	Chr.	0	Cytoplasmic	ETF ETF_alpha	Electron transfer flavoprotein // Electron transfer flavoprotein subunit alpha	18	3	0.701467	0.182891	9	3	0.955707	0.196316	19	3	0.703498	0.0506564	21	3	0.641232	0.078231	0.134317	0.176449	0.00125563	0.986693	-0.0389923	0.639809	0.868758	0.729444	0.5062	1.07596	1.06199	0.729164	0.65536	0.756344	0.698791	0.55508	0.707834	0.660782
gi|359399045	hypothetical protein NSU_1739	26467	5.24	-	NSU_1739	Chr.	0	Cytoplasmic	ETF	Electron transfer flavoprotein beta-subunit // Electron transfer flavoprotein subunit beta	92	3	0.221334	0.0859296	68	3	0.3177	0.123324	38	3	0.427386	0.0581489	48	3	0.428022	0.161841	0.156969	0.335917	0.285772	0.0322578	0.286418	0.144399	0.197791	0.14963	0.316581	0.460101	0.245985	0.247013	0.44722	0.473023	0.361915	0.287206	0.604828	0.392031
gi|359399044	succinyl-CoA synthetase beta subunit	42386	5.03	-	NSU_1738	Chr.	0	Cytoplasmic	ATP-grasp_2 Ligase_CoA	Succinyl-CoA ligase [ADP-forming] subunit beta	51	3	0.407878	0.229686	34	3	0.513735	0.030392	43	3	0.397946	0.0527921	40	3	0.452091	0.055249	0.100208	0.509237	-0.0107062	0.947886	0.0446956	0.773725	0.146061	0.502122	0.575452	0.498442	0.548736	0.494027	0.360026	0.458241	0.375572	0.513656	0.435793	0.406825
gi|359399038	glutamate-5-semialdehyde dehydrogenase	44850	5.24	-	NSU_1732	Chr.	0	Cytoplasmic	Aldedh	Gamma-glutamyl phosphate reductase	403	3	0.0508248	0.0132461	564	3	0.0301114	0.0232891	-	1	-	-	547	2	0.0284384	0.0158097	-0.227344	0.268445	MA	MA	-0.25217	0.243835	0.0654231	0.0474786	0.0395726	0.0167745	0.0165567	0.0570031	-	0.0172456	-	-	0.0396176	0.0172592
gi|359399034	hypothetical protein NSU_1728	25577	5.14	-	NSU_1728	Chr.	0	Cytoplasmic	DUF1013	Bll1313 protein // RP073	266	3	0.0891908	0.0416536	193	3	0.122228	0.0269681	319	3	0.0710707	0.0358242	378	3	0.0596301	0.0206968	0.13685	0.322899	-0.09863	0.599033	-0.174854	0.353091	0.129325	0.0920797	0.0461681	0.153367	0.106436	0.106881	0.0787557	0.0320276	0.102429	0.0359007	0.0739528	0.0690369
gi|359399030	ATP-dependent Clp protease ATP-binding subunit ClpA	87085	6.06	clpA	NSU_1724	Chr.	0	Cytoplasmic	Clp_N AAA AAA_2 ClpB_D2-small	ATP-dependent Clp protease ATP-binding subunit ClpA // ATP-dependent Clp protease, ATP-binding subunit ClpA	545	3	0.033384	0.0153339	481	3	0.0412577	0.00577647	387	3	0.0544999	0.00855165	495	3	0.0345269	0.0141425	0.0919658	0.475806	0.212856	0.124718	0.014618	0.928994	0.0182576	0.0489173	0.0329772	0.0479272	0.0378438	0.038002	0.0450032	0.0615915	0.0569048	0.0331391	0.0211294	0.0493121
gi|359399023	porphobilinogen synthase	33293	4.67	-	NSU_1717	Chr.	0	Cytoplasmic	ALAD	Delta-aminolevulinic acid dehydratase	557	2	0.0324198	0.00312003	-	0	-	-	-	1	-	-	-	0	-	-	MA	MA	-	-	MA	MA	-	0.0302137	0.034626	-	-	-	-	-	0.0227619	-	-	-
gi|359399019	4Fe-4S ferredoxin, iron-sulfur binding	12549	4.01	-	NSU_1713	Chr.	0	Cytoplasmic	Fer4_10 DUF3470	Ferredoxin // Ferredoxin II	299	3	0.0775037	0.0322096	352	2	0.063995	0.000188766	339	2	0.063988	0.00357911	335	3	0.0708153	0.00401887	-0.0831766	0.543096	-0.0832237	0.543907	-0.0391953	0.754393	0.0410796	0.0892022	0.102229	-	0.0638615	0.0641284	-	0.0665188	0.0614572	0.074563	0.0713116	0.0665713
gi|359399018	CarD family transcriptional regulator	20210	6.64	-	NSU_1712	Chr.	0	Cytoplasmic	CarD_CdnL_TRCF	Transcriptional regulator, CarD family // Bll0156 protein	336	3	0.0663392	0.0162248	-	0	-	-	-	0	-	-	-	0	-	-	MA	MA	MA	MA	MA	MA	0.0547728	0.084886	0.0593589	-	-	-	-	-	-	-	-	-
gi|359399015	hypothetical protein NSU_1709	29908	5.78	-	NSU_1709	Chr.	0	Cytoplasmic	DUF815	Blr4737 protein // ATPase	742	3	0.0168999	0.0011643	603	2	0.026072	7.69047e-05	551	3	0.0276927	0.00299507	541	3	0.0288507	0.00163732	0.18829	0.00509537	0.21448	0.0149939	0.232271	0.000833625	0.0167361	0.0158262	0.0181374	-	0.0260176	0.0261264	0.0309397	0.0271003	0.0250381	0.0303775	0.0290529	0.0271217
gi|359399005	carboxymethylenebutenolidase	25459	4.99	-	NSU_1699	Chr.	0	Cytoplasmic	DLH	Carboxymethylenebutenolidase // Putative dienelactone hydrolase	109	3	0.196788	0.0292674	132	3	0.174014	0.0808597	238	3	0.0993276	0.0289195	192	3	0.134753	0.0304268	-0.0534128	0.683122	-0.296928	0.0148246	-0.16446	0.0637308	0.167361	0.197108	0.225894	0.263599	0.106436	0.152008	0.126572	0.0689825	0.102429	0.124272	0.169035	0.110952
gi|359399003	alcohol dehydrogenase zinc-binding domain protein	33529	5.73	-	NSU_1697	Chr.	0	Cytoplasmic	ADH_N ADH_zinc_N_2	Zinc-containing alcohol dehydrogenase superfamily // Quinone oxidoreductase	769	2	0.015438	0.00148573	611	2	0.023808	0.000220031	-	1	-	-	564	2	0.026136	0.00209294	0.188131	0.0740284	-	-	0.228647	0.0348959	-	0.0143875	0.0164886	0.0239636	0.0236524	-	0.028127	-	-	0.0276159	-	0.024656
gi|359399001	transcription termination factor Rho	46719	5.39	-	NSU_1695	Chr.	0	Cytoplasmic	Rho_N Rho_RNA_bind ATP-synt_ab	Transcription termination factor Rho	601	2	0.0282875	0.00948413	235	3	0.100469	0.0632027	299	2	0.0761379	0.055413	214	3	0.117325	0.0355456	0.550439	0.18315	0.430006	0.432742	0.617796	0.0393853	0.0349938	0.0215812	-	0.0551162	0.172663	0.073629	0.115321	0.0369549	-	0.140841	0.1347	0.0764337
gi|359398999	hypothetical protein NSU_1693	16559	9.7	-	NSU_1693	Chr.	4	InnerMembrane	UPF0093	Bll0636 protein // UPF0093 membrane protein RP883	582	2	0.0296021	0.00116987	-	0	-	-	-	0	-	-	-	1	-	-	MA	MA	MA	MA	-	-	0.0304294	0.0287749	-	-	-	-	-	-	-	0.0552318	-	-
gi|359398998	uroporphyrinogen decarboxylase	37031	5.62	-	NSU_1692	Chr.	0	Cytoplasmic	URO-D	Uroporphyrinogen decarboxylase	-	1	-	-	-	1	-	-	-	0	-	-	583	2	0.0229805	0.00111729	-	-	-	-	-	-	-	-	0.0148397	0.0215672	-	-	-	-	-	-	0.0237705	0.0221904
gi|359398996	nucleotide-binding protein	20685	5.74	-	NSU_1690	Chr.	0	Cytoplasmic	Maf	Maf-like protein Atu0002 // Maf-like protein blr0638	531	3	0.0342177	0.0165691	362	2	0.0605626	0.031425	-	1	-	-	389	3	0.0575801	0.0248875	0.247954	0.430302	MA	MA	0.226022	0.257101	0.0532514	0.0230199	0.0263817	0.0383417	0.0827834	-	0.0450032	-	-	0.0441855	0.0422587	0.0862962
gi|359398991	ribosome-associated protein Y	21016	5.78	-	NSU_1686	Chr.	0	Cytoplasmic	Ribosomal_S30AE	Sigma 54 modulation protein / SSU ribosomal protein S30P // blr0724	47	3	0.418873	0.180588	22	3	0.626687	0.0757602	68	3	0.304849	0.0523414	30	3	0.558378	0.0732275	0.174968	0.174135	-0.137999	0.389985	0.124846	0.313789	0.626845	0.328034	0.301741	0.673376	0.539275	0.667411	0.309397	0.354767	0.250381	0.629643	0.483334	0.562158
gi|359398978	protein-L-isoaspartate O-methyltransferase	18668	4.8	-	NSU_1674	Chr.	0	InnerMembrane	PCMT	Protein-L-isoaspartate(D-aspartate) O-methyltransferase // Protein-L-isoaspartate O-methyltransferase	226	3	0.102102	0.0436751	230	3	0.103528	0.105421	154	2	0.152683	0.157984	125	3	0.201339	0.0912649	0.00602548	0.984242	0.174757	0.729659	0.294896	0.192014	0.143018	0.0561111	0.107176	0.225258	0.0425743	0.0427523	0.264394	-	0.0409715	0.25959	0.24827	0.0961586
gi|359398977	fumarate hydratase, class I	56720	5.22	-	NSU_1673	Chr.	0	Cytoplasmic	Fumerase Fumerase_C	Putative fumarate hydratase // Fumarase	325	3	0.0696072	0.0110379	425	3	0.0483392	0.00934789	388	3	0.0544515	0.0337134	405	3	0.0529633	0.00759212	-0.158354	0.0651843	-0.106644	0.524375	-0.118679	0.106537	0.0608587	0.0820085	0.0659544	0.0431344	0.059131	0.0427523	0.0928192	0.0295639	0.0409715	0.0497087	0.0475411	0.0616401
gi|359398972	hypothetical protein NSU_1668	30157	5.04	-	NSU_1668	Chr.	0	Cytoplasmic	DAGK_cat	-	760	2	0.0162812	0.00064343	-	1	-	-	-	0	-	-	-	1	-	-	-	-	MA	MA	-	-	0.0167361	0.0158262	-	0.0551162	-	-	-	-	-	-	0.0290529	-
gi|359398971	metallophosphoesterase	31905	5.9	-	NSU_1667	Chr.	0	Cytoplasmic	Metallophos	Possible phospodiesterase // Metallophosphoesterase	769	2	0.015438	0.00148573	390	2	0.0533735	0.0415919	356	2	0.0606033	0.0535157	426	3	0.0478389	0.0201206	0.538734	0.419624	0.593904	0.443862	0.49119	0.106929	-	0.0143875	0.0164886	0.0239636	0.0827834	-	0.0984446	-	0.0227619	0.060755	0.0581058	0.024656
gi|359398965	DsbA oxidoreductase	24351	5.15	-	NSU_1661	Chr.	1	Cytoplasmic	Thioredoxin_4	Outer membrane protein // DSBA oxidoreductase	349	3	0.0623156	0.0127059	273	3	0.0833665	0.0253423	231	3	0.101447	0.0177703	234	3	0.106702	0.0234159	0.126394	0.290161	0.211643	0.0413166	0.233574	0.0611756	0.071509	0.067621	0.0478169	0.112629	0.068592	0.0688787	0.0815684	0.115792	0.106981	0.0800862	0.124135	0.115883
gi|359398963	two-component system, LytT family, response regulator	30304	5.43	-	NSU_1659	Chr.	0	Cytoplasmic	Response_reg LytTR	Two-component system response regulator protein // Transcriptional regulator, LytR/AlgR family	294	3	0.0793196	0.0184143	265	2	0.0895056	0.049646	259	3	0.0931482	0.0100743	462	3	0.0394154	0.0185453	0.0524695	0.821756	0.0697939	0.334277	-0.303715	0.0573052	0.0791163	0.0978347	0.0610078	0.124611	0.0544005	-	0.10407	0.0911555	0.0842192	0.0303775	0.0607469	0.0271217
gi|359398959	nicotinate-nucleotide pyrophosphorylase (carboxylating)	30041	4.96	-	NSU_1657	Chr.	0	Cytoplasmic	QRPTase_N QRPTase_C	Nicotinate-nucleotide pyrophosphorylase // Putative nicotinate-nucleotide pyrophosphorylase	-	0	-	-	-	0	-	-	-	0	-	-	544	2	0.0287496	0.00230224	-	-	-	-	Pyr	Pyr	-	-	-	-	-	-	-	-	-	0.0303775	-	0.0271217
gi|359398956	large subunit ribosomal protein L28	10570	10.59	-	NSU_1654	Chr.	0	Cytoplasmic	Ribosomal_L28	50S ribosomal protein L28	144	3	0.146178	0.0506022	213	3	0.112852	0.059991	277	3	0.0830781	0.00898521	283	3	0.086552	0.00491196	-0.112374	0.503925	-0.245396	0.159722	-0.227605	0.176936	0.203877	0.109345	0.125313	0.182123	0.0780529	0.0783792	0.0928192	0.0813008	0.0751144	0.0911325	0.0871586	0.081365
gi|359398951	phosphoribosylamine--glycine ligase	44105	4.62	-	NSU_1649	Chr.	0	Cytoplasmic	GARS_N GARS_A GARS_C	Phosphoribosylamine--glycine ligase // Phosphoribosylglycinamide synthetase	594	3	0.0289787	0.00919846	-	1	-	-	643	2	0.0165895	0.000927918	529	2	0.0307224	0.0190397	MA	MA	-0.242246	0.142894	0.0253759	0.919813	0.0243435	0.0230199	0.0395726	-	0.0165567	-	-	0.0172456	0.0159334	0.0441855	-	0.0172592
gi|359398948	PfkB	35388	4.63	-	NSU_1646	Chr.	0	Cytoplasmic	PfkB	Atu0079-1 mutant of pfkB family carbohydrate kinase // PfkB	420	2	0.0478579	0.00460575	341	3	0.0650374	0.0151932	513	2	0.0338484	0.0165116	341	2	0.0685541	0.0188405	0.13321	0.182014	-0.150415	0.433393	0.15608	0.353386	-	0.0446011	0.0511146	0.0742871	0.0733225	0.0475026	-	0.0221729	0.0455239	0.0552318	0.0818763	-
gi|359398942	cysteine desulfurase / selenocysteine lyase	43478	5.55	-	NSU_1640	Chr.	0	Cytoplasmic	Aminotran_5	Cysteine desulfurase // Lmo2413 protein	815	2	0.0123504	0.00118858	663	2	0.0190464	0.000176025	-	0	-	-	-	1	-	-	0.188131	0.0740284	MA	MA	-	-	-	0.01151	0.0131909	0.0191709	0.0189219	-	-	-	-	-	-	0.0197248
gi|359398940	Fe-S cluster assembly ATP-binding protein	26785	5.35	-	NSU_1638	Chr.	0	Cytoplasmic	-	ABC transporter, ATP-binding protein // ABC transporter ATP-binding protein	-	1	-	-	-	0	-	-	-	0	-	-	286	2	0.0861129	0.0246674	-	-	-	-	-	-	-	-	0.0197863	-	-	-	-	-	-	-	0.0686704	0.103555
gi|359398936	dihydroorotate oxidase	36487	9.2	-	NSU_1634	Chr.	0	Cytoplasmic	DHO_dh	Dihydroorotate dehydrogenase (quinone) // Dihydroorotate dehydrogenase	-	1	-	-	-	1	-	-	-	1	-	-	514	3	0.032409	0.0154496	-	-	-	-	Pyr	Pyr	-	0.0129487	-	0.0455308	-	-	0.0534413	-	-	0.0248543	0.0501822	0.0221904
gi|359398935	long-chain acyl-CoA synthetase	66308	5.88	-	NSU_1633	Chr.	0	Cytoplasmic	AMP-binding	AMP-dependent synthetase and ligase // Long-chain-fatty-acid--CoA ligase, putative	-	0	-	-	676	2	0.0178949	0.00858242	663	2	0.0118496	0.000662798	637	2	0.013068	0.00104647	Ben	Ben	Phe	Phe	Pyr	Pyr	-	-	-	0.0239636	0.0118262	-	-	0.0123183	0.011381	0.013808	-	0.012328
gi|359398931	thiamine biosynthesis ThiG	27540	5.16	-	NSU_1629	Chr.	0	Cytoplasmic	ThiG	Thiazole synthase	643	3	0.0251504	0.0106423	585	2	0.0284422	8.3896e-05	-	0	-	-	-	0	-	-	0.0534178	0.645747	MA	MA	MA	MA	0.0182576	0.0374074	0.0197863	-	0.0283829	0.0285015	-	-	-	-	-	-
gi|359398926	large subunit ribosomal protein L13	17524	9.83	-	NSU_1624	Chr.	0	Periplasmic	Ribosomal_L13	50S ribosomal protein L13	210	3	0.110346	0.0475846	236	3	0.0999142	0.000667773	251	3	0.0956488	0.0876948	271	3	0.0912542	0.0385412	-0.0431285	0.740704	-0.062076	0.814691	-0.0825028	0.619016	0.15519	0.0604273	0.11542	0.100647	0.0993401	0.0997554	0.196889	0.0468096	0.0432477	0.115987	0.110929	0.0468465
gi|359398925	small subunit ribosomal protein S9	18510	10.13	-	NSU_1623	Chr.	0	OuterMembrane	Ribosomal_S9	30S ribosomal protein S9	19	3	0.686322	0.255523	17	3	0.730373	0.171813	44	3	0.396153	0.0289476	29	3	0.575649	0.307737	0.0270172	0.818132	-0.238665	0.186659	-0.0763702	0.657592	0.978304	0.503561	0.577101	0.531991	0.827834	0.831295	0.368464	0.426213	0.393781	0.613073	0.250911	0.862962
gi|359398920	ATP-dependent RNA helicase RhlE	53856	10.38	-	NSU_1620	Chr.	0	Cytoplasmic	DEAD Helicase_C	ATP-dependent RNA helicase, DEAD/DEAH box family // Dead-box ATP-dependent RNA helicase	568	2	0.0312574	0.0138907	-	0	-	-	-	0	-	-	-	0	-	-	MA	MA	MA	MA	MA	MA	0.0410796	-	0.0214352	-	-	-	-	-	-	-	-	-
gi|359398884	oligopeptidase A	73749	5.13	-	NSU_1584	Chr.	0	Cytoplasmic	Peptidase_M3	Oligopeptidase A	591	3	0.0293287	0.00836756	572	3	0.0293627	0.00699516	558	3	0.0264513	0.00494589	576	3	0.023697	0.0229445	0.000503028	0.995959	-0.0448448	0.641018	-0.0925987	0.720952	0.0365152	0.0201424	0.0313283	0.033549	0.0212872	0.0332518	0.0253143	0.0221729	0.0318667	0.0110464	0.0501822	0.00986242
gi|359398883	hypothetical protein NSU_1583	88490	4.75	-	NSU_1583	Chr.	0	Extracellular	DUF839	Predicted phosphatase // Putative TAT (Twin-Arginine Translocation) pathway signal sequence domain protein	796	3	0.0140393	0.00646568	526	3	0.0348957	0.0055431	506	2	0.0350858	0.00188562	524	3	0.0313129	0.0101931	0.395425	0.0139117	0.397784	0.0211212	0.348377	0.0797541	0.0182576	0.0172649	0.00659544	0.0383417	0.0378438	0.0285015	0.0337524	-	0.0364191	0.0220927	0.0422587	0.0295873
gi|359398877	enoyl-CoA hydratase	29295	5.36	-	NSU_1578	Chr.	0	Cytoplasmic	ECH	Enoyl-CoA hydratase/isomerase family protein // Probable enoyl-CoA hydratase	742	3	0.0168999	0.0011643	-	1	-	-	-	0	-	-	-	1	-	-	MA	MA	MA	MA	MA	MA	0.0167361	0.0158262	0.0181374	-	-	0.0261264	-	-	-	-	-	0.0271217
gi|359398874	cytochrome c	21243	4.59	-	NSU_1575	Chr.	1	Periplasmic	Cytochrom_C	Cytochrome c homolog // Cytochrome c, membrane-bound	235	3	0.0982402	0.0292464	323	3	0.0692152	0.0541998	219	3	0.105285	0.0429123	200	3	0.126994	0.0375272	-0.152088	0.472815	0.0300756	0.827239	0.111495	0.357543	0.0836807	0.079131	0.131909	0.1318	0.0378438	0.038002	0.154699	0.0837645	0.0773906	0.151888	0.145264	0.0838306
gi|359398873	prephenate dehydratase	31932	5.35	-	NSU_1574	Chr.	0	Periplasmic	PDT	Prephenate dehydratase // Chorismate mutase/prephenate dehydratase	-	1	-	-	611	2	0.023808	0.000220031	560	2	0.0263818	0.00246809	-	0	-	-	-	-	-	-	-	-	0.0152147	-	-	0.0239636	0.0236524	-	0.028127	0.0246366	-	-	-	-
gi|359398870	ATPase AAA_3	34536	5.06	-	NSU_1571	Chr.	0	Cytoplasmic	AAA_3	MoxR protein // Magnesium chelatase, putative	671	2	0.0226317	0.00868774	508	2	0.0357898	0.0171648	572	2	0.0254445	0.00379369	-	1	-	-	0.199041	0.464471	0.0508754	0.731179	-	-	-	0.0287749	0.0164886	0.0479272	0.0236524	-	0.028127	-	0.0227619	-	0.0264117	-
gi|359398863	(E)-4-hydroxy-3-methylbut-2-enyl-diphosphate synthase	39691	5.3	-	NSU_1564	Chr.	0	Cytoplasmic	GcpE	4-hydroxy-3-methylbut-2-en-1-yl diphosphate synthase	720	2	0.0188248	0.00796754	-	0	-	-	-	0	-	-	-	0	-	-	MA	MA	MA	MA	MA	MA	-	0.0244587	0.0131909	-	-	-	-	-	-	-	-	-
gi|359398860	DNA-directed RNA polymerase subunit beta~	157948	5.65	-	NSU_1561	Chr.	0	Cytoplasmic	RNA_pol_Rpb1_1 RNA_pol_Rpb1_2 RNA_pol_Rpb1_3 RNA_pol_Rpb1_4 RNA_pol_Rpb1_5	DNA-directed RNA polymerase subunit beta'	147	3	0.144801	0.0311487	139	3	0.164076	0.0161539	129	3	0.175447	0.00677618	239	3	0.103515	0.0321363	0.0542718	0.411506	0.0833722	0.226998	-0.145768	0.185394	0.171926	0.110783	0.151695	0.150971	0.182124	0.159134	0.168762	0.182311	0.175267	0.0828478	0.0871586	0.140539
gi|359398859	DNA-directed RNA polymerase subunit beta	153482	4.99	-	NSU_1560	Chr.	0	Cytoplasmic	RNA_pol_Rpb2_1 RNA_pol_Rpb2_2 RNA_pol_Rpb2_3 RNA_pol_Rpb2_45 RNA_pol_Rpb2_6 RNA_pol_Rpb2_7	DNA-directed RNA polymerase subunit beta	114	3	0.184163	0.0463963	127	3	0.176085	0.0142246	142	3	0.163761	0.0631582	134	3	0.19447	0.0150553	-0.0194792	0.796395	-0.0509922	0.677383	0.0236513	0.74398	0.231263	0.182721	0.138504	0.191709	0.172663	0.163884	0.236267	0.120719	0.134295	0.182265	0.211294	0.189852
gi|359398857	large subunit ribosomal protein L10	17603	9.36	-	NSU_1558	Chr.	0	Periplasmic	Ribosomal_L10	50S ribosomal protein L10	78	3	0.262433	0.0470549	138	3	0.164145	0.00109706	217	3	0.106345	0.0590138	85	3	0.264902	0.0150336	-0.203792	0.0685492	-0.392303	0.0250863	0.00406578	0.937715	0.213006	0.267607	0.306688	0.165349	0.163202	0.163884	0.0534413	0.169993	0.0956001	0.278921	0.266758	0.249026
gi|359398856	LSU ribosomal protein L12P	12629	4.57	-	NSU_1557	Chr.	0	Cytoplasmic	Ribosomal_L12	50S ribosomal protein L7/L12	16	3	0.74801	0.181312	13	3	0.76363	0.0051037	16	3	0.817362	0.223943	12	3	0.856373	0.232678	0.00897518	0.895097	0.0385066	0.699043	0.0587554	0.561121	0.661839	0.625854	0.956338	0.769231	0.759242	0.762416	0.649734	1.07169	0.730658	0.886471	0.61011	1.07254
gi|359398852	cytochrome c	20032	4.99	-	NSU_1553	Chr.	0	Periplasmic	Cytochrom_C	Cytochrome c family protein // Putative cytochrome c	261	3	0.0906451	0.00624487	192	3	0.122782	0.0295477	181	3	0.127907	0.0213715	317	3	0.0786326	0.027632	0.131792	0.19616	0.14955	0.0843021	-0.0617417	0.532887	0.0897666	0.084886	0.0972827	0.0886652	0.139549	0.140133	0.10407	0.145356	0.134295	0.0469471	0.0977233	0.0912274
gi|359398851	chaperonin GroES	10134	4.97	-	NSU_1552	Chr.	0	Cytoplasmic	Cpn10	10 kDa chaperonin 1 // 10 kDa chaperonin 2	1	3	4.70256	0.890571	3	3	2.28375	0.0152634	3	3	2.54939	1.02666	2	3	2.91352	0.967277	-0.313685	0.0423017	-0.265898	0.0528253	-0.207915	0.0783805	3.75803	4.82267	5.52698	2.3005	2.27063	2.28012	1.3726	3.26189	3.01368	3.65635	1.81977	3.26446
gi|359398850	chaperonin GroEL	58051	4.97	-	NSU_1551	Chr.	0	Cytoplasmic	Cpn60_TCP1	60 kDa chaperonin 2 // 60 kDa chaperonin 1	3	3	2.22803	0.617849	1	3	4.19617	0.430812	4	3	2.29045	0.136465	1	3	3.91836	0.822834	0.274932	0.0137355	0.0119999	0.8788	0.245184	0.0508918	2.83449	2.2502	1.59939	4.46441	3.69924	4.42486	2.13484	2.38975	2.34676	3.02394	4.64318	4.08797
gi|359398848	hypothetical protein NSU_1549	9642	3.8	-	NSU_1549	Chr.	0	Periplasmic	-	-	73	3	0.27917	0.0787342	141	3	0.163067	0.0665102	131	3	0.173749	0.0771103	80	3	0.284613	0.11728	-0.233504	0.124775	-0.205946	0.172918	0.00838483	0.950431	0.368195	0.218689	0.250627	0.0862689	0.201045	0.201886	0.23908	0.0886918	0.193476	0.419762	0.224499	0.209576
gi|359398847	DNA polymerase I	102684	5.21	-	NSU_1548	Chr.	0	Cytoplasmic	5_3_exonuc_N 5_3_exonuc DNA_pol_A_exo1 DNA_pol_A	DNA polymerase I // DNA polymerase A	828	3	0.0111365	0.00284125	709	3	0.00953308	0.00419597	666	2	0.0105241	0.00443086	-	0	-	-	-0.0675142	0.61658	-0.0245638	0.882248	MA	MA	0.00912881	0.0143875	0.00989315	0.0143781	0.00709572	0.00712538	-	0.00739098	0.0136572	-	-	-
gi|359398845	AAA family ATPase, CDC48 subfamily protein	83253	5.25	-	NSU_1546	Chr.	0	Cytoplasmic	CDC48_N CDC48_2 AAA AAA	AAA family ATPase, CDC48 subfamily // Gll0242 protein	250	3	0.093688	0.00766533	270	3	0.0856407	0.000572377	198	3	0.116435	0.0455301	243	3	0.101851	0.0415449	-0.0390038	0.210068	0.0943982	0.479186	0.0362801	0.767909	0.0988954	0.084886	0.0972827	0.0862689	0.0851487	0.0855046	0.165949	0.0763735	0.106981	0.146364	0.0950821	0.0641057
gi|359398844	hypothetical protein NSU_1545	27990	5.21	-	NSU_1545	Chr.	0	Cytoplasmic	Usp	UspA // Universal stress protein (Usp)	71	3	0.288424	0.0732449	41	3	0.445288	0.0826426	64	3	0.321829	0.0228297	63	3	0.362742	0.0956129	0.188609	0.0705734	0.0475934	0.518172	0.0995655	0.349166	0.37276	0.25178	0.240733	0.349868	0.49197	0.494027	0.337524	0.295639	0.332324	0.403192	0.253552	0.431481
gi|359398842	3-oxoacid CoA-transferase subunit A	25473	5.28	-	NSU_1543	Chr.	0	Cytoplasmic	CoA_trans	3-ketoacid CoA transferase alpha subunit // 3-oxoadipate CoA-transferase subunit A	171	3	0.13059	0.00899684	95	3	0.225413	0.064129	200	3	0.115993	0.0478555	101	3	0.235085	0.107706	0.237068	0.121926	-0.051479	0.652318	0.255314	0.234291	0.129325	0.122293	0.140153	0.263599	0.151375	0.261264	0.126572	0.157674	0.0637334	0.303775	0.290529	0.110952
gi|359398841	3-oxoacid CoA-transferase subunit B	23171	4.9	-	NSU_1542	Chr.	0	Periplasmic	CoA_trans	3-oxoadipate CoA-transferase, beta subunit // Putative coenzyme A transferase subunit	488	3	0.0394742	0.0168578	535	3	0.0333047	0.000222591	501	3	0.0352453	0.00381191	478	3	0.036719	0.00208386	-0.0738074	0.590996	-0.0492125	0.709531	-0.0314218	0.804459	0.0471655	0.0201424	0.0511146	0.033549	0.0331134	0.0332518	0.0393778	0.0344913	0.0318667	0.0386623	0.0369764	0.0345185
gi|359398840	glutathione peroxidase	19439	4.6	-	NSU_1541	Chr.	0	Periplasmic	GSHPx	Glutathione peroxidase // Vitamin B12 transport periplasmic protein BtuE	246	3	0.0952542	0.0065624	189	3	0.128491	0.0331278	297	3	0.0784201	0.0332441	246	3	0.100903	0.0540969	0.12999	0.221235	-0.0844566	0.474508	0.0250185	0.873641	0.094331	0.0892022	0.102229	0.148574	0.146645	0.0902549	0.106883	0.0418822	0.0864953	0.10494	0.0448999	0.152867
gi|359398837	S-adenosylmethionine synthetase	44045	5.48	-	NSU_1538	Chr.	0	Cytoplasmic	S-AdoMet_synt_N S-AdoMet_synt_M S-AdoMet_synt_C	S-adenosylmethionine synthase // S-adenosylmethionine synthase 2	712	3	0.0196351	0.00704003	450	3	0.0444528	0.0113104	452	2	0.0417191	0.0364666	385	3	0.0585342	0.0306548	0.354865	0.0413901	0.327301	0.547479	0.474375	0.153228	0.0243435	0.0230199	0.011542	0.0575126	0.0378438	0.038002	0.0675049	-	0.0159334	0.0938941	0.0422587	0.0394497
gi|359398835	hypothetical protein NSU_1536	27162	5.24	-	NSU_1536	Chr.	0	Periplasmic	DUF4167	Blr0220 protein	-	0	-	-	-	1	-	-	-	0	-	-	523	2	0.0313632	0.00251153	-	-	-	-	Pyr	Pyr	-	-	-	-	0.0283829	-	-	-	-	0.0331391	-	0.0295873
gi|359398831	histidyl-tRNA synthetase	45954	5.31	-	NSU_1532	Chr.	0	Cytoplasmic	tRNA-synt_His	Histidine--tRNA ligase	755	2	0.0164466	0.00901618	470	3	0.0420475	0.0220187	632	2	0.0184673	0.00172767	517	3	0.0319776	0.011031	0.407664	0.176854	0.0503261	0.805109	0.288769	0.194653	0.022822	0.0100712	-	0.0551162	0.0544005	0.0166259	0.0196889	0.0172456	-	0.0193311	0.0396176	0.0369841
gi|359398830	glycyl aminopeptidase	71662	5.73	-	NSU_1531	Chr.	0	Periplasmic	Peptidase_M61 PDZ_2	PDZ domain family protein // Glycyl aminopeptidase	741	2	0.0169178	0.00456029	-	0	-	-	-	0	-	-	-	1	-	-	MA	MA	MA	MA	-	-	0.0136932	0.0201424	-	-	-	-	-	-	-	-	-	0.012328
gi|359398828	inorganic pyrophosphatase	20072	4.95	-	NSU_1529	Chr.	0	Cytoplasmic	Pyrophosphatase	Inorganic pyrophosphatase	161	3	0.1349	0.046945	319	3	0.0704638	0.0257438	274	2	0.0853174	0.00477215	251	3	0.0988652	0.0596621	-0.282046	0.125422	-0.198974	0.207348	-0.134968	0.459565	0.178012	0.084886	0.141802	0.0407381	0.0851487	0.0855046	-	0.0886918	0.081943	0.162934	0.0448999	0.0887618
gi|359398824	succinate-semialdehyde dehydrogenase (NADP+)	51338	5.02	-	NSU_1525	Chr.	0	Cytoplasmic	Aldedh	Succinate-semialdehyde dehydrogenase // Succinate-semialdehyde dehydrogenase [NADP(+)] GabD	523	3	0.0349943	0.0175174	472	3	0.0419867	0.00938306	439	3	0.0446018	0.0121395	551	3	0.0279335	0.0106426	0.079114	0.584497	0.105355	0.48355	-0.0978716	0.58922	0.0547728	0.0287749	0.0214352	0.0311526	0.0473048	0.0475026	0.056254	0.0320276	0.0455239	0.0359007	0.015847	0.0320529
gi|359398822	propionyl-CoA carboxylase beta chain	60397	5.9	-	NSU_1523	Chr.	0	Cytoplasmic	Carboxyl_trans	Propionyl-CoA carboxylase, beta subunit, putative // Putative biotin-dependent carboxyl transferase	430	3	0.0467633	0.011131	480	3	0.0412827	0.0157206	464	3	0.0398811	0.0239451	439	3	0.0458189	0.0181595	-0.0541374	0.650652	-0.0691384	0.684057	-0.00886038	0.943187	0.0562943	0.0345299	0.0494658	0.0575126	0.0402091	0.0261264	0.0675049	0.0271003	0.0250381	0.0469471	0.0633881	0.0271217
gi|359398821	3-methylcrotonyl-CoA carboxylase alpha subunit	65972	4.71	-	NSU_1522	Chr.	0	Cytoplasmic	CPSase_L_chain CPSase_L_D2 Biotin_carb_C Biotin_lipoyl	Acetyl/propionyl-CoA carboxylase, alpha subunit // Biotin carboxylase subunit of acetyl-CoA carboxylase	474	3	0.040306	0.0152263	428	3	0.047648	0.0168444	458	2	0.0407112	0.0060699	474	3	0.037326	0.0223714	0.0726751	0.605608	0.00434422	0.969778	-0.0333576	0.859206	0.0517299	0.0230199	0.0461681	0.067098	0.0378438	0.038002	0.0450032	-	0.0364191	0.0441855	0.0554646	0.012328
gi|359398820	MaoC-like dehydratase	16542	6.19	-	NSU_1521	Chr.	0	Cytoplasmic	MaoC_dehydratas	MaoC-related protein // Blr6796 protein	-	1	-	-	429	3	0.0475782	0.000317987	423	2	0.0473985	0.00265119	409	2	0.052272	0.00418589	Ben	Ben	-	-	-	-	-	0.0287749	-	0.0479272	0.0473048	0.0475026	-	0.0492732	0.0455239	0.0552318	-	0.0493121
gi|359398815	hypothetical protein NSU_1516	45240	5.37	-	NSU_1516	Chr.	0	Cytoplasmic	Amidohydro_2	Amidohydrolase 2 // Amidohydrolase family protein	-	1	-	-	596	2	0.0262007	0.0133307	582	3	0.0251232	0.0147953	-	0	-	-	-	-	Phe	Phe	-	-	-	-	0.011542	0.0167745	-	0.0356269	0.0421905	0.0172456	0.0159334	-	-	-
gi|359398813	hypothetical protein NSU_1514	21472	5.86	-	NSU_1514	Chr.	0	Cytoplasmic	TetR_N	TetR family protein transcriptional regulator // Putative tetR-family transcriptional regulator	637	2	0.0253626	0.00144127	-	0	-	-	-	0	-	-	-	0	-	-	MA	MA	MA	MA	MA	MA	0.0243435	-	0.0263817	-	-	-	-	-	-	-	-	-
gi|359398790	hypothetical protein NSU_1492	85322	5.1	-	NSU_1492	Chr.	0	OuterMembrane	Plug TonB_dep_Rec	TonB-dependent receptor // Probable TonB-dependent receptor	849	2	0.00896336	0.00453734	-	0	-	-	-	0	-	-	-	1	-	-	MA	MA	MA	MA	-	-	0.0121717	0.00575498	-	-	-	-	-	-	-	-	-	0.00986242
gi|359398781	hypothetical protein NSU_1483	28549	7.01	-	NSU_1483	Chr.	0	InnerMembrane	HTH_IclR IclR	Mhp operon transcriptional activator // Transcriptional regulatory protein	605	2	0.0278775	0.0114426	582	3	0.0285469	0.000190792	341	2	0.0636112	0.00948423	-	0	-	-	0.0103056	0.947449	0.35828	0.080361	MA	MA	-	0.0359686	0.0197863	0.0287563	0.0283829	0.0285015	0.0703176	-	0.0569048	-	-	-
gi|359398774	Cyclohexanone monooxygenase	60531	5.04	-	NSU_1476	Chr.	0	Cytoplasmic	Pyr_redox_3	Cyclohexanone monooxygenase // Steroid monooxygenase	858	2	0.00740053	0.000292468	-	0	-	-	-	0	-	-	-	0	-	-	MA	MA	MA	MA	MA	MA	0.00760734	0.00719373	-	-	-	-	-	-	-	-	-	-
gi|359398760	antibiotic transport system ATP-binding protein	34419	5.32	-	NSU_1462	Chr.	0	Cytoplasmic	ABC_tran	ABC transporter component // ABC transporter, ATP-binding protein	769	2	0.015438	0.00148573	-	1	-	-	-	0	-	-	-	1	-	-	-	-	MA	MA	-	-	-	0.0143875	0.0164886	0.0239636	-	-	-	-	-	0.0276159	-	-
gi|359398756	ribonucleoside-diphosphate reductase alpha chain	73014	5.54	-	NSU_1458	Chr.	0	Cytoplasmic	Ribonuc_red_lgN Ribonuc_red_lgC Ribonuc_red_lgC	Ribonucleoside-diphosphate reductase // Ribonucleoside-diphosphate reductase, alpha subunit	823	3	0.011217	0.00874273	-	1	-	-	-	0	-	-	-	0	-	-	MA	MA	MA	MA	MA	MA	0.0213006	0.00575498	0.00659544	0.00958543	-	-	-	-	-	-	-	-
gi|359398752	ribonucleoside-diphosphate reductase beta chain	40759	5.03	-	NSU_1454	Chr.	0	Cytoplasmic	Ribonuc_red_sm	Ribonucleoside-diphosphate reductase, beta subunit // RIBONUCLEOSIDE-DIPHOSPHATE REDUCTASE BETA CHAIN (NrdB)	720	2	0.0188248	0.00796754	657	2	0.0190859	0.000120094	-	1	-	-	-	0	-	-	0.00598385	0.97051	-	-	MA	MA	-	0.0244587	0.0131909	0.0191709	-	0.019001	-	0.0197093	-	-	-	-
gi|359398745	methylenetetrahydrofolate dehydrogenase (NADP+) / methenyltetrahydrofolate cyclohydrolase	30953	5.99	-	NSU_1447	Chr.	0	Cytoplasmic	THF_DHG_CYH THF_DHG_CYH_C	Bifunctional protein FolD // Bifunctional protein FolD 2	280	3	0.0861849	0.0280734	298	3	0.0752565	0.0174429	187	3	0.125841	0.0533165	331	3	0.072291	0.0235786	-0.0588873	0.60311	0.16439	0.336359	-0.0763467	0.548411	0.0547728	0.0949572	0.108825	0.0551162	0.0851487	0.0855046	0.0646921	0.162602	0.150229	0.0994173	0.0607469	0.0567089
gi|359398740	putative thioredoxin	32357	4.41	-	NSU_1442	Chr.	0	Cytoplasmic	Thioredoxin TPR_15	Putative thioredoxin // Thioredoxin	307	3	0.0767319	0.0896987	182	3	0.13058	0.0704763	170	3	0.133062	0.0630944	277	3	0.0896346	0.0287974	0.230901	0.461878	0.239078	0.429235	0.0675001	0.831182	0.179533	0.0143875	0.0362749	0.0527199	0.14901	0.19001	0.0618794	0.155211	0.182095	0.060755	0.0897998	0.118349
gi|359398736	hypothetical protein NSU_1438	35854	5.31	-	NSU_1438	Chr.	0	Periplasmic	FGE-sulfatase	Bll4742 protein // Bll5075 protein	797	2	0.0138942	0.00133715	-	1	-	-	598	2	0.0229	0.00341432	-	0	-	-	-	-	0.217002	0.131217	MA	MA	-	0.0129487	0.0148397	-	-	0.0213761	0.0253143	-	0.0204857	-	-	-
gi|359398735	acyl-CoA thioesterase II	32324	6.8	-	NSU_1437	Chr.	0	Cytoplasmic	4HBT_3	Acyl-CoA thioesterase II // Acyl-CoA thiolesterase II	778	3	0.0153636	0.00105845	609	2	0.0238574	0.000150118	574	3	0.0251752	0.00272279	561	3	0.0262279	0.00148847	0.191131	0.00419554	0.21448	0.0149939	0.232271	0.000833625	0.0152147	0.0143875	0.0164886	0.0239636	-	0.0237513	0.028127	0.0246366	0.0227619	0.0276159	0.0264117	0.024656
gi|359398729	acetyl-CoA acyltransferase	38156	5.31	-	NSU_1431	Chr.	0	Cytoplasmic	Thiolase_N Thiolase_C	Acetyl-CoA C-acyltransferase // Probable acyl-CoA thiolase	354	2	0.0602083	0.00579434	316	3	0.0708004	0.0517956	168	3	0.136516	0.078207	237	3	0.105215	0.037332	0.0703797	0.758096	0.355527	0.232387	0.242422	0.168193	-	0.0561111	0.0643055	0.124611	0.0212872	0.0665036	0.222203	0.0689825	0.118362	0.143603	0.103006	0.0690369
gi|359398728	3-hydroxyacyl-CoA dehydrogenase	82762	5.66	-	NSU_1430	Chr.	0	Cytoplasmic	3HCDH_N 3HCDH 3HCDH ECH	3-hydroxyacyl-CoA dehydrogenase // Putative 3-hydroxyacyl-CoA dehydrogenase	551	3	0.0330933	0.00925885	436	3	0.0467266	0.0166943	334	3	0.0646047	0.0170701	597	2	0.0204271	0.00099315	0.149824	0.300944	0.290524	0.0651752	-0.209533	0.139087	0.0319508	0.0244587	0.0428703	0.0287563	0.04967	0.0617533	0.0478159	0.0640552	0.081943	-	0.0211294	0.0197248
gi|359398727	acyl-CoA dehydrogenase domain-containing protein	64559	5.13	-	NSU_1429	Chr.	0	Cytoplasmic	AcylCoA_DH_N Acyl-CoA_dh_N Acyl-CoA_dh_M Acyl-CoA_dh_1 Acyl-CoA_dh_C	Acyl-CoA dehydrogenase // Probable acyl-CoA dehydrogenase	450	3	0.043943	0.0174386	376	3	0.0571089	0.0165528	182	3	0.127855	0.00992146	560	3	0.0267571	0.013143	0.113814	0.396745	0.463829	0.00448916	-0.21545	0.249541	0.0639017	0.0316524	0.0362749	0.067098	0.0662267	0.038002	0.118133	0.137965	0.127467	0.0276159	0.0132059	0.0394497
gi|359398726	PmbA protein	46446	5.14	-	NSU_1428	Chr.	0	Cytoplasmic	PmbA_TldD	PmbA protein // PmbA/TldD related protein	785	3	0.0148117	0.00697597	-	0	-	-	-	1	-	-	606	2	0.0189097	0.000596055	MA	MA	MA	MA	0.106078	0.416136	0.022822	0.0100712	0.011542	-	-	-	0.0196889	-	-	0.0193311	0.0184882	-
gi|359398724	lipopolysaccharide export system ATP-binding protein	28379	4.93	-	NSU_1426	Chr.	0	Cytoplasmic	ABC_tran	ABC transporter component // Blr0722 protein	428	2	0.0470739	0.0127805	454	2	0.0441459	0.0222923	462	3	0.0400737	0.0147258	-	0	-	-	-0.0278895	0.890022	-0.0699203	0.618331	MA	MA	0.0380367	0.0561111	-	0.0599089	0.0283829	-	0.0337524	0.0295639	0.0569048	-	-	-
gi|359398703	flagellar FliL protein	20872	8.53	fliL	NSU_1405	Chr.	1	Periplasmic	FliL	Flagellar biosynthesis protein, FliL // Flagellar protein FliL	644	2	0.0247008	0.00237716	-	1	-	-	-	0	-	-	-	0	-	-	-	-	MA	MA	MA	MA	-	0.0230199	0.0263817	-	-	0.038002	-	-	-	-	-	-
gi|359398694	flagellin	28593	4.56	-	NSU_1396	Chr.	0	Extracellular	Flagellin_N Flagellin_C	Flagellin FliC // Possible hook-associated protein, flagellin family	291	3	0.0801379	0.0608614	578	2	0.0286289	0.000180141	-	0	-	-	512	2	0.0324166	0.00102181	-0.447033	0.28032	MA	MA	-0.393071	0.307328	0.141497	0.079131	0.0197863	0.0287563	-	0.0285015	-	-	-	0.0331391	0.031694	-
gi|359398671	type I phosphodiesterase/nucleotide pyrophosphatase	59318	5.23	-	NSU_1373	Chr.	0	Periplasmic	Phosphodiest	Alkaline phosphatase, putative // Alkaline phosphatase	651	3	0.024295	0.0200274	673	3	0.018232	0.00683739	652	3	0.0151051	0.00163367	-	1	-	-	-0.124682	0.660605	-0.206392	0.510365	MA	MA	0.0471655	0.0158262	0.00989315	0.0143781	0.0141914	0.0261264	0.0168762	0.014782	0.0136572	0.0165696	-	-
gi|359398667	hydroxymethylbilane synthase	30348	5.05	-	NSU_1369	Chr.	0	Cytoplasmic	Porphobil_deam Porphobil_deamC	Porphobilinogen deaminase	518	2	0.0355075	0.00341717	492	2	0.0403802	0.0198277	-	1	-	-	-	0	-	-	0.0558493	0.787416	-	-	MA	MA	-	0.0330911	0.0379238	0.0263599	0.0544005	-	0.10407	-	-	-	-	-
gi|359398663	von Willebrand factor type A domain-containing protein	63457	5.32	-	NSU_1365	Chr.	0	OuterMembrane	vWF_A VWA_2 DUF3520	von Willebrand factor type A domain protein // Putative von Willebrand factor, vWF type A domain protein	390	3	0.0538319	0.00632521	399	3	0.052336	0.000349786	461	3	0.0401449	0.00958891	298	3	0.081865	0.0303	-0.012239	0.721968	-0.12741	0.118761	0.182059	0.24746	0.0532514	0.0604273	0.0478169	0.0527199	0.0520353	0.0522528	0.0309397	0.0394186	0.0500763	0.115987	0.0581058	0.0715025
gi|359398660	hypothetical protein NSU_1362	21174	5.74	-	NSU_1362	Chr.	1	Periplasmic	-	NADH ubiquinone oxidoreductase chain E	103	3	0.203471	0.0620285	150	3	0.154046	0.0637689	167	3	0.138464	0.0149754	174	3	0.146932	0.0595133	-0.120853	0.39043	-0.167167	0.20643	-0.141386	0.318306	0.273864	0.156823	0.179726	0.191709	0.0804182	0.19001	0.154699	0.135501	0.125191	0.0938941	0.211294	0.135608
gi|359398658	carboxypeptidase-related protein	55390	5.33	-	NSU_1360	Chr.	0	OuterMembrane	Peptidase_S10	Carboxypeptidase-related protein // Bll5514 protein	846	3	0.00921814	0.000635071	-	0	-	-	-	0	-	-	-	0	-	-	MA	MA	MA	MA	MA	MA	0.00912881	0.00863247	0.00989315	-	-	-	-	-	-	-	-	-
gi|359398646	ribosome biogenesis GTP-binding protein YsxC	23468	9.18	ysxC	NSU_1348	Chr.	0	Cytoplasmic	MMR_HSR1	Probable GTP-binding protein EngB // GTP-binding protein EngB	-	1	-	-	529	2	0.0334004	0.000210165	-	1	-	-	485	2	0.0357474	0.00173801	-	-	-	-	-	-	0.0213006	-	-	0.033549	-	0.0332518	0.0393778	-	-	-	0.0369764	0.0345185
gi|359398640	succinyl-diaminopimelate desuccinylase	40904	4.87	-	NSU_1342	Chr.	0	Cytoplasmic	Peptidase_M20 M20_dimer	Succinyl-diaminopimelate desuccinylase	631	2	0.0262446	0.00252574	663	2	0.0190464	0.000176025	626	2	0.0189594	0.00106048	520	2	0.0315223	0.0146979	-0.139228	0.153331	-0.141216	0.114125	0.0795776	0.700827	-	0.0244587	0.0280306	0.0191709	0.0189219	-	-	0.0197093	0.0182095	-	0.0211294	0.0419153
gi|359398638	hypothetical protein NSU_1340	14040	8.64	-	NSU_1340	Chr.	0	Periplasmic	-	-	512	3	0.0368726	0.00254028	377	3	0.0570938	0.000381585	357	3	0.0604205	0.0065347	-	1	-	-	0.189885	0.00447391	0.21448	0.0149939	MA	MA	0.0365152	0.0345299	0.0395726	0.0575126	0.0567658	0.0570031	0.0675049	0.0591279	0.0546286	-	-	0.0591745
gi|359398636	dihydrodipicolinate reductase	25221	5.51	-	NSU_1338	Chr.	0	Cytoplasmic	DapB_N DapB_C	Dihydrodipicolinate reductase	602	3	0.0282169	0.0155554	-	0	-	-	524	2	0.0308091	0.00172328	368	3	0.0622687	0.0490409	MA	MA	0.0381684	0.800937	0.34376	0.353079	0.0197791	0.0187037	0.0461681	-	-	-	-	0.0320276	0.0295905	0.0359007	0.118853	0.0320529
gi|359398632	two-component system, PleD related family,response regulator	31523	5.93	-	NSU_1334	Chr.	2	Cytoplasmic	GGDEF	Probable two-component response regulator // Putative diguanylate cyclase (GGDEF domain)	537	3	0.0337999	0.00232859	527	3	0.0348768	0.015049	-	0	-	-	-	0	-	-	0.0136216	0.913254	MA	MA	MA	MA	0.0334723	0.0316524	0.0362749	0.0263599	0.0260176	0.0522528	-	-	-	-	-	-
gi|359398626	ubiquinone/menaquinone biosynthesis methyltransferase	27375	5.68	-	NSU_1328	Chr.	0	Cytoplasmic	Ubie_methyltran	Ubiquinone/menaquinone biosynthesis methyltransferase ubiE	635	3	0.0255365	0.0122084	495	3	0.0396308	0.0191595	456	3	0.0408325	0.0160277	521	3	0.0314735	0.00178617	0.190872	0.352958	0.203845	0.263419	0.0907837	0.489158	0.0395582	0.0172649	0.0197863	0.0287563	0.0283829	0.0617533	0.0337524	0.0295639	0.059181	0.0331391	0.031694	0.0295873
gi|359398620	hypothetical protein NSU_1322	23446	7.74	-	NSU_1322	Chr.	0	Extracellular	DUF4136	-	369	3	0.0575202	0.0201965	203	3	0.116567	0.000779069	331	3	0.0651447	0.029323	213	3	0.118128	0.0675575	0.306753	0.0366827	0.0540581	0.731774	0.312531	0.256687	0.0471655	0.0446011	0.0807941	0.117422	0.115897	0.116381	0.0871938	0.0763735	0.0318667	0.196073	0.0818763	0.0764337
gi|359398618	tryptophanyl-tRNA synthetase	36806	5.93	-	NSU_1320	Chr.	0	Periplasmic	tRNA-synt_1b	Tryptophanyl-tRNA synthetase // Tryptophan--tRNA ligase	797	2	0.0138942	0.00133715	502	3	0.0373859	0.0278068	376	3	0.0565836	0.0307992	420	3	0.0504182	0.0272597	0.429874	0.280736	0.609857	0.137994	0.559753	0.145581	-	0.0129487	0.0148397	0.0694944	0.0212872	0.0213761	0.0815684	0.0221729	0.0660096	0.0524702	0.0765939	0.0221904
gi|359398616	preprotein translocase subunit SecB	18185	4.2	secB	NSU_1318	Chr.	0	Cytoplasmic	SecB	Protein-export protein SecB	224	3	0.103861	0.0405087	284	3	0.079962	0.029819	221	3	0.103944	0.0565646	344	3	0.0679141	0.0287538	-0.113567	0.460576	0.000346933	0.99846	-0.184491	0.285169	0.147582	0.0963959	0.0676032	0.0455308	0.0969749	0.0973802	0.0534413	0.165065	0.0933239	0.0524702	0.0501822	0.10109
gi|359398615	hypothetical protein NSU_1317	25046	4.69	-	NSU_1317	Chr.	0	Cytoplasmic	Tim44	Blr0642 protein // RP434	704	3	0.0199726	0.00137599	557	2	0.0308124	9.08873e-05	524	2	0.0308091	0.00172328	-	0	-	-	0.18829	0.00509537	0.188243	0.0212856	MA	MA	0.0197791	0.0187037	0.0214352	-	0.0307481	0.0308767	-	0.0320276	0.0295905	-	-	-
gi|359398611	alkyl hydroperoxide reductase, subunit F	57113	4.91	-	NSU_1313	Chr.	0	Cytoplasmic	Thioredoxin_3 Pyr_redox_2 Pyr_redox	Alkyl hydroperoxide reductase, subunit f // Thioredoxin-disulfide reductase	604	3	0.0279686	0.00897861	669	3	0.0190039	0.00812266	587	3	0.0242099	0.0145537	566	3	0.0255992	0.0162695	-0.167827	0.269603	-0.0626775	0.726431	-0.0384447	0.838899	0.0182576	0.0359686	0.0296795	0.0143781	0.0283829	0.0142508	0.0168762	0.014782	0.0409715	0.0165696	0.015847	0.0443809
gi|359398610	alkyl hydroperoxide reductase (small subunit)	20533	4.87	-	NSU_1312	Chr.	0	Cytoplasmic	AhpC-TSA 1-cysPrx_C	Alkyl hydroperoxide reductase, subunit c // Alkyl hydroperoxide reductase subunit C	42	3	0.453161	0.102911	45	3	0.417154	0.0569174	51	3	0.373448	0.0803994	65	3	0.355954	0.0401724	-0.0359565	0.631339	-0.0840224	0.353257	-0.104858	0.238475	0.540121	0.339544	0.479818	0.452912	0.44703	0.351519	0.317835	0.465632	0.336877	0.31206	0.390893	0.36491
gi|359398608	chorismate synthase	38127	5.54	-	NSU_1310	Chr.	0	Cytoplasmic	Chorismate_synt	Chorismate synthase	615	2	0.0275623	0.0179924	321	3	0.0697385	0.0465654	396	3	0.0526767	0.0238415	-	1	-	-	0.403157	0.259855	0.281303	0.278774	-	-	-	0.0402849	0.0148397	0.0431344	0.0425743	0.123507	0.0253143	0.0689825	0.0637334	-	-	0.0443809
gi|359398603	aspartate kinase	44212	4.85	-	NSU_1305	Chr.	0	Cytoplasmic	AA_kinase ACT ACT_7	Aspartokinase	286	3	0.083593	0.0325349	410	3	0.0508238	0.0316481	571	3	0.0260607	0.0164178	334	3	0.0708704	0.0145463	-0.216103	0.279327	-0.506183	0.0728415	-0.0717049	0.583475	0.118674	0.0776923	0.0544123	0.0790798	0.0567658	0.0166259	0.0450032	0.0172456	0.0159334	0.0662782	0.0871586	0.0591745
gi|359398601	enoyl-[acyl carrier protein] reductase II	35160	5.49	-	NSU_1303	Chr.	0	Cytoplasmic	NMO	2-nitropropane dioxygenase, NPD // Lmo0814 protein	797	2	0.0138942	0.00133715	637	2	0.0214272	0.000198028	-	0	-	-	-	1	-	-	0.188131	0.0740284	MA	MA	-	-	-	0.0129487	0.0148397	0.0215672	0.0212872	-	-	-	-	-	0.0237705	-
gi|359398595	carboxymethylenebutenolidase	30953	5.36	-	NSU_1297	Chr.	0	Periplasmic	DLH	Putative hydrolase // Dienelactone hydrolase family protein	742	3	0.0168999	0.0011643	598	2	0.0261888	0.000242034	568	2	0.0260692	0.00145816	-	0	-	-	0.19023	0.00343645	0.188243	0.0212856	MA	MA	0.0167361	0.0158262	0.0181374	0.0263599	0.0260176	-	-	0.0271003	0.0250381	-	-	-
gi|359398591	penicillin-binding protein 1A	78422	7.08	-	NSU_1293	Chr.	1	OuterMembrane	-	Penicillin-binding protein, 1A family // Penicillin-binding protein	452	3	0.0433682	0.0106813	500	3	0.0389137	0.014032	322	3	0.0707598	0.0245283	410	3	0.0521055	0.0174212	-0.0470692	0.685837	0.212615	0.183193	0.0797119	0.507906	0.0426011	0.0330911	0.0544123	0.0551162	0.0307481	0.0308767	0.0928192	0.0443459	0.0751144	0.0635166	0.0607469	0.0320529
gi|359398590	peptidase S1C, Do	55063	5.34	-	NSU_1292	Chr.	1	OuterMembrane	-	Peptidase S1C, Do // Serine protease HtrA	134	3	0.161589	0.0313614	174	3	0.13323	0.0125683	135	3	0.171695	0.0278989	189	3	0.138536	0.00671773	-0.0838087	0.254152	0.026345	0.698361	-0.0668479	0.330143	0.190183	0.128048	0.166535	0.141385	0.139549	0.118756	0.140635	0.194629	0.179819	0.13808	0.132059	0.145471
gi|359398589	band 7 protein	31140	6.23	-	NSU_1291	Chr.	1	Periplasmic	-	Bll6508 protein // HflC	204	3	0.112491	0.0425057	83	3	0.264903	0.0566652	153	3	0.153017	0.0313208	118	3	0.205679	0.0582953	0.37197	0.0232701	0.133621	0.260175	0.262071	0.0951827	0.156711	0.0719373	0.108825	0.299545	0.295655	0.199511	0.185638	0.123183	0.150229	0.182265	0.272041	0.16273
gi|359398588	HflK protein	29196	5.56	hflK	NSU_1290	Chr.	0	Periplasmic	-	Bll6509 protein // HflK	448	3	0.0439728	0.0122507	437	3	0.0467096	0.0176237	347	3	0.0628705	0.0405247	326	3	0.0744531	0.0167248	0.0262223	0.837259	0.155263	0.509307	0.228699	0.0691274	0.0578158	0.0345299	0.0395726	0.0263599	0.0567658	0.0570031	0.106883	0.0271003	0.0546286	0.0662782	0.0633881	0.093693
gi|359398526	hypothetical protein NSU_1231	102270	5.15	-	NSU_1231	Chr.	0	OuterMembrane	-	Bll8142 protein // Slr1968 protein	811	2	0.0126429	0.00363698	-	1	-	-	-	0	-	-	-	0	-	-	-	-	MA	MA	MA	MA	0.0152147	0.0100712	-	0.00718907	-	-	-	-	-	-	-	-
gi|359398516	FAD dependent oxidoreductase	59375	6.34	-	NSU_1221	Chr.	0	Cytoplasmic	-	Putative; ORF1 // yljF	536	3	0.0339502	0.0210292	696	3	0.0142735	9.53962e-05	-	1	-	-	629	2	0.0153203	0.000744862	-0.376314	0.246533	MA	MA	-0.345575	0.264542	0.0578158	0.0258974	0.0181374	0.0143781	0.0141914	0.0142508	-	-	0.0250381	-	0.015847	0.0147936
gi|359398512	transcriptional regulator, LacI family protein	37338	6.22	-	NSU_1217	Chr.	0	Cytoplasmic	-	Transcriptional regulator, LacI family // Transcriptional regulator	677	2	0.0221385	0.0129963	642	3	0.0214102	0.000143094	600	3	0.0226577	0.00245051	577	3	0.0236051	0.00133962	-0.0145282	0.94965	0.0100668	0.964175	0.0278574	0.899323	-	0.0129487	0.0313283	0.0215672	0.0212872	0.0213761	0.0253143	0.0221729	0.0204857	0.0248543	0.0237705	0.0221904
gi|359398510	glutamate dehydrogenase	171708	5.74	-	NSU_1215	Chr.	0	Cytoplasmic	-	NAD-specific glutamate dehydrogenase // Glutamate dehydrogenase (NAD)	383	3	0.0553765	0.017223	336	3	0.0667198	0.026897	245	3	0.097093	0.0151616	504	3	0.0332342	0.00369548	0.080929	0.577164	0.243862	0.0353182	-0.22174	0.150595	0.0745519	0.0503561	0.0412215	0.0910616	0.0378438	0.0712538	0.0984446	0.0813008	0.111533	0.0331391	0.0369764	0.0295873
gi|359398508	phenylalanine-4-hydroxylase	32761	4.84	-	NSU_1213	Chr.	0	Cytoplasmic	-	Phenylalanine-4-hydroxylase // Phenylalanine hydroxylase	-	1	-	-	397	2	0.052359	0.0401571	-	1	-	-	561	3	0.0262279	0.00148847	-	-	-	-	Pyr	Pyr	0.0517299	-	-	0.0239636	-	0.0807543	0.028127	-	-	0.0276159	0.0264117	0.024656
gi|359398507	4-hydroxyphenylpyruvate dioxygenase	41785	4.96	-	NSU_1212	Chr.	0	Cytoplasmic	-	4-hydroxyphenylpyruvate dioxygenase // Putative hemolysin	53	3	0.35946	0.29041	69	3	0.316036	0.0813536	338	3	0.064292	0.0222882	24	3	0.61614	0.173466	-0.055915	0.823503	-0.747494	0.219838	0.234028	0.273441	0.0243435	0.51651	0.537528	0.237239	0.399726	0.311142	0.0450032	0.0886918	0.059181	0.731822	0.69991	0.416687
gi|359398506	glyoxalase family protein	21247	5.32	-	NSU_1211	Chr.	0	Cytoplasmic	-	Bll2330 protein // Glyoxalase family protein	230	3	0.0997468	0.0531292	281	3	0.0808829	0.000540579	391	3	0.0539375	0.020502	269	2	0.091847	0.00289512	-0.0910423	0.601224	-0.267008	0.271342	-0.0358342	0.821035	0.0517299	0.156823	0.0906872	0.0814762	0.0804182	0.0807543	0.0450032	0.0394186	0.0773906	0.0938941	0.0897998	-
gi|359398505	glutathione transferase zeta 1	24257	5.73	-	NSU_1210	Chr.	0	Cytoplasmic	-	Putative glutathione-S-transferase // Putative glutathione S-transferase	442	3	0.0445544	0.00306951	368	3	0.0593224	0.0448984	365	3	0.0589445	0.0171619	266	3	0.0926304	0.0322858	0.124328	0.62662	0.121553	0.28202	0.317863	0.121895	0.0441226	0.0417236	0.0478169	0.033549	0.111166	0.0332518	0.0393778	0.0714462	0.0660096	0.129795	0.0765939	0.0715025
gi|359398503	succinylarginine dihydrolase	44900	5.66	-	NSU_1208	Chr.	0	Cytoplasmic	-	N-succinylarginine dihydrolase 1 // N-succinylarginine dihydrolase	617	3	0.0273616	0.00628102	-	1	-	-	-	0	-	-	-	0	-	-	MA	MA	MA	MA	MA	MA	0.022822	0.0345299	0.0247329	-	-	0.0166259	-	-	-	-	-	-
gi|359398502	arginine N-succinyltransferase	37409	5.54	-	NSU_1207	Chr.	0	Cytoplasmic	-	Arginine N-succinyltransferase // Putative arginine N-succinyltransferase, beta chain	688	2	0.0213141	0.0118304	646	2	0.0213317	6.2922e-05	-	1	-	-	-	0	-	-	0.000357881	0.998663	-	-	MA	MA	-	0.0129487	0.0296795	-	0.0212872	0.0213761	-	-	0.0204857	-	-	-
gi|359398501	glutamate carboxypeptidase	42135	5.88	-	NSU_1206	Chr.	0	Cytoplasmic	-	Peptidase, M20/M25/M40 family // Carboxypeptidase G2	533	3	0.0340927	0.00972062	576	2	0.0286318	0.0137319	-	1	-	-	591	3	0.0209823	0.00119078	-0.0758124	0.682156	MA	MA	-0.210808	0.142582	0.0380367	0.0230199	0.0412215	0.0383417	0.0189219	-	-	0.0394186	-	0.0220927	0.0211294	0.0197248
gi|359398500	succinylglutamic semialdehyde dehydrogenase	49275	5.34	-	NSU_1205	Chr.	0	Cytoplasmic	-	N-succinylglutamate 5-semialdehyde dehydrogenase 2 // N-succinylglutamate 5-semialdehyde dehydrogenase	380	3	0.0554677	0.0287291	-	1	-	-	442	2	0.0435889	0.00595542	-	1	-	-	MA	MA	-0.104664	0.55239	MA	MA	0.0867237	0.0302137	0.0494658	0.033549	-	-	0.0393778	-	0.0478001	-	0.0369764	-
gi|359398499	hypothetical protein NSU_1204	37036	4.77	-	NSU_1204	Chr.	0	Cytoplasmic	-	Glr3850 protein	195	2	0.115801	0.0274432	169	3	0.13712	0.0184992	335	3	0.0645249	0.0251601	233	3	0.107053	0.0303899	0.0733876	0.456848	-0.253985	0.16232	-0.0341155	0.764337	-	0.0963959	0.135206	0.127007	0.158471	0.125882	0.0534413	0.0468096	0.0933239	0.0800862	0.139982	0.10109
gi|359398498	phosphoenolpyruvate carboxylase	103231	6	-	NSU_1203	Chr.	0	OuterMembrane	-	Phosphoenolpyruvate carboxylase	148	3	0.144523	0.0517899	218	3	0.108653	0.0180072	139	3	0.165821	0.0226106	201	3	0.123081	0.0304452	-0.123894	0.354882	0.059703	0.564555	-0.0697449	0.577268	0.200834	0.133803	0.0989315	0.119818	0.118262	0.0878797	0.140635	0.172456	0.184372	0.0883709	0.145264	0.135608
gi|359398497	2-dehydro-3-deoxyphosphogluconate aldolase / 4-hydroxy-2-oxoglutarate aldolase	21348	5.08	-	NSU_1202	Chr.	0	Periplasmic	-	2-keto-3-deoxygluconate 6-phosphate aldolase // 2-keto-3-deoxygluconate 6-phosphate aldolase/2-keto-4-hydroxyglutarate aldolase	214	3	0.109168	0.0163434	403	3	0.052254	0.0243915	359	2	0.0600918	0.0334782	329	3	0.0733278	0.0273731	-0.319976	0.0348425	-0.259281	0.254267	-0.172827	0.139183	0.121717	0.1151	0.0906872	0.0383417	0.0804182	0.038002	-	0.0837645	0.0364191	0.0938941	0.0422587	0.0838306
gi|359398496	glucokinase	34306	5.68	-	NSU_1201	Chr.	0	Cytoplasmic	-	Glucokinase // Glucose kinase	566	2	0.0312642	0.0208959	611	2	0.023808	0.000220031	-	1	-	-	449	3	0.0436519	0.015221	-0.118325	0.702478	-	-	0.144955	0.556162	-	0.0460399	0.0164886	0.0239636	0.0236524	-	0.056254	-	-	0.0552318	0.0264117	0.0493121
gi|359398495	phosphogluconate dehydratase	63869	5.77	-	NSU_1200	Chr.	0	Periplasmic	-	Phosphogluconate dehydratase // Putative phosphogluconate dehydratase	222	3	0.105607	0.0707482	525	3	0.0349546	0.0153852	267	3	0.0882003	0.062495	451	3	0.0433785	0.0168446	-0.480186	0.222211	-0.0782213	0.765654	-0.386417	0.264326	0.187141	0.0604273	0.0692521	0.0527199	0.0260176	0.0261264	0.160324	0.0542005	0.0500763	0.060755	0.0422587	0.0271217
gi|359398494	glucose-6-phosphate 1-dehydrogenase	53134	5.41	-	NSU_1199	Chr.	0	Cytoplasmic	-	Glucose-6-phosphate 1-dehydrogenase	525	3	0.0349774	0.0173605	367	3	0.0594539	0.0263483	340	3	0.0639205	0.0301722	290	3	0.0849015	0.0251474	0.230393	0.260392	0.261853	0.240183	0.385128	0.0543379	0.0532514	0.0187037	0.0329772	0.0647017	0.0827834	0.0308767	0.075943	0.0862281	0.0295905	0.074563	0.11357	0.0665713
gi|359398491	hypothetical protein NSU_1196	50970	5.51	-	NSU_1196	Chr.	0	OuterMembrane	-	CC_0911 // Porin outer membrane protein	710	3	0.019962	0.0101615	-	0	-	-	-	0	-	-	-	1	-	-	MA	MA	MA	MA	MA	MA	0.0197791	0.0302137	0.00989315	-	-	-	-	-	-	-	0.015847	-
gi|359398490	phosphate-selective porin O and P	49866	6.36	-	NSU_1195	Chr.	0	OuterMembrane	-	CC_0911 // Porin outer membrane protein	682	2	0.0217464	0.0144312	-	1	-	-	635	2	0.0178111	0.00265558	-	1	-	-	-	-	-0.0866962	0.766039	-	-	0.0319508	-	0.011542	-	0.0165567	-	0.0196889	-	0.0159334	-	0.0184882	-
gi|359398489	phosphate transport system substrate-binding protein	36974	5.42	-	NSU_1194	Chr.	1	Periplasmic	-	Phosphate ABC transporter, periplasmic binding protein // Phosphate ABC transporter, periplasmic phosphate-binding protein PstS, putative	125	3	0.170709	0.124025	54	3	0.360192	0.0773325	58	3	0.342383	0.03703	59	3	0.378903	0.0788809	0.324278	0.101074	0.302255	0.129205	0.346272	0.0816009	0.0289079	0.258974	0.224245	0.431344	0.371343	0.27789	0.382527	0.335058	0.309562	0.43357	0.414664	0.288476
gi|359398488	phosphate transport system permease protein	47797	9.42	-	NSU_1193	Chr.	9	InnerMembrane	-	Phosphate ABC transporter, permease protein PstC // ABC transporter, membrane spanning protein	833	3	0.0107545	0.000740916	-	1	-	-	643	2	0.0165895	0.000927918	-	0	-	-	MA	MA	0.188243	0.0212856	MA	MA	0.0106503	0.0100712	0.011542	-	0.0165567	-	-	0.0172456	0.0159334	-	-	-
gi|359398486	phosphate transport system ATP-binding protein	27854	5.21	-	NSU_1191	Chr.	0	Cytoplasmic	-	Phosphate import ATP-binding protein PstB // Phosphate ABC transporter, ATPase subunit	493	3	0.0384089	0.00264613	497	3	0.0389311	0.0181674	545	2	0.0284391	0.00159072	-	1	-	-	0.00586461	0.965024	-0.130516	0.0134721	MA	MA	0.0380367	0.0359686	0.0412215	0.0599089	0.0283829	0.0285015	-	0.0295639	0.0273143	0.0331391	-	-
gi|359398485	phosphate transport system protein	25169	4.73	-	NSU_1190	Chr.	0	Cytoplasmic	-	Phosphate uptake regulator, PhoU // Phosphate transport system protein phoU	41	3	0.456599	0.121051	47	3	0.411963	0.228859	78	3	0.278954	0.175857	67	3	0.350466	0.130892	-0.0446766	0.784498	-0.214002	0.231594	-0.114889	0.361095	0.44579	0.582692	0.341314	0.5919	0.489605	0.154383	0.480972	0.160138	0.195753	0.472232	0.367123	0.212042
gi|359398484	two-component system, OmpR family, phosphate regulon response regulator PhoB	25866	5.1	phoB	NSU_1189	Chr.	0	Cytoplasmic	-	Phosphate regulon response regulator PhoB // Two component transcriptional regulator, winged helix family	-	0	-	-	-	1	-	-	-	0	-	-	440	3	0.0456024	0.0181765	-	-	-	-	Pyr	Pyr	-	-	-	0.0311526	-	-	-	-	-	0.0359007	0.0343352	0.0665713
gi|359398480	two-component system, OmpR family, phosphate regulon response regulator PhoB	25196	5.98	-	NSU_1185	Chr.	0	Cytoplasmic	-	Phosphate regulon response regulator PhoB // Phosphate regulon, two-component response regulator	-	0	-	-	422	2	0.0489873	0.0256124	-	0	-	-	-	1	-	-	Ben	Ben	-	-	-	-	-	-	-	0.067098	-	0.0308767	-	-	-	-	0.0739528	-
gi|359398478	TonB-dependent receptor	99122	5.07	-	NSU_1183	Chr.	0	OuterMembrane	-	TonB-dependent receptor // Outer membrane protein, putative	237	3	0.0977113	0.0261199	157	3	0.149888	0.0121985	165	3	0.141328	0.00863392	150	3	0.169144	0.0097982	0.185821	0.0560422	0.160284	0.0896049	0.238313	0.029665	0.120196	0.0690598	0.103878	0.150971	0.137184	0.161509	0.149073	0.142892	0.132019	0.160172	0.1796	0.167661
gi|359398477	hypothetical protein NSU_1182	54656	4.31	-	NSU_1182	Chr.	0	Extracellular	-	Outer membrane lipoprotein, putative // Probable lipoprotein	472	3	0.0406455	0.0123481	297	3	0.075447	0.0282304	232	3	0.101034	0.0399743	151	3	0.168908	0.0598111	0.26863	0.154097	0.395457	0.109732	0.618638	0.0600433	0.0517299	0.0273362	0.0428703	0.100647	0.0449396	0.0807543	0.143448	0.0640552	0.0956001	0.220927	0.182241	0.103555
gi|359398473	type IV secretion system protein VirB4	88530	5.72	virB4	NSU_1178	Chr.	0	Cytoplasmic	-	Type IV secretion system protein B4, putative // VIRB4 PROTEIN (VirB4)	805	3	0.0138187	0.0129549	-	0	-	-	-	1	-	-	-	1	-	-	MA	MA	MA	MA	MA	MA	0.00608587	0.0287749	0.00659544	-	-	-	-	0.00985464	-	0.0110464	-	-
gi|359398467	polyphosphate kinase	81395	5.37	-	NSU_1172	Chr.	0	Cytoplasmic	-	Polyphosphate kinase // Polyphosphate kinase 1	814	3	0.0124903	0.00606041	690	3	0.0158361	0.0054134	622	3	0.0201402	0.00217823	-	1	-	-	0.103076	0.515616	0.20749	0.149467	MA	MA	0.0121717	0.0187037	0.00659544	0.00958543	0.0189219	0.019001	0.0225016	0.0197093	0.0182095	-	-	0.0197248
gi|359398464	transglutaminase domain-containing protein	32003	4.92	-	NSU_1169	Chr.	0	Periplasmic	-	Blr2979 protein // Transglutaminase-like protein	769	2	0.015438	0.00148573	-	0	-	-	-	0	-	-	-	0	-	-	MA	MA	MA	MA	MA	MA	-	0.0143875	0.0164886	-	-	-	-	-	-	-	-	-
gi|359398459	pterin-4-alpha-carbinolamine dehydratase	10953	4.69	-	NSU_1164	Chr.	0	Cytoplasmic	-	Putative pterin-4-alpha-carbinolamine dehydratase	329	3	0.0689276	0.0366389	-	1	-	-	166	2	0.14085	0.0911841	312	2	0.079155	0.00384846	MA	MA	0.310365	0.455081	0.0600851	0.677548	0.111067	0.0446011	0.0511146	0.0742871	-	-	0.205327	0.0763735	-	-	0.0818763	0.0764337
gi|359398456	DdmB	11412	4.22	-	NSU_1161	Chr.	0	Cytoplasmic	-	Probable ferredoxin // Ferrodoxin	-	1	-	-	-	1	-	-	-	0	-	-	302	2	0.0810414	0.00255452	-	-	-	-	-	-	-	-	0.113771	0.0718907	-	-	-	-	-	0.0828478	0.0792351	-
gi|359398455	cysteine synthase A	35364	5.12	-	NSU_1160	Chr.	0	Cytoplasmic	-	Cysteine synthase // Cystathionine beta-synthase	797	2	0.0138942	0.00133715	501	3	0.0388694	0.0151528	-	1	-	-	365	3	0.0625816	0.0200197	0.446773	0.10227	-	-	0.653613	0.0511319	-	0.0129487	0.0148397	0.0479272	0.0473048	0.0213761	0.120946	-	-	0.0856093	0.0528234	0.0493121
gi|359398448	UDP-N-acetylmuramoylalanyl-D-glutamate--2,6-diaminopimelate ligase	50585	5.58	-	NSU_1153	Chr.	0	Cytoplasmic	-	UDP-N-acetylmuramoyl-L-alanyl-D-glutamate--2,6-diaminopimelate ligase // UDP-N-acetylmuramoylalanyl-D-glutamate--2, 6-diaminopimelate ligase	-	0	-	-	681	2	0.0166656	0.000154022	-	1	-	-	-	1	-	-	Ben	Ben	-	-	-	-	-	-	-	0.0167745	0.0165567	-	0.0196889	-	-	-	0.0343352	-
gi|359398447	UDP-N-acetylmuramoylalanyl-D-glutamyl-2,6-diaminopimelate--D-alanyl-D-alanine ligase	51704	5.56	-	NSU_1152	Chr.	0	Cytoplasmic	-	UDP-N-acetylmuramoyl-tripeptide--D-alanyl-D-alanine ligase // Probable UDP-N-acetylmuramoyl-tripeptide--D-alanyl-D-alanine ligase	634	2	0.0256168	0.0240194	-	1	-	-	-	0	-	-	-	0	-	-	-	-	MA	MA	MA	MA	0.0426011	0.00863247	-	-	-	0.0142508	-	-	-	-	-	-
gi|359398443	UDP-N-acetylglucosamine--N-acetylmuramyl-(pentapeptide) pyrophosphoryl-undecaprenol N-acetylglucosamine transferase	41939	6.32	-	NSU_1148	Chr.	0	Cytoplasmic	-	UDP-N-acetylglucosamine--N-acetylmuramyl-(pentapeptide) pyrophosphoryl-undecaprenol N-acetylglucosamine transferase	-	1	-	-	576	2	0.0286318	0.0137319	-	0	-	-	555	3	0.0275573	0.0103104	-	-	-	-	Pyr	Pyr	-	0.01151	-	0.0383417	0.0189219	-	-	-	-	0.0220927	0.0211294	0.0394497
gi|359398442	UDP-N-acetylmuramate--alanine ligase	49995	5.73	-	NSU_1147	Chr.	0	Cytoplasmic	-	UDP-N-acetylmuramate--L-alanine ligase	-	0	-	-	-	1	-	-	643	2	0.0165895	0.000927918	-	0	-	-	-	-	Phe	Phe	-	-	-	-	-	-	0.0165567	-	-	0.0172456	0.0159334	-	-	-
gi|359398439	D-alanine-D-alanine ligase	34753	5.13	-	NSU_1144	Chr.	0	Cytoplasmic	-	D-alanine--D-alanine ligase	671	2	0.0226317	0.00868774	-	1	-	-	-	0	-	-	-	0	-	-	-	-	MA	MA	MA	MA	-	0.0287749	0.0164886	-	-	0.0237513	-	-	-	-	-	-
gi|359398436	cell division protein FtsZ	55074	4.43	ftsZ	NSU_1141	Chr.	0	Cytoplasmic	-	Cell division protein FtsZ	298	3	0.0776599	0.0249571	438	3	0.0461202	0.0306192	429	3	0.0462843	0.04347	370	3	0.0617488	0.00835331	-0.226306	0.241589	-0.224763	0.353364	-0.0995684	0.387441	0.104981	0.0719373	0.0560612	0.0814762	0.0283829	0.0285015	0.0956319	0.0295639	0.0136572	0.0524702	0.0686704	0.0641057
gi|359398435	sporulation related protein	64366	9.69	-	NSU_1140	Chr.	0	Periplasmic	-	-	839	3	0.0102176	0.00435939	-	1	-	-	-	0	-	-	-	0	-	-	MA	MA	MA	MA	MA	MA	0.0152147	0.00719373	0.00824429	0.0119818	-	-	-	-	-	-	-	-
gi|359398433	pyrroline-5-carboxylate reductase	28014	4.51	-	NSU_1138	Chr.	0	Cytoplasmic	-	Pyrroline-5-carboxylate reductase // Delta 1-pyrroline-5-carboxylate reductase	563	3	0.0318159	0.012032	452	2	0.0442052	0.0222084	-	0	-	-	-	0	-	-	0.142829	0.571633	MA	MA	MA	MA	0.0182576	0.0359686	0.0412215	0.0599089	-	0.0285015	-	-	-	-	-	-
gi|359398432	hypothetical protein NSU_1137	26566	9.44	-	NSU_1137	Chr.	7	InnerMembrane	-	Predicted integral membrane protein // Conserved hypothetical membrane protein	-	0	-	-	-	0	-	-	524	2	0.0308091	0.00172328	-	0	-	-	-	-	Phe	Phe	-	-	-	-	-	-	-	-	-	0.0320276	0.0295905	-	-	-
gi|359398431	hypothetical protein NSU_1136	26981	6.9	-	NSU_1136	Chr.	0	Periplasmic	-	-	731	2	0.0177613	0.000701924	-	0	-	-	-	0	-	-	-	0	-	-	MA	MA	MA	MA	MA	MA	0.0182576	0.0172649	-	-	-	-	-	-	-	-	-	-
gi|359398429	GTPase ObgE	37711	5.43	-	NSU_1134	Chr.	0	Cytoplasmic	-	GTPase obg // GTPase ObgE/CgtA	-	1	-	-	637	2	0.0214272	0.000198028	-	1	-	-	-	1	-	-	-	-	-	-	-	-	-	0.0258974	-	0.0215672	0.0212872	-	0.0253143	-	-	0.0248543	-	-
gi|359398422	SpoVR family protein	59953	5.82	-	NSU_1127	Chr.	0	Cytoplasmic	-	Bll6754 protein // Conserved protein	-	0	-	-	-	0	-	-	661	2	0.0127222	0.00189685	-	0	-	-	-	-	Phe	Phe	-	-	-	-	-	-	-	-	0.0140635	-	0.011381	-	-	-
gi|359398420	putative serine protein kinase, PrkA	74359	5.28	prkA	NSU_1125	Chr.	0	Cytoplasmic	-	Bll6756 protein // Putative Ser protein kinase	806	3	0.0136149	0.00737516	287	3	0.0792254	0.0201706	179	3	0.129069	0.0122554	605	3	0.0192032	0.00759878	0.76485	0.0200671	0.976807	0.000489757	0.149358	0.412449	0.0213006	0.0129487	0.00659544	0.0575126	0.0827834	0.0973802	0.115321	0.133038	0.138848	0.0248543	0.0105647	0.0221904
gi|359398400	UDPglucose 6-dehydrogenase	46925	5.13	-	NSU_1106	Chr.	0	Cytoplasmic	-	UDP-glucose 6-dehydrogenase // Putative UDP-glucose 6-dehydrogenase	755	2	0.0164466	0.00901618	-	0	-	-	-	1	-	-	-	1	-	-	MA	MA	-	-	-	-	0.022822	0.0100712	-	-	-	-	-	-	0.0341429	-	0.0184882	-
gi|359398376	UDP-glucose 4-epimerase	36186	5.71	-	NSU_1083	Chr.	0	Cytoplasmic	-	UDP-galactose 4-epimerase // UDP-glucose 4-epimerase	692	2	0.0210879	0.00883631	568	3	0.029398	0.0139714	600	3	0.0226577	0.00245051	509	3	0.0328104	0.0170442	0.144284	0.475454	0.0311809	0.844043	0.191977	0.389309	-	0.0273362	0.0148397	0.0455308	0.0212872	0.0213761	0.0253143	0.0221729	0.0204857	0.0524702	0.0237705	0.0221904
gi|359398373	alpha,alpha-trehalose-phosphate synthase (UDP-forming)	53019	5.52	-	NSU_1080	Chr.	0	Cytoplasmic	-	Alpha,alpha-trehalose-phosphate synthase (UDP-forming) // Trehalose-6-phosphate synthase	794	2	0.0142058	0.00788184	629	2	0.0226274	0.0116662	469	3	0.0392907	0.0147411	505	2	0.033194	0.00161387	0.20217	0.497142	0.441825	0.0908247	0.368595	0.169741	0.0197791	0.00863247	-	0.0143781	-	0.0308767	0.056254	0.0320276	0.0295905	-	0.0343352	0.0320529
gi|359398372	glycoside hydrolase 15-like protein	68559	5.22	-	NSU_1079	Chr.	0	Cytoplasmic	-	Bll6764 protein // Glycosyl hydrolase, family 15	727	3	0.0181117	0.00574904	655	3	0.0197952	0.00676676	499	3	0.0354884	0.0204409	-	1	-	-	0.0386004	0.759494	0.292128	0.276021	MA	MA	0.0152147	0.0143875	0.0247329	0.0119818	0.0236524	0.0237513	0.0590667	0.0246366	0.0227619	-	-	0.012328
gi|359398371	trehalose-phosphatase	31400	4.69	-	NSU_1078	Chr.	0	Cytoplasmic	-	Trehalose-6-phosphate phosphatase // Trehalose-phosphate phosphatase	-	1	-	-	-	0	-	-	352	2	0.0617414	0.0519062	-	0	-	-	-	-	-	-	-	-	-	0.0316524	-	-	-	-	0.0984446	-	0.0250381	-	-	-
gi|359398365	starvation-inducible DNA-binding protein	17046	5.04	-	NSU_1072	Chr.	0	Cytoplasmic	-	Hypothetical low temperature-induced protein // Ferritin and Dps	244	3	0.0959102	0.0274648	159	3	0.148417	0.0404611	124	3	0.181261	0.0196041	186	3	0.139475	0.0515451	0.18962	0.14612	0.27644	0.0147951	0.162633	0.285537	0.0654231	0.10359	0.118718	0.172538	0.101705	0.171009	0.202515	0.177384	0.163886	0.198835	0.11357	0.106021
gi|359398357	phytoene dehydrogenase	54651	6.29	-	NSU_1064	Chr.	0	Cytoplasmic	-	Phytoene dehydrogenase // Phytoene desaturase	-	1	-	-	692	2	0.0143145	9.00707e-05	-	0	-	-	-	0	-	-	-	-	-	-	-	-	-	0.00863247	-	0.0143781	-	0.0142508	-	-	-	-	-	-
gi|359398354	MltA-interacting MipA	29336	4.62	-	NSU_1061	Chr.	0	OuterMembrane	-	Bll5876 protein // Putative outer membrane protein CC_0351	437	3	0.0454329	0.0257541	373	3	0.0580274	0.0325341	357	3	0.0604205	0.0065347	281	3	0.0873405	0.0214922	0.106263	0.628257	0.123814	0.4214	0.283846	0.0986547	0.0578158	0.0158262	0.0626566	0.0910616	0.0260176	0.0570031	0.0675049	0.0591279	0.0546286	0.10494	0.0633881	0.093693
gi|359398349	thiamine biosynthesis protein ThiC	68974	5.15	thiC	NSU_1056	Chr.	0	Cytoplasmic	-	Phosphomethylpyrimidine synthase	248	3	0.0939394	0.0796784	-	0	-	-	-	0	-	-	-	1	-	-	MA	MA	MA	MA	MA	MA	0.184098	0.0647435	0.0329772	-	-	-	-	-	-	0.013808	-	-
gi|359398336	OsmC-like protein	14617	4.92	-	NSU_1044	Chr.	0	Extracellular	-	Osmotically inducible protein OsmC // OsmC protein	518	2	0.0355075	0.00341717	264	2	0.0896193	0.0494852	275	3	0.0850924	0.053017	-	1	-	-	0.402082	0.36445	0.379571	0.246189	-	-	-	0.0330911	0.0379238	0.124611	-	0.0546279	0.146261	0.0566642	0.0523524	-	-	0.0567089
gi|359398330	hypothetical protein NSU_1038	7215	5.81	-	NSU_1038	Chr.	1	Cytoplasmic	-	-	-	0	-	-	131	3	0.175153	0.101317	93	3	0.240275	0.0894723	136	3	0.189335	0.0987142	Ben	Ben	Phe	Phe	Pyr	Pyr	-	-	-	0.117422	0.115897	0.292141	0.137822	0.30303	0.279972	0.135318	0.129417	0.303269
gi|359398328	hypothetical protein NSU_1036	7364	4.45	-	NSU_1036	Chr.	1	Cytoplasmic	-	-	-	0	-	-	116	2	0.198917	0.120083	75	2	0.284391	0.0159072	-	1	-	-	Ben	Ben	Phe	Phe	-	-	-	-	-	-	0.283829	0.114006	-	0.295639	0.273143	-	-	0.118349
gi|359398327	2,3,4,5-tetrahydropyridine-2-carboxylate N-succinyltransferase	29580	5.27	-	NSU_1035	Chr.	0	Cytoplasmic	-	2,3,4,5-tetrahydropyridine-2,6-dicarboxylate N-succinyltransferase // 2,3,4,5-tetrahydropyridine-2-carboxylate N-succin	123	3	0.172233	0.0480983	71	3	0.303644	0.0682224	159	3	0.14821	0.0271511	82	3	0.274033	0.0703712	0.24625	0.0591307	-0.0652365	0.503484	0.201688	0.116566	0.205398	0.194231	0.117069	0.265996	0.262542	0.382396	0.149073	0.17492	0.120638	0.196073	0.29317	0.332857
gi|359398326	guanylate kinase	25069	5.22	-	NSU_1034	Chr.	0	Cytoplasmic	-	Guanylate kinase	700	2	0.0200694	0.00193145	-	0	-	-	-	0	-	-	-	0	-	-	MA	MA	MA	MA	MA	MA	-	0.0187037	0.0214352	-	-	-	-	-	-	-	-	-
gi|359398322	hypothetical protein NSU_1030	10314	4.95	-	NSU_1030	Chr.	0	Cytoplasmic	-	SCO6725 // Uncharacterized conserved protein, YCII family	388	2	0.0538956	0.00306269	-	0	-	-	-	0	-	-	-	0	-	-	MA	MA	MA	MA	MA	MA	0.0517299	-	0.0560612	-	-	-	-	-	-	-	-	-
gi|359398314	MotA/TolQ/ExbB proton channel	26114	5.96	-	NSU_1022	Chr.	3	InnerMembrane	-	MotA/TolQ/ExbB proton channel // TolQ Protein	530	3	0.0343815	0.0129603	392	3	0.0530475	0.018962	440	3	0.0442248	0.0196196	505	2	0.033194	0.00161387	0.188341	0.240825	0.109342	0.5143	-0.0152643	0.889183	0.0197791	0.0388461	0.0445192	0.0311526	0.0638615	0.0641284	0.0365651	0.0665188	0.0295905	-	0.0343352	0.0320529
gi|359398313	biopolymer transport protein ExbD/TolR	13641	4.8	-	NSU_1021	Chr.	1	Cytoplasmic	-	TolR protein // ExbD/TolR family protein	-	1	-	-	366	2	0.05952	0.000550078	326	2	0.0659545	0.00617023	-	1	-	-	-	-	-	-	-	-	-	0.0359686	-	0.0599089	0.059131	-	0.0703176	0.0615915	-	-	-	0.0616401
gi|359398311	translocation protein TolB	49574	8.61	tolB	NSU_1019	Chr.	0	Extracellular	-	Protein TolB	639	3	0.0253563	0.00804865	589	3	0.0277132	0.00947346	501	3	0.0352453	0.00381191	421	3	0.0499249	0.0231888	0.0386004	0.759494	0.143014	0.15483	0.294231	0.20045	0.0213006	0.0201424	0.034626	0.0167745	0.0331134	0.0332518	0.0393778	0.0344913	0.0318667	0.0386623	0.0765939	0.0345185
gi|359398310	peptidoglycan-associated protein	17449	5.04	-	NSU_1018	Chr.	0	Periplasmic	-	Peptidoglycan-associated lipoprotein // OmpA family protein	93	3	0.219699	0.0151359	225	3	0.104859	0.0613696	-	1	-	-	114	3	0.210717	0.0376837	-0.321222	0.0758117	MA	MA	-0.018129	0.730483	0.21757	0.205741	0.235787	0.167745	0.101705	0.0451274	0.0534413	-	-	0.193311	0.184882	0.253957
gi|359398306	translation initiation factor IF-3	19865	8.9	-	NSU_1014	Chr.	0	Cytoplasmic	-	Translation initiation factor IF-3 // Translation initiation factor 3	-	0	-	-	344	2	0.0645212	0.0341448	-	1	-	-	-	0	-	-	Ben	Ben	-	-	-	-	-	-	-	0.0886652	-	0.0403772	0.0478159	-	-	-	-	-
gi|359398304	coproporphyrinogen III oxidase	31874	5.32	-	NSU_1012	Chr.	0	Cytoplasmic	-	Coproporphyrinogen-III oxidase, aerobic // Coproporphyrinogen III oxidase, aerobic	-	1	-	-	541	3	0.03325	0.0162688	-	1	-	-	-	1	-	-	Ben	Ben	-	-	-	-	0.0334723	-	-	0.0239636	0.0520353	0.0237513	-	0.0246366	-	-	0.0264117	-
gi|359398298	GTP pyrophosphokinase	78308	5.95	-	NSU_1006	Chr.	0	Cytoplasmic	-	(P)ppGpp synthetase I (GTP pyrophosphokinase), SpoT/RelA // Guanosine-3',5'-bis(Diphosphate) 3'-pyrophosphohydrolase	850	3	0.00868121	0.00436082	-	1	-	-	-	1	-	-	-	0	-	-	MA	MA	MA	MA	MA	MA	0.0136932	0.00575498	0.00659544	-	0.00946096	-	-	-	0.00910477	-	-	-
gi|359398268	Short-chain dehydrogenase/reductase SDR	26039	6.09	-	NSU_0977	Chr.	0	Cytoplasmic	-	3-oxoacyl-(Acyl-carrier protein) reductase // Short-chain dehydrogenase/reductase SDR	704	3	0.0199726	0.00137599	551	3	0.0309258	0.000206692	518	3	0.0327277	0.00353963	497	3	0.0340963	0.00193501	0.189885	0.00447391	0.21448	0.0149939	0.232271	0.000833625	0.0197791	0.0187037	0.0214352	0.0311526	0.0307481	0.0308767	0.0365651	0.0320276	0.0295905	0.0359007	0.0343352	0.0320529
gi|359398255	hypothetical protein NSU_0965	18960	5.17	-	NSU_0965	Chr.	0	Cytoplasmic	-	Bll2446 protein // Bll4560 protein	497	3	0.0383047	0.0183126	461	3	0.0428204	0.000286189	434	3	0.0453153	0.00490102	429	3	0.0472102	0.00267925	0.0483981	0.710906	0.0729931	0.58014	0.0907837	0.489158	0.0593372	0.0258974	0.0296795	0.0431344	0.0425743	0.0427523	0.0506286	0.0443459	0.0409715	0.0497087	0.0475411	0.0443809
gi|359398254	small subunit ribosomal protein S12	13912	11.2	-	NSU_0964	Chr.	0	Periplasmic	-	30S ribosomal protein S12	153	3	0.142881	0.0098436	272	3	0.0834363	0.0418841	213	2	0.108145	0.0658367	180	3	0.144253	0.00818659	-0.23362	0.126578	-0.120968	0.59122	0.00415084	0.862052	0.141497	0.133803	0.153344	0.1318	0.059131	0.0593782	0.154699	0.0615915	-	0.151888	0.145264	0.135608
gi|359398253	small subunit ribosomal protein S7	17776	10.39	-	NSU_0963	Chr.	0	Periplasmic	-	30S ribosomal protein S7	10	3	1.16112	0.0809628	18	3	0.728808	0.163239	34	3	0.50635	0.102386	23	3	0.619494	0.335451	-0.202263	0.0273388	-0.360425	0.00121552	-0.272839	0.100302	1.0772	1.23876	1.16739	0.570333	0.896426	0.719664	0.390966	0.586351	0.541734	0.657259	0.266758	0.934464
gi|359398252	elongation factor EF-G	75320	4.85	-	NSU_0962	Chr.	0	Cytoplasmic	-	Elongation factor G // Elongation factor G 2	11	3	0.938232	0.339449	12	3	0.791843	0.0857083	21	3	0.63821	0.0676348	35	3	0.489781	0.0839792	-0.0736709	0.536695	-0.167346	0.263242	-0.282308	0.14252	1.3039	0.877635	0.633162	0.69734	0.813643	0.864546	0.646921	0.566642	0.701068	0.400431	0.501822	0.567089
gi|359398251	elongation factor EF-Tu	43120	4.98	-	NSU_0961	Chr.	0	Cytoplasmic	-	Elongation factor Tu 2 // Elongation factor Tu 1	5	3	1.99597	0.214691	4	3	2.06337	0.215779	5	3	2.17086	0.144477	4	3	1.84371	0.439113	0.0144219	0.720867	0.0364776	0.315194	-0.0344614	0.628119	2.02507	1.76822	2.19463	2.31249	1.93477	1.94285	2.30079	2.01527	2.19653	1.35042	1.9888	2.19192
gi|359398248	small subunit ribosomal protein S10	11551	9.89	-	NSU_0958	Chr.	0	Cytoplasmic	-	30S ribosomal protein S10	135	3	0.158847	0.0521464	175	3	0.132992	0.0529164	205	3	0.112091	0.0710574	141	3	0.180972	0.0102705	-0.0771546	0.579162	-0.151411	0.414506	0.0566322	0.541051	0.181055	0.0992734	0.196214	0.0718907	0.163202	0.163884	0.194076	0.0739098	0.0682858	0.19055	0.182241	0.170127
gi|359398247	large subunit ribosomal protein L3	26467	8.94	-	NSU_0957	Chr.	0	Periplasmic	-	50S ribosomal protein L3	141	3	0.149334	0.0486059	126	3	0.176857	0.0277195	152	3	0.153569	0.016609	196	3	0.129349	0.0340779	0.0734658	0.453646	0.0121451	0.897306	-0.0623928	0.594533	0.197791	0.14963	0.10058	0.194105	0.191584	0.144883	0.171575	0.150283	0.138848	0.168457	0.11357	0.106021
gi|359398246	large subunit ribosomal protein L4	22181	10.39	-	NSU_0956	Chr.	0	Cytoplasmic	-	50S ribosomal protein L4	79	3	0.259158	0.0508792	58	3	0.347621	0.0921336	94	3	0.235435	0.0499088	70	3	0.323353	0.0627468	0.127542	0.238208	-0.0416926	0.59517	0.096113	0.243568	0.316465	0.241709	0.219298	0.402588	0.241255	0.399021	0.286896	0.187238	0.232172	0.367292	0.351276	0.251492
gi|359398245	large subunit ribosomal protein L23	10644	9.79	-	NSU_0955	Chr.	0	Cytoplasmic	-	50S ribosomal protein L23	32	3	0.548486	0.178916	26	3	0.573893	0.140117	23	3	0.604945	0.142494	17	3	0.714064	0.123909	0.0196656	0.856403	0.0425505	0.692037	0.114572	0.265981	0.669446	0.633048	0.342963	0.735682	0.49197	0.494027	0.585042	0.756344	0.473448	0.574411	0.810839	0.756941
gi|359398244	large subunit ribosomal protein L2	30589	10.8	-	NSU_0954	Chr.	0	Periplasmic	-	50S ribosomal protein L2	169	3	0.132127	0.00910269	163	3	0.146606	0.0211267	151	3	0.154025	0.0482054	158	3	0.161641	0.0253511	0.0451619	0.362744	0.0666007	0.515597	0.0875598	0.171765	0.130846	0.123732	0.141802	0.122214	0.158471	0.159134	0.101257	0.165065	0.195753	0.185027	0.1347	0.165196
gi|359398243	small subunit ribosomal protein S19	10191	10.14	-	NSU_0953	Chr.	0	Periplasmic	-	30S ribosomal protein S19	89	3	0.223479	0.0998066	90	3	0.236027	0.0823691	144	3	0.161929	0.0709322	88	3	0.260904	0.0949975	0.0237245	0.875053	-0.139912	0.437997	0.0672438	0.662601	0.120196	0.319401	0.23084	0.189312	0.331134	0.187635	0.222203	0.0837645	0.179819	0.218166	0.369764	0.194783
gi|359398242	large subunit ribosomal protein L22	13468	10.79	-	NSU_0952	Chr.	0	Cytoplasmic	-	50S ribosomal protein L22	24	3	0.597643	0.0411738	53	3	0.362193	0.138411	85	3	0.257272	0.162501	54	3	0.401266	0.16626	-0.217502	0.0881327	-0.366049	0.0605074	-0.173009	0.171385	0.591851	0.559672	0.641406	0.505631	0.229428	0.351519	0.0703176	0.364622	0.336877	0.582696	0.256194	0.36491
gi|359398241	small subunit ribosomal protein S3	25782	10.03	-	NSU_0951	Chr.	0	Cytoplasmic	-	30S ribosomal protein S3	38	3	0.462398	0.0935943	31	3	0.524735	0.228478	36	3	0.479464	0.169447	66	3	0.354077	0.0200944	0.0549244	0.695007	0.0157396	0.887993	-0.115919	0.178226	0.362109	0.477663	0.547421	0.395399	0.390265	0.788542	0.303772	0.492732	0.641887	0.372815	0.356558	0.332857
gi|359398240	large subunit ribosomal protein L16	15960	10.93	-	NSU_0950	Chr.	0	Cytoplasmic	-	50S ribosomal protein L16	155	3	0.140294	0.0545953	143	3	0.161012	0.0427823	197	3	0.118323	0.0127971	145	3	0.177285	0.047455	0.0598197	0.633668	-0.0739676	0.561262	0.101635	0.426701	0.17649	0.166894	0.0774964	0.186916	0.184489	0.111631	0.132197	0.115792	0.106981	0.215404	0.124135	0.192317
gi|359398239	large subunit ribosomal protein L29	7662	10.13	-	NSU_0949	Chr.	0	Cytoplasmic	-	50S ribosomal protein L29	56	3	0.35126	0.189538	-	1	-	-	-	0	-	-	-	0	-	-	MA	MA	MA	MA	MA	MA	0.541643	0.162578	0.349558	-	-	0.109256	-	-	-	-	-	-
gi|359398238	small subunit ribosomal protein S17	10764	9.88	-	NSU_0948	Chr.	0	Cytoplasmic	-	30S ribosomal protein S17	30	3	0.562264	0.310184	65	3	0.323693	0.155107	161	3	0.146919	0.049773	47	3	0.428206	0.213181	-0.239806	0.320662	-0.582864	0.142962	-0.118287	0.574682	0.915924	0.434501	0.336367	0.311526	0.175028	0.484526	0.0900065	0.182311	0.168438	0.563365	0.538799	0.182455
gi|359398237	large subunit ribosomal protein L14	13368	10.92	-	NSU_0947	Chr.	0	Cytoplasmic	-	50S ribosomal protein L14	57	3	0.333148	0.103433	64	3	0.32418	0.157384	101	3	0.213868	0.0668526	60	3	0.37492	0.22319	-0.0118517	0.938814	-0.192491	0.180657	0.0513007	0.788968	0.447312	0.306453	0.24568	0.234843	0.231794	0.505902	0.275645	0.142892	0.223067	0.588219	0.393534	0.143005
gi|359398236	large subunit ribosomal protein L24	11054	10.21	-	NSU_0946	Chr.	0	Periplasmic	-	50S ribosomal protein L24	208	3	0.110618	0.00762085	302	2	0.073958	0.000465365	-	1	-	-	300	3	0.0813065	0.00461426	-0.174839	0.0137165	MA	MA	-0.1337	0.00828055	0.109546	0.10359	0.118718	0.0742871	-	0.073629	0.0871938	-	-	0.0856093	0.0818763	0.0764337
gi|359398235	large subunit ribosomal protein L5	21146	9.23	-	NSU_0945	Chr.	0	Cytoplasmic	-	50S ribosomal protein L5	7	3	1.49601	0.412674	20	3	0.6542	0.00437233	15	3	0.839467	0.074064	19	3	0.66719	0.292034	-0.359223	0.0715926	-0.250929	0.106	-0.350683	0.0530031	1.03916	1.60708	1.84178	0.658998	0.650441	0.65316	0.773493	0.825326	0.919582	0.925133	0.726322	0.350116
gi|359398234	small subunit ribosomal protein S14	11572	10.56	-	NSU_0944	Chr.	0	Cytoplasmic	-	30S ribosomal protein S14	434	3	0.0460907	0.00317536	313	3	0.0713673	0.000476981	303	3	0.0755256	0.00816837	315	3	0.0786837	0.00446542	0.189885	0.00447391	0.21448	0.0149939	0.232271	0.000833625	0.045644	0.0431624	0.0494658	0.0718907	0.0709572	0.0712538	0.0843811	0.0739098	0.0682858	0.0828478	0.0792351	0.0739681
gi|359398233	small subunit ribosomal protein S8	14176	9.84	-	NSU_0943	Chr.	0	Cytoplasmic	-	30S ribosomal protein S8	26	3	0.597084	0.137676	42	3	0.433073	0.204304	81	3	0.263237	0.0431478	74	3	0.317082	0.0694357	-0.139475	0.321388	-0.355688	0.0420821	-0.274864	0.0525075	0.532514	0.503561	0.755177	0.218069	0.456491	0.624659	0.255956	0.224193	0.309562	0.375576	0.240347	0.335322
gi|359398232	large subunit ribosomal protein L6	19350	9.83	-	NSU_0942	Chr.	0	Periplasmic	-	50S ribosomal protein L6	33	3	0.536846	0.0697417	76	3	0.286283	0.186775	67	3	0.312145	0.0791263	62	3	0.363409	0.139097	-0.273054	0.133541	-0.235493	0.021606	-0.169454	0.150771	0.607066	0.467592	0.535879	0.498442	0.146645	0.213761	0.345962	0.221729	0.368743	0.339676	0.237705	0.512846
gi|359398231	large subunit ribosomal protein L18	12107	11.38	-	NSU_0941	Chr.	0	Cytoplasmic	-	50S ribosomal protein L18	39	3	0.460242	0.24148	51	3	0.374902	0.187507	143	3	0.163639	0.0176981	52	3	0.406348	0.179902	-0.089069	0.655494	-0.449101	0.166543	-0.0540882	0.773243	0.722697	0.247464	0.410566	0.268392	0.264907	0.591407	0.182826	0.160138	0.147953	0.309298	0.295811	0.613936
gi|359398230	small subunit ribosomal protein S5	25046	10.16	-	NSU_0940	Chr.	0	Cytoplasmic	-	30S ribosomal protein S5	46	3	0.43507	0.102909	15	3	0.745326	0.070488	28	3	0.55666	0.102413	36	3	0.482944	0.0853915	0.233787	0.0163511	0.10703	0.220519	0.0453373	0.569857	0.316465	0.500683	0.488062	0.709322	0.700111	0.826544	0.483785	0.512441	0.673753	0.386623	0.549363	0.512846
gi|359398229	large subunit ribosomal protein L30	6339	9.99	-	NSU_0939	Chr.	0	Cytoplasmic	-	50S ribosomal protein L30	69	3	0.299719	0.147525	170	2	0.135987	0.000855672	-	0	-	-	173	2	0.148975	0.0119298	-0.343215	0.194491	MA	MA	-0.3036	0.217855	0.220613	0.208618	0.469925	0.136592	-	0.135382	-	-	-	0.157411	-	0.140539
gi|359398226	large subunit ribosomal protein L15	14419	10.36	-	NSU_0936	Chr.	0	Periplasmic	-	50S ribosomal protein L15	45	3	0.435129	0.050762	46	3	0.416482	0.35076	59	3	0.338744	0.110894	75	3	0.314793	0.128924	-0.0190216	0.935399	-0.108746	0.270425	-0.140592	0.242704	0.391017	0.490612	0.423757	0.127007	0.806547	0.315892	0.25033	0.463168	0.302734	0.245782	0.235064	0.463534
gi|359398225	preprotein translocase subunit SecY	49144	9.68	secY	NSU_0935	Chr.	10	InnerMembrane	-	Preprotein translocase SECY subunit // Protein translocase subunit SecY	795	3	0.0141116	0.00524188	-	0	-	-	-	1	-	-	606	2	0.0189097	0.000596055	MA	MA	MA	MA	0.127108	0.252431	0.0106503	0.0201424	0.011542	-	-	-	-	0.0172456	-	0.0193311	0.0184882	-
gi|359398224	adenylate kinase	22974	5.11	-	NSU_0934	Chr.	0	Cytoplasmic	-	Adenylate kinase 2 // Adenylate kinase 1	264	3	0.0897223	0.0466245	266	3	0.0889231	0.0267561	293	3	0.0793194	0.0390278	291	3	0.0847103	0.0497501	-0.0038856	0.980985	-0.0535205	0.782155	-0.024964	0.904857	0.0471655	0.139558	0.0824429	0.119818	0.0733225	0.073629	0.0871938	0.0369549	0.11381	0.13808	0.0396176	0.0764337
gi|359398223	hypothetical protein NSU_0933	22811	5.67	-	NSU_0933	Chr.	0	Periplasmic	-	-	487	3	0.0395126	0.0148168	-	1	-	-	-	0	-	-	-	1	-	-	MA	MA	MA	MA	MA	MA	0.022822	0.0446011	0.0511146	-	-	0.0356269	-	-	-	-	-	0.0369841
gi|359398222	small subunit ribosomal protein S13	13730	10.77	-	NSU_0932	Chr.	0	Cytoplasmic	-	30S ribosomal protein S13	8	3	1.37843	0.29752	7	3	1.32605	0.54021	13	3	1.08124	0.496151	9	3	1.10733	0.420628	-0.0168255	0.892061	-0.105463	0.434113	-0.0951081	0.418938	1.24152	1.17402	1.71976	0.889049	1.93004	1.15906	0.570979	1.56196	1.11078	1.02455	0.734245	1.56319
gi|359398221	small subunit ribosomal protein S11	13889	11.32	-	NSU_0931	Chr.	0	Extracellular	-	30S ribosomal protein S11	284	3	0.0844997	0.00582148	223	3	0.106876	0.0406759	208	3	0.110337	0.0350388	143	3	0.179234	0.067372	0.102027	0.44175	0.115864	0.329112	0.326564	0.134194	0.0836807	0.079131	0.0906872	0.0599089	0.130088	0.130632	0.0703176	0.135501	0.125191	0.256828	0.145264	0.135608
gi|359398219	DNA-directed RNA polymerase subunit alpha	38425	4.86	-	NSU_0929	Chr.	0	Cytoplasmic	-	DNA-directed RNA polymerase subunit alpha	105	3	0.198997	0.0400525	36	3	0.479099	0.0375171	70	3	0.299415	0.101643	22	3	0.624238	0.11864	0.381579	0.000921565	0.177427	0.222989	0.496504	0.0168723	0.167361	0.185598	0.244031	0.522406	0.456491	0.4584	0.41628	0.231584	0.250381	0.759438	0.575775	0.537502
gi|359398218	large subunit ribosomal protein L17	15902	9.88	-	NSU_0928	Chr.	0	Cytoplasmic	-	50S ribosomal protein L17	29	3	0.569989	0.0392686	23	3	0.597377	0.254192	33	3	0.508878	0.165731	45	3	0.433863	0.117556	0.0203825	0.869989	-0.0492521	0.592033	-0.118513	0.173982	0.564465	0.533775	0.611727	0.390606	0.520353	0.881172	0.329086	0.542005	0.655544	0.450139	0.309017	0.542433
gi|359398212	MutT/NUDIX family protein	62488	5.2	-	NSU_0922	Chr.	0	Cytoplasmic	-	MutT/nudix family protein // Zn-dependent hydrolase	386	3	0.0548186	0.00702468	489	3	0.0404414	0.000270289	496	3	0.0357245	0.0270256	397	3	0.0546797	0.030396	-0.132101	0.0709723	-0.185962	0.345448	-0.00110162	0.994488	0.0547728	0.0618661	0.0478169	0.0407381	0.0402091	0.0403772	0.0140635	0.0271003	0.0660096	0.0303775	0.0448999	0.0887618
gi|359398207	dihydrolipoamide dehydrogenase	48562	5.57	-	NSU_0917	Chr.	0	Cytoplasmic	-	Dihydrolipoyl dehydrogenase // Dihydrolipoyl dehydrogenase 3	425	3	0.0475462	0.0264962	393	3	0.0523926	0.0193219	258	3	0.0933812	0.0879167	299	3	0.0817421	0.0409642	0.0421539	0.811711	0.293144	0.466131	0.23533	0.301768	0.0730305	0.0201424	0.0494658	0.0718907	0.0520353	0.0332518	0.194076	0.0542005	0.0318667	0.107702	0.103006	0.0345185
gi|359398206	2-oxoglutarate dehydrogenase E2 component (dihydrolipoamide succinyltransferase)	42671	5.47	-	NSU_0916	Chr.	0	Cytoplasmic	-	2-oxoglutarate dehydrogenase E2 component // Dihydrolipoamide S-succinyltransferase	217	3	0.107068	0.0251637	149	3	0.155223	0.0437052	115	3	0.194494	0.0386951	162	3	0.158999	0.0396358	0.161298	0.191161	0.259248	0.0381199	0.171736	0.140664	0.0867237	0.0992734	0.135206	0.107836	0.19395	0.163884	0.160324	0.236511	0.186648	0.124272	0.150547	0.20218
gi|359398205	2-oxoglutarate dehydrogenase E1 component	105526	5.89	-	NSU_0915	Chr.	0	Cytoplasmic	-	2-oxoglutarate dehydrogenase E1 component // Oxoglutarate dehydrogenase E1 component	131	3	0.163301	0.0147283	135	3	0.169718	0.00773089	123	3	0.183883	0.00939826	244	3	0.101423	0.017126	0.0167384	0.551488	0.0515512	0.123266	-0.206856	0.00950729	0.174969	0.146752	0.168184	0.174934	0.160836	0.173384	0.1772	0.194629	0.179819	0.0883709	0.0950821	0.120815
gi|359398204	succinyl-CoA synthetase alpha subunit	30255	5.14	-	NSU_0914	Chr.	0	Cytoplasmic	-	Succinyl-CoA ligase [ADP-forming] subunit alpha	97	3	0.212712	0.131212	106	3	0.207819	0.0466547	268	3	0.0874847	0.0606945	81	3	0.276857	0.128968	-0.0101055	0.95601	-0.385859	0.236146	0.114464	0.57851	0.10346	0.358248	0.176428	0.208483	0.160836	0.254139	0.146261	0.0911555	0.0250381	0.359007	0.343352	0.128211
gi|359398203	malate dehydrogenase	33372	4.97	-	NSU_0913	Chr.	0	Cytoplasmic	-	Malate dehydrogenase	17	3	0.733322	0.642344	16	3	0.734027	0.221859	22	3	0.621968	0.326546	8	3	1.12225	0.363817	0.000416776	0.998703	-0.0715272	0.806475	0.184794	0.425606	0.0152147	1.25315	0.931605	0.752456	0.946096	0.503527	0.998509	0.45085	0.416543	0.764961	1.49226	1.10952
gi|359398199	TonB-dependent receptor	68072	4.86	-	NSU_0909	Chr.	0	OuterMembrane	-	TonB-dependent receptor // Putative TonB dependent Vitamin B12 outer membrane receptor	164	3	0.133548	0.0609092	167	3	0.140559	0.0570694	283	3	0.0824951	0.0589455	172	3	0.149198	0.0972878	0.0222236	0.891381	-0.209208	0.355799	0.0481268	0.826987	0.203877	0.0978347	0.0989315	0.20369	0.125358	0.09263	0.149073	0.0369549	0.0614572	0.209881	0.200729	0.0369841
gi|359398196	iron complex transport system ATP-binding protein	27534	8.97	-	NSU_0906	Chr.	0	Cytoplasmic	-	Uncharacterized ABC transporter ATP-binding protein YclP // Ferric siderophore ABC transporter, ATP-binding protein	723	2	0.0185256	0.00178287	-	0	-	-	-	0	-	-	-	1	-	-	MA	MA	MA	MA	-	-	-	0.0172649	0.0197863	-	-	-	-	-	-	-	-	0.0295873
gi|359398190	peptidase M28	59087	5.25	-	NSU_0900	Chr.	0	Periplasmic	-	Peptidase // Aminopeptidase	686	2	0.0216063	0.00817431	-	0	-	-	-	1	-	-	-	1	-	-	MA	MA	-	-	-	-	0.0273864	0.0158262	-	-	-	-	0.0168762	-	-	0.0165696	-	-
gi|359398187	hypothetical protein NSU_0897	28971	4.94	-	NSU_0897	Chr.	0	OuterMembrane	-	-	509	2	0.0370513	0.00356575	279	3	0.0809512	0.0209493	406	3	0.0505569	0.0224934	-	1	-	-	0.339421	0.0628602	0.134978	0.408316	-	-	-	0.0345299	0.0395726	0.0934579	0.0567658	0.09263	0.0675049	0.0591279	0.0250381	-	-	0.0591745
gi|359398184	excinuclease ABC subunit A	106030	6.16	-	NSU_0894	Chr.	0	Cytoplasmic	-	Excinuclease ABC subunit A // Excinuclease ABC, subunit A	778	3	0.0153636	0.00105845	656	2	0.0191072	0.00686799	-	1	-	-	642	2	0.0115392	0.00460245	0.0947041	0.581117	MA	MA	-0.124316	0.444272	0.0152147	0.0143875	0.0164886	0.0239636	-	0.0142508	-	0.0246366	-	0.00828478	-	0.0147936
gi|359398183	hypothetical protein NSU_0893	49840	5.13	-	NSU_0893	Chr.	0	Cytoplasmic	-	-	477	3	0.0401574	0.0049382	-	1	-	-	585	2	0.0245562	0.0103387	-	0	-	-	MA	MA	-0.213605	0.247452	MA	MA	0.0441226	0.0417236	0.034626	-	0.0165567	-	-	0.0172456	0.0318667	-	-	-
gi|359398179	argininosuccinate synthase	45158	5.34	-	NSU_0889	Chr.	0	Cytoplasmic	-	Argininosuccinate synthase	185	3	0.123146	0.0247603	224	3	0.105756	0.067013	158	3	0.148333	0.122459	121	3	0.203841	0.063588	-0.0661166	0.706429	0.080815	0.758053	0.21887	0.147174	0.0973739	0.146752	0.125313	0.182123	0.0567658	0.0783792	0.286896	0.103474	0.0546286	0.245782	0.235064	0.130677
gi|359398176	hypothetical protein NSU_0886	13903	10.36	-	NSU_0886	Chr.	0	Periplasmic	-	-	493	3	0.0384089	0.00264613	-	1	-	-	344	3	0.062938	0.00680698	350	3	0.0655697	0.00372118	MA	MA	0.21448	0.0149939	0.232271	0.000833625	0.0380367	0.0359686	0.0412215	0.0599089	-	-	0.0703176	0.0615915	0.0569048	0.0690398	0.0660293	0.0616401
gi|359398174	L-asparaginase	17631	5.37	-	NSU_0884	Chr.	0	Cytoplasmic	-	Asparaginase // L-asparaginase 1	-	1	-	-	-	0	-	-	-	1	-	-	276	3	0.0899082	0.0349607	-	-	-	-	Pyr	Pyr	-	-	0.0313283	-	-	-	-	0.0468096	-	0.115987	0.0501822	0.103555
gi|359398171	formiminoglutamase	29577	5.98	-	NSU_0881	Chr.	0	Cytoplasmic	-	Formiminoglutamase // Formylglutamate amidohydrolase	363	2	0.0586645	0.00564576	-	1	-	-	-	0	-	-	-	0	-	-	-	-	MA	MA	MA	MA	-	0.0546723	0.0626566	0.0575126	-	-	-	-	-	-	-	-
gi|359398170	histidine ammonia-lyase	52476	5.57	-	NSU_0880	Chr.	0	Cytoplasmic	-	Histidine ammonia-lyase	128	3	0.165563	0.0239624	97	3	0.220449	0.0597144	111	3	0.200129	0.0203928	113	3	0.210867	0.0385312	0.124344	0.248275	0.0823453	0.131655	0.105044	0.172646	0.184098	0.174088	0.138504	0.201294	0.172663	0.28739	0.1772	0.206948	0.216238	0.231974	0.166394	0.234232
gi|359398169	imidazolonepropionase	42483	5.6	-	NSU_0879	Chr.	0	Cytoplasmic	-	Imidazolonepropionase	242	2	0.0966292	0.00373951	147	3	0.155391	0.0341069	270	3	0.0869497	0.021232	163	3	0.15888	0.0305774	0.206316	0.0938394	-0.0458403	0.515038	0.21596	0.0688635	-	0.0992734	0.093985	0.136592	0.134819	0.19476	0.0703176	0.110865	0.0796668	0.124272	0.182241	0.170127
gi|359398168	N-formimino-L-glutamate deiminase	48592	5.88	-	NSU_0878	Chr.	0	Cytoplasmic	-	Hydrolase // Atrazine chlorohydrolase	736	3	0.0176617	0.00533132	399	3	0.052336	0.000349786	537	3	0.0299409	0.0210932	-	1	-	-	0.471769	0.00758572	0.229234	0.421247	MA	MA	0.0213006	0.0201424	0.011542	0.0527199	0.0520353	0.0522528	0.0196889	0.0542005	0.0159334	0.0193311	-	-
gi|359398167	GntR family transcriptional regulator, histidine utilization repressor	26053	6.19	-	NSU_0877	Chr.	0	Cytoplasmic	-	Histidine utilization repressor // Transcriptional regulatory protein	232	3	0.0990434	0.0540925	258	3	0.091825	0.0474763	389	2	0.0539853	0.0310529	364	3	0.0626327	0.051002	-0.0328646	0.870662	-0.26355	0.322965	-0.199024	0.444219	0.161276	0.0633048	0.0725498	0.0647017	0.146645	0.0641284	0.075943	0.0320276	-	0.12151	0.0343352	0.0320529
gi|359398163	periplasmic sensor signal transduction histidine kinase	48231	6	-	NSU_0873	Chr.	2	InnerMembrane	-	Two-component system sensor protein // Sensor histidine kinase	757	2	0.0164213	0.00690033	-	0	-	-	-	0	-	-	-	1	-	-	MA	MA	MA	MA	-	-	0.0213006	-	0.011542	-	-	-	-	-	-	-	-	0.0172592
gi|359398135	TonB-dependent receptor	95994	4.64	-	NSU_0845	Chr.	0	OuterMembrane	-	TonB-dependent receptor // Probable TonB-dependent receptor	443	3	0.0445097	0.00804821	399	3	0.052336	0.000349786	327	3	0.0658547	0.0135025	432	3	0.0469761	0.00895191	0.0703458	0.233995	0.170132	0.0931317	0.0234225	0.740793	0.0532514	0.0374074	0.0428703	0.0527199	0.0520353	0.0522528	0.0506286	0.0763735	0.070562	0.0497087	0.0369764	0.0542433
gi|359398133	fumarylacetoacetase	46472	5.44	-	NSU_0843	Chr.	0	Periplasmic	-	Fumarylacetoacetase // Fumarylacetoacetate hydrolase	206	3	0.112154	0.0077267	243	3	0.0982303	0.0219842	207	3	0.110806	0.00849176	193	3	0.133669	0.0844247	-0.0575696	0.390697	-0.00525349	0.848805	0.0762169	0.70256	0.111067	0.105028	0.120367	0.0766834	0.120627	0.0973802	0.115321	0.10101	0.116086	0.171219	0.192805	0.0369841
gi|359398129	RND family multidrug resistance secretion protein	40887	5.31	-	NSU_0839	Chr.	1	OuterMembrane	-	Multidrug resistance protein VceA // Putative multidrug resistance protein A	-	0	-	-	-	1	-	-	614	2	0.0211055	0.00197447	587	2	0.021611	0.000681205	-	-	Phe	Phe	Pyr	Pyr	-	-	-	0.0191709	-	-	0.0225016	0.0197093	-	0.0220927	0.0211294	-
gi|359398127	two-component system, chemotaxis family,response regulator CheB	34448	5.05	cheB	NSU_0837	Chr.	0	Cytoplasmic	-	Chemotaxis response regulator protein-glutamate methylesterase of group 1 operon // Chemotaxis response regulator protein-glutamate methylesterase of group 2 operon	-	1	-	-	332	3	0.0675478	0.0348908	-	0	-	-	248	3	0.100705	0.0674288	Ben	Ben	-	-	Pyr	Pyr	-	0.0143875	-	0.107836	0.0473048	0.0475026	-	-	-	0.124272	0.153188	0.024656
gi|359398120	purine-binding chemotaxis protein CheW	15590	4.24	-	NSU_0830	Chr.	0	Cytoplasmic	-	Chemotaxis protein // Putative chemotaxis scaffold protein, CheW1	308	2	0.0760878	0.0043238	-	0	-	-	-	0	-	-	-	0	-	-	MA	MA	MA	MA	MA	MA	0.0730305	-	0.0791452	-	-	-	-	-	-	-	-	-
gi|359398114	6-phosphofructokinase	32364	5.74	-	NSU_0824	Chr.	0	Cytoplasmic	-	Putative 6-phosphofructokinase // 6-phosphofructokinase isozyme 2	-	0	-	-	-	0	-	-	374	3	0.0567816	0.0359695	-	0	-	-	-	-	Phe	Phe	-	-	-	-	-	-	-	-	0.0956319	0.0246366	0.0500763	-	-	-
gi|359398103	fatty-acyl-CoA synthase	64362	5.48	-	NSU_0813	Chr.	0	Cytoplasmic	-	Acyl-CoA synthetase // PvdL	840	3	0.0100797	0.0037442	-	1	-	-	-	1	-	-	-	0	-	-	MA	MA	MA	MA	MA	MA	0.00760734	0.0143875	0.00824429	-	0.0118262	-	-	0.0123183	-	-	-	-
gi|359398095	transcription antitermination protein NusG	19745	5.65	nusG	NSU_0805	Chr.	0	Cytoplasmic	-	Transcription antitermination protein nusG	129	3	0.164477	0.126721	103	3	0.212737	0.0726368	177	3	0.129487	0.022719	161	3	0.159207	0.0574007	0.111737	0.605035	-0.10388	0.681682	-0.014143	0.952103	0.305815	0.12661	0.0610078	0.287563	0.208141	0.142508	0.10407	0.14782	0.136572	0.102179	0.15847	0.216973
gi|359398090	large subunit ribosomal protein L11	15170	9.52	-	NSU_0800	Chr.	0	Periplasmic	-	50S ribosomal protein L11	31	3	0.549104	0.248861	32	3	0.521603	0.185944	53	3	0.362721	0.165652	43	3	0.440352	0.284852	-0.0223148	0.886125	-0.180081	0.349272	-0.0958549	0.645071	0.782035	0.578376	0.286901	0.416966	0.411552	0.73629	0.348775	0.204484	0.534905	0.229212	0.327505	0.764337
gi|359398089	large subunit ribosomal protein L1	24677	9.19	-	NSU_0799	Chr.	0	Periplasmic	-	50S ribosomal protein L1	25	3	0.597597	0.198617	33	3	0.514263	0.0987443	60	3	0.333638	0.188703	28	3	0.583862	0.225339	-0.0652229	0.562606	-0.253133	0.170672	-0.0100982	0.940735	0.464048	0.82584	0.502902	0.615864	0.418648	0.508277	0.323461	0.527223	0.150229	0.590981	0.805557	0.355047
gi|359398086	molybdopterin binding domain-containing protein	26945	4.89	-	NSU_0796	Chr.	0	Cytoplasmic	-	Competence-damage associated protein // Predicted nucleotide-utilizing enzyme/competence-damage associated protein	419	3	0.0480384	0.0245286	351	2	0.0640482	0.0499103	384	3	0.0548468	0.042235	337	2	0.0702359	0.00221392	0.124918	0.731658	0.0575628	0.823814	0.16497	0.256687	0.0639017	0.0604273	0.0197863	0.0287563	0.0993401	-	0.0337524	0.103474	0.0273143	0.0718014	0.0686704	-
gi|359398080	5~-nucleotidase	27161	5.34	-	NSU_0790	Chr.	0	Cytoplasmic	-	5'-nucleotidase SurE	228	3	0.101545	0.044666	231	3	0.103388	0.072337	390	3	0.0539584	0.0222478	179	3	0.14435	0.0727551	0.00781222	0.972184	-0.274601	0.199162	0.152758	0.443391	0.152147	0.084886	0.0676032	0.186916	0.0614963	0.0617533	0.0731303	0.0295639	0.059181	0.162934	0.206011	0.0641057
gi|359398079	seryl-tRNA synthetase	46829	5.1	-	NSU_0789	Chr.	0	Cytoplasmic	-	Serine--tRNA ligase	665	3	0.023266	0.0125259	685	2	0.0165913	4.89393e-05	539	2	0.0297181	0.0176387	553	2	0.0277361	0.0130786	-0.146841	0.453464	0.1063	0.705212	0.076325	0.737202	0.0349938	0.0100712	0.0247329	-	0.0165567	0.0166259	0.0421905	0.0172456	-	-	0.0184882	0.0369841
gi|359398078	hypothetical protein NSU_0788	7850	9.89	-	NSU_0788	Chr.	2	Periplasmic	-	-	334	2	0.0666048	0.00263221	-	1	-	-	-	0	-	-	-	0	-	-	-	-	MA	MA	MA	MA	0.0684661	0.0647435	-	-	0.106436	-	-	-	-	-	-	-
gi|359398010	peptidase S9 prolyl oligopeptidase	74469	5.26	-	NSU_0720	Chr.	0	Periplasmic	-	Acyl-peptide hydrolase, putative // Acylaminoacyl-peptidase	588	3	0.0294031	0.00930974	590	2	0.0272695	0.00846027	-	1	-	-	514	3	0.032409	0.0154496	-0.0327165	0.811379	MA	MA	0.0422724	0.790137	0.0213006	0.0273362	0.0395726	-	0.0212872	0.0332518	-	-	0.0318667	0.0248543	0.0501822	0.0221904
gi|359398008	bacterioferritin	18631	4.71	-	NSU_0718	Chr.	0	Cytoplasmic	-	Bacterioferritin	116	3	0.181469	0.0359913	108	3	0.20609	0.0889262	121	3	0.185642	0.0270224	130	3	0.197177	0.0543515	0.0552552	0.690555	0.00987397	0.880768	0.0360534	0.700913	0.143018	0.187037	0.214352	0.155763	0.153741	0.308767	0.182826	0.160138	0.213962	0.25959	0.171676	0.160264
gi|359398003	chromosome partitioning protein	24840	9.35	-	NSU_0713	Chr.	0	Cytoplasmic	-	Bll5941 protein // Cobyrinic acid a,c-diamide synthase	612	3	0.027646	0.0122197	-	0	-	-	-	0	-	-	-	0	-	-	MA	MA	MA	MA	MA	MA	0.0197791	0.0417236	0.0214352	-	-	-	-	-	-	-	-	-
gi|359398000	dihydroorotase	43256	6.26	-	NSU_0710	Chr.	0	Cytoplasmic	-	Dihydroorotase // Dihydroorotase-like protein	577	3	0.030256	0.0163125	-	1	-	-	626	2	0.0189594	0.00106048	591	3	0.0209823	0.00119078	MA	MA	-0.202987	0.353057	-0.158959	0.428679	0.0380367	0.01151	0.0412215	-	-	0.019001	-	0.0197093	0.0182095	0.0220927	0.0211294	0.0197248
gi|359397999	aspartate carbamoyltransferase catalytic subunit	35707	6.56	-	NSU_0709	Chr.	0	Cytoplasmic	-	Aspartate carbamoyltransferase	-	0	-	-	-	1	-	-	-	0	-	-	583	2	0.0229805	0.00111729	-	-	-	-	Pyr	Pyr	-	-	-	0.0455308	-	-	-	-	-	-	0.0237705	0.0221904
gi|359397998	protease IV	66832	5.69	-	NSU_0708	Chr.	1	Cytoplasmic	-	Protease 4 // Protease IV	825	2	0.0112042	0.00567167	-	0	-	-	-	1	-	-	-	0	-	-	MA	MA	-	-	MA	MA	0.0152147	0.00719373	-	-	-	-	-	-	0.011381	-	-	-
gi|359397995	trigger factor	59489	4.88	-	NSU_0705	Chr.	0	Cytoplasmic	-	Trigger factor	275	3	0.0870589	0.0161728	91	3	0.232282	0.0123193	88	3	0.247084	0.0625023	144	3	0.178821	0.0228795	0.426202	0.000361804	0.453031	0.0400171	0.312606	0.00651144	0.0699875	0.102151	0.0890384	0.218069	0.238889	0.239888	0.284083	0.17492	0.282248	0.196073	0.187523	0.152867
gi|359397994	ATP-dependent Clp protease, protease subunit	24320	5	-	NSU_0704	Chr.	0	Cytoplasmic	-	ATP-dependent Clp protease proteolytic subunit // ATP-dependent Clp protease proteolytic subunit 2	127	3	0.166181	0.0508349	191	3	0.127455	0.133633	175	3	0.1302	0.106507	131	3	0.196899	0.0451102	-0.115223	0.675889	-0.105971	0.63559	0.0736631	0.478047	0.178012	0.210057	0.110474	0.280374	0.0331134	0.0688787	0.253143	0.0714462	0.0660096	0.248543	0.176958	0.165196
gi|359397993	ATP-dependent Clp protease ATP-binding subunit ClpX	45863	5.51	clpX	NSU_0703	Chr.	0	Cytoplasmic	-	ATP-dependent Clp protease ATP-binding subunit ClpX	343	3	0.064527	0.0044455	473	3	0.0419343	0.0217893	471	3	0.0391935	0.0244564	573	3	0.0249345	0.0104438	-0.187172	0.210805	-0.216528	0.211725	-0.412941	0.0121984	0.0639017	0.0604273	0.0692521	0.0167745	0.0544005	0.0546279	0.0646921	0.0369549	0.0159334	0.0193311	0.0184882	0.0369841
gi|359397991	TonB-dependent receptor	89255	4.83	-	NSU_0701	Chr.	0	OuterMembrane	-	TonB-dependent receptor // Fe(III) dicitrate transport protein FecA	165	3	0.13335	0.0549288	122	3	0.181708	0.0322085	105	3	0.206851	0.030209	139	3	0.183077	0.0207237	0.13438	0.273965	0.190664	0.132046	0.137639	0.253445	0.196269	0.0949572	0.108825	0.218069	0.170297	0.156758	0.185638	0.241439	0.193476	0.165696	0.206011	0.177524
gi|359397985	hypothetical protein NSU_0695	22387	4.8	-	NSU_0695	Chr.	0	Cytoplasmic	-	Blr2191 protein	259	3	0.090921	0.0150777	519	3	0.0356836	0.000238491	382	2	0.0548966	0.0253733	191	2	0.135907	0.0108833	-0.406195	0.0239237	-0.219119	0.254175	0.174578	0.0332515	0.0791163	0.107906	0.0857407	0.0359454	0.0354786	0.0356269	-	0.0369549	0.0728382	0.143603	-	0.128211
gi|359397982	hypothetical protein NSU_0692	25470	3.84	-	NSU_0692	Chr.	0	OuterMembrane	-	Putative exported protein	715	2	0.0192414	0.000760417	-	1	-	-	-	1	-	-	-	1	-	-	-	-	-	-	-	-	0.0197791	0.0187037	-	0.0311526	-	-	-	0.0320276	-	-	-	0.0320529
gi|359397981	hypothetical protein NSU_0691	23769	8.75	-	NSU_0691	Chr.	0	OuterMembrane	-	Putative periplasmic protein // Slr1258 protein	192	3	0.117519	0.0147719	25	3	0.577068	0.0615421	29	3	0.533974	0.0223768	46	3	0.429478	0.0601548	0.69112	0.00409144	0.657413	3.79399e-05	0.562834	0.00899202	0.104981	0.133803	0.113771	0.543973	0.648076	0.539154	0.525975	0.559251	0.516696	0.419762	0.493899	0.374772
gi|359397980	lactoylglutathione lyase	16332	4.68	-	NSU_0690	Chr.	0	Cytoplasmic	-	Lactoylglutathione lyase, putative // Glyoxalase/bleomycin resistance protein/dioxygenase	227	3	0.101548	0.0284749	286	2	0.0793394	0.0416651	380	2	0.0554018	0.005183	292	2	0.0844412	0.0409791	-0.107185	0.590557	-0.263149	0.100822	-0.080119	0.667616	0.0699875	0.109345	0.125313	-	0.108801	0.0498777	0.0590667	0.0517369	-	-	0.0554646	0.113418
gi|359397974	hypothetical protein NSU_0684	61766	5.85	-	NSU_0684	Chr.	0	Cytoplasmic	-	Bll3818 protein // Bll1925 protein	851	2	0.00792582	0.000450395	-	0	-	-	-	0	-	-	-	0	-	-	MA	MA	MA	MA	MA	MA	0.00760734	-	0.00824429	-	-	-	-	-	-	-	-	-
gi|359397971	valyl-tRNA synthetase	100768	5.34	-	NSU_0681	Chr.	0	Cytoplasmic	-	Valine--tRNA ligase	499	3	0.0380692	0.0112371	409	3	0.0508285	0.0182091	328	3	0.0657716	0.0361954	526	3	0.030966	0.0119003	0.125533	0.370772	0.237464	0.315182	-0.0896894	0.494175	0.0502084	0.0359686	0.0280306	0.0694944	0.0331134	0.0498777	0.106883	0.0517369	0.0386953	0.0386623	0.0369764	0.0172592
gi|359397970	putative ABC transport system permease protein	40420	5.17	-	NSU_0680	Chr.	5	InnerMembrane	-	ABC transporter, inner membrane subunit // STAS domain protein	751	3	0.0168553	0.00784776	-	1	-	-	626	2	0.0189594	0.00106048	-	0	-	-	MA	MA	0.0510894	0.689754	MA	MA	0.025865	0.01151	0.0131909	-	-	0.019001	-	0.0197093	0.0182095	-	-	-
gi|359397967	putative ABC transport system substrate-binding protein	33394	5.25	-	NSU_0677	Chr.	1	OuterMembrane	-	Putative ABC transporter, periplasmic substrate-binding protein // ABC transporter, periplasmic substrate-binding protein, putative	687	3	0.0214094	0.0114534	328	3	0.0689186	0.0161046	511	3	0.0342086	0.0154151	436	3	0.0464769	0.0352625	0.507732	0.0174069	0.203531	0.31755	0.336633	0.344012	0.0152147	0.0143875	0.034626	0.0503235	0.0780529	0.0783792	0.028127	0.0517369	0.0227619	0.0276159	0.0871586	0.024656
gi|359397966	hypothetical protein NSU_0676	21944	5.65	-	NSU_0676	Chr.	1	Periplasmic	-	-	318	3	0.0718353	0.021362	208	3	0.113862	0.072656	234	2	0.10097	0.0278158	187	3	0.139008	0.0078889	0.20004	0.424861	0.147852	0.347904	0.286701	0.0215947	0.0806378	0.0474786	0.0873895	0.0359454	0.179758	0.125882	-	0.0813008	0.120638	0.146364	0.139982	0.130677
gi|359397965	opacity protein and related surface antigens-like protein	21132	4.6	-	NSU_0675	Chr.	1	OuterMembrane	-	-	15	3	0.7548	0.117117	39	3	0.466061	0.0593394	110	3	0.201724	0.0453358	42	3	0.44127	0.0612339	-0.209389	0.0324978	-0.573074	0.007708	-0.233128	0.0258092	0.620759	0.83735	0.806292	0.433741	0.534544	0.429898	0.157511	0.199557	0.248105	0.499848	0.377687	0.446274
gi|359397957	peptidylprolyl isomerase, FKBP-type	18288	5.04	-	NSU_0668	Chr.	1	Periplasmic	-	Peptidyl-prolyl cis-trans isomerase	112	3	0.184549	0.0220113	204	3	0.115741	0.0355278	349	3	0.0620074	0.0253451	330	2	0.0730826	0.0361212	-0.202626	0.0573187	-0.473669	0.00341778	-0.402298	0.09194	0.202355	0.191353	0.159939	0.0958543	0.0946096	0.156758	0.0506286	0.0443459	0.0910477	-	0.0475411	0.0986242
gi|359397955	aspartyl-tRNA(Asn)/glutamyl-tRNA (Gln) amidotransferase subunit A	52054	4.92	-	NSU_0666	Chr.	0	Periplasmic	-	Glutamyl-tRNA(Gln) amidotransferase subunit A	402	3	0.0511709	0.0118888	385	3	0.0547832	0.0208171	342	3	0.0634899	0.0224752	325	3	0.0745968	0.0417545	0.0296246	0.810099	0.0936816	0.462265	0.163697	0.436659	0.0426011	0.0647435	0.0461681	0.067098	0.0307481	0.0665036	0.056254	0.0886918	0.0455239	0.0359007	0.118853	0.0690369
gi|359397954	aspartyl-tRNA(Asn)/glutamyl-tRNA (Gln) amidotransferase subunit B	54683	5.05	-	NSU_0665	Chr.	0	Cytoplasmic	-	Aspartyl/glutamyl-tRNA(Asn/Gln) amidotransferase subunit B	324	3	0.069647	0.0332776	458	3	0.0430297	0.049898	429	3	0.0462843	0.04347	456	2	0.04262	0.0368409	-0.209134	0.490837	-0.177469	0.50345	-0.213289	0.488779	0.0912881	0.0863247	0.0313283	0.100647	0.0141914	0.0142508	0.0956319	0.0295639	0.0136572	0.0165696	0.0686704	-
gi|359397952	peptidase M16 domain-containing protein	103267	5.26	-	NSU_0663	Chr.	0	Periplasmic	-	Zinc protease // Peptidase, M16 family	623	3	0.0269881	0.0109942	705	2	0.0106732	0.00505938	650	3	0.0155773	0.0082682	-	1	-	-	-0.402876	0.114452	-0.23868	0.229376	MA	MA	0.0319508	0.0143875	0.034626	-	0.00709572	0.0142508	0.00843811	0.0246366	0.0136572	-	-	0.00739681
gi|359397950	ATP-dependent Clp protease ATP-binding subunit ClpB	93898	5.11	clpB	NSU_0661	Chr.	0	Cytoplasmic	-	Chaperone protein ClpB // Chaperone ClpB	90	3	0.222913	0.0558273	96	3	0.220506	0.0478635	56	3	0.347952	0.0336328	207	3	0.120979	0.0408942	-0.00471591	0.95756	0.193384	0.0393618	-0.265424	0.0687991	0.273864	0.231638	0.163237	0.220465	0.172663	0.268389	0.382527	0.315349	0.345981	0.113225	0.0845175	0.165196
gi|359397949	TonB-dependent receptor	110413	4.87	-	NSU_0660	Chr.	0	OuterMembrane	-	TonB-dependent receptor // TonB-dependent receptor, putative	844	2	0.00931989	0.0061848	705	2	0.0106732	0.00505938	-	1	-	-	-	0	-	-	0.0588854	0.833782	-	-	MA	MA	0.0136932	-	0.00494658	-	0.00709572	0.0142508	-	0.014782	-	-	-	-
gi|359397948	TonB-dependent receptor, putative	100388	4.68	-	NSU_0659	Chr.	0	OuterMembrane	-	TonB-dependent receptor // TonB-dependent receptor, putative	21	3	0.63717	0.165164	21	3	0.641722	0.0662589	20	3	0.653932	0.191507	26	3	0.611002	0.100685	0.00309164	0.967809	0.011277	0.914249	-0.0182124	0.828517	0.827679	0.549601	0.53423	0.682962	0.565292	0.676911	0.503474	0.588815	0.869506	0.720775	0.522952	0.58928
gi|359397946	short-chain dehydrogenase/reductase SDR	26672	5.5	-	NSU_0657	Chr.	0	Cytoplasmic	-	3-hydroxyacyl-CoA dehydrogenase // 3-hydroxyacyl-CoA dehydrogenase type II	527	3	0.0347675	0.0140176	468	3	0.0421088	0.0195661	-	1	-	-	492	2	0.035118	0.00110696	0.0831995	0.627968	MA	MA	0.00435569	0.969473	0.0410796	0.0187037	0.0445192	0.0647017	0.0307481	0.0308767	-	-	0.0614572	0.0359007	0.0343352	-
gi|359397945	TetR family transcriptional regulator	24510	5.71	-	NSU_0656	Chr.	0	Cytoplasmic	-	Transcriptional regulatory protein // Transcriptional regulator, TetR family	373	2	0.0566163	0.0210614	-	0	-	-	-	0	-	-	-	0	-	-	MA	MA	MA	MA	MA	MA	0.071509	0.0417236	-	-	-	-	-	-	-	-	-	-
gi|359397944	5~-methylthioadenosine phosphorylase	30075	5.02	-	NSU_0655	Chr.	0	Cytoplasmic	-	S-methyl-5'-thioadenosine phosphorylase	660	3	0.0234954	0.0125036	514	3	0.0357534	0.0167688	493	3	0.0367975	0.0136071	550	2	0.0280873	0.00136558	0.182335	0.371816	0.194836	0.280949	0.0775272	0.590882	0.0167361	0.0158262	0.0379238	0.0551162	0.0260176	0.0261264	0.0309397	0.0271003	0.0523524	-	0.0290529	0.0271217
gi|359397930	4-hydroxy-3-methylbut-2-enyl diphosphate reductase	34797	5.46	-	NSU_0641	Chr.	0	Cytoplasmic	-	4-hydroxy-3-methylbut-2-enyl diphosphate reductase // 4-hydroxy-3-methylbut-2-enyl diphosphate reductase 1	769	2	0.015438	0.00148573	-	1	-	-	-	0	-	-	-	0	-	-	-	-	MA	MA	MA	MA	-	0.0143875	0.0164886	-	-	0.0237513	-	-	-	-	-	-
gi|359397929	hypothetical protein NSU_0640	23820	8.37	-	NSU_0640	Chr.	0	OuterMembrane	-	-	221	3	0.105977	0.0273426	180	3	0.130744	0.0281135	501	3	0.0352453	0.00381191	255	3	0.0979504	0.0550096	0.0912127	0.335506	-0.478109	0.0440128	-0.034204	0.835823	0.104981	0.133803	0.0791452	0.115025	0.163202	0.114006	0.0393778	0.0344913	0.0318667	0.132556	0.126776	0.0345185
gi|359397926	Fur family transcriptional regulator, ferric uptake regulator	12375	5.06	-	NSU_0637	Chr.	0	Cytoplasmic	-	Ferric uptake regulation protein // Manganese uptake regulator, Fur family	239	3	0.0967905	0.00666825	220	2	0.10793	0.0589772	-	1	-	-	327	3	0.0734381	0.00416772	0.0473089	0.833934	MA	MA	-0.119911	0.0107528	0.0958525	0.090641	0.103878	-	0.0662267	0.149633	-	-	0.0637334	0.0773246	0.0739528	0.0690369
gi|359397925	MucR family transcriptional regulator	16277	9.16	-	NSU_0636	Chr.	0	Periplasmic	-	Transcriptional regulator, MucR family // Transcriptional regulator	446	3	0.0442531	0.0190383	211	3	0.113113	0.0648035	410	2	0.0497685	0.00278375	289	2	0.0857056	0.039191	0.407568	0.200717	0.0510111	0.667706	0.287066	0.352927	0.0319508	0.0661823	0.034626	0.0503235	0.179758	0.109256	-	0.0517369	0.0478001	0.0579934	-	0.113418
gi|359397921	zinc protease	105590	5.2	-	NSU_0632	Chr.	0	Periplasmic	-	Peptidase, M16 family // Peptidase, M16 family, putative	616	3	0.0273699	0.0135889	679	3	0.0174686	0.0056249	485	3	0.0376966	0.0262357	642	2	0.0115392	0.00460245	-0.195015	0.337245	0.13903	0.587644	-0.375097	0.173455	0.0426011	0.0230199	0.0164886	0.0239636	0.0141914	0.0142508	0.00843811	0.0591279	0.0455239	0.00828478	-	0.0147936
gi|359397920	3-deoxy-7-phosphoheptulonate synthase	50430	5.59	-	NSU_0631	Chr.	0	Cytoplasmic	-	3-deoxy-D-arabinoheptulosonate-7-phosphate synthase // Phospho-2-dehydro-3-deoxyheptonate aldolase	552	3	0.0329637	0.0120762	477	2	0.0414955	0.0118542	643	2	0.0165895	0.000927918	-	1	-	-	0.0999655	0.506138	-0.298203	0.142155	MA	MA	0.0441226	0.0201424	0.034626	-	0.0331134	0.0498777	-	0.0172456	0.0159334	-	-	0.0172592
gi|359397918	hypothetical protein NSU_0629	36604	4.74	-	NSU_0629	Chr.	0	Cytoplasmic	-	Blr5713 protein // SCO0913	507	2	0.0372453	0.00836793	-	0	-	-	-	0	-	-	-	0	-	-	MA	MA	MA	MA	MA	MA	-	0.0431624	0.0313283	-	-	-	-	-	-	-	-	-
gi|359397916	replicative DNA helicase	61566	5.3	-	NSU_0627	Chr.	0	Cytoplasmic	-	Replicative DNA helicase, DnaB // Alanine racemase	696	2	0.0205974	0.00546065	636	3	0.0214375	0.00832446	-	1	-	-	632	2	0.0135069	0.000425753	0.0173618	0.900365	-	-	-0.183257	0.315994	0.0167361	0.0244587	-	0.0263599	0.0118262	0.0261264	0.0309397	-	-	0.013808	0.0132059	-
gi|359397906	hypothetical protein NSU_0617	35386	6.34	-	NSU_0617	Chr.	0	Cytoplasmic	-	Blr5613 protein // Sll1039 protein	792	2	0.0142665	0.000810712	646	2	0.0213317	6.2922e-05	513	2	0.0338484	0.0165116	-	0	-	-	0.174708	0.0502734	0.375222	0.341736	MA	MA	0.0136932	-	0.0148397	-	0.0212872	0.0213761	-	0.0221729	0.0455239	-	-	-
gi|359397902	phosphoserine aminotransferase	40740	5.23	-	NSU_0613	Chr.	0	Cytoplasmic	-	Aminotransferase // Phosphoserine aminotransferase	370	2	0.0571207	0.00549719	388	3	0.0546625	0.0120596	412	3	0.0496264	0.00879036	411	3	0.0519842	0.0105473	-0.0191035	0.778818	-0.0610806	0.326145	-0.0409218	0.52879	-	0.0532336	0.0610078	0.0407381	0.0614963	0.0617533	0.0478159	0.0418822	0.059181	0.0469471	0.0448999	0.0641057
gi|359397901	D-3-phosphoglycerate dehydrogenase	57313	5.5	-	NSU_0612	Chr.	0	Cytoplasmic	-	D-3-phosphoglycerate dehydrogenase	240	3	0.0967819	0.0242571	140	3	0.163509	0.0364847	148	3	0.155031	0.0742107	238	3	0.104912	0.00595389	0.227748	0.0666463	0.204624	0.305757	0.0350292	0.624282	0.11411	0.0690598	0.107176	0.20369	0.132453	0.154383	0.23908	0.0985464	0.127467	0.110464	0.105647	0.0986242
gi|359397900	ATP phosphoribosyltransferase regulatory subunit	39709	4.87	-	NSU_0611	Chr.	0	Cytoplasmic	-	ATP phosphoribosyltransferase regulatory subunit	815	2	0.0123504	0.00118858	671	2	0.0189615	5.59307e-05	-	1	-	-	-	1	-	-	0.18619	0.0799213	-	-	-	-	-	0.01151	0.0131909	-	0.0189219	0.019001	0.0225016	-	-	-	-	0.0197248
gi|359397895	peptide methionine sulfoxide reductase	19176	4.74	-	NSU_0606	Chr.	0	Cytoplasmic	-	Peptide methionine sulfoxide reductase MsrA // Peptide methionine sulfoxide reductase MsrA 1	505	3	0.0372461	0.0151351	-	1	-	-	-	0	-	-	-	0	-	-	MA	MA	MA	MA	MA	MA	0.0273864	0.0546723	0.0296795	-	-	0.0427523	-	-	-	-	-	-
gi|359397890	acetyl-CoA carboxylase carboxyl transferase subunit alpha	33988	5.96	-	NSU_0601	Chr.	0	Cytoplasmic	-	Acetyl-coenzyme A carboxylase carboxyl transferase subunit alpha	382	3	0.055398	0.00834619	222	3	0.107051	0.000715472	265	3	0.0891828	0.0721522	228	3	0.109804	0.0547124	0.286096	0.00822559	0.206787	0.503093	0.297125	0.225175	0.048687	0.0647435	0.0527635	0.107836	0.106436	0.106881	0.165949	0.0788372	0.0227619	0.124272	0.155829	0.0493121
gi|359397889	biotin carboxylase	49564	5.4	-	NSU_0600	Chr.	0	Cytoplasmic	-	Acetyl-CoA carboxylase, biotin carboxylase // Biotin carboxylase / acetyl-coenzyme A carboxylase carboxyl transferase subunit alpha	364	3	0.0583816	0.00402212	318	3	0.0705415	0.035586	417	3	0.0488713	0.0321747	455	3	0.0428818	0.0110923	0.0821689	0.614719	-0.0772215	0.660583	-0.134003	0.124249	0.0578158	0.0546723	0.0626566	0.0503235	0.04967	0.111631	0.0815684	0.0172456	0.0478001	0.0386623	0.0554646	0.0345185
gi|359397887	acetyl-CoA carboxylase carboxyl transferase subunit beta	31065	9.2	-	NSU_0598	Chr.	0	Cytoplasmic	-	Acetyl-coenzyme A carboxylase carboxyl transferase subunit beta // Acetyl-coenzyme A carboxylase carboxyl transferase subunit alpha	381	3	0.05543	0.0187825	514	3	0.0357534	0.0167688	361	3	0.059474	0.0321461	374	3	0.0607229	0.0325385	-0.190427	0.248156	0.0305826	0.862	0.0396074	0.822042	0.0349938	0.0719373	0.0593589	0.0551162	0.0260176	0.0261264	0.0646921	0.0886918	0.0250381	0.0303775	0.0950821	0.0567089
gi|359397873	high-affinity nickel-transporter	37615	7.93	-	NSU_0584	Chr.	7	InnerMembrane	-	High-affinity nickel transport protein // Hydrogenase nickel incorporation protein	808	2	0.013321	0.000526443	-	1	-	-	-	1	-	-	-	1	-	-	-	-	-	-	-	-	0.0136932	0.0129487	-	0.0215672	-	-	-	-	0.0409715	0.0248543	-	-
gi|359397871	cobalamin biosynthesis protein CobW	41060	4.92	cobW	NSU_0582	Chr.	0	Cytoplasmic	-	Cobalamin synthesis protein // Cobalamin synthesis protein CobW	317	3	0.071918	0.0127684	229	3	0.104013	0.0323659	312	3	0.0729507	0.0305692	264	3	0.0944204	0.0053585	0.160249	0.221729	0.00619229	0.96071	0.118228	0.0762466	0.071509	0.084886	0.0593589	0.141385	0.0851487	0.0855046	0.0478159	0.0640552	0.106981	0.0994173	0.0950821	0.0887618
gi|359397870	cobaltochelatase CobN	116204	5.58	cobN	NSU_0581	Chr.	0	Cytoplasmic	-	Cobalamin biosynthesis protein // Hydrogenobyrinic acid a,c-diamide cobaltochelatase	729	2	0.0180094	0.013261	-	1	-	-	-	0	-	-	-	0	-	-	-	-	MA	MA	MA	MA	0.0273864	0.00863247	-	-	-	0.0142508	-	-	-	-	-	-
gi|359397868	precorrin-8X methylmutase	21707	5.69	-	NSU_0579	Chr.	0	Cytoplasmic	-	Precorrin isomerase // Precorrin-8X methylmutase	316	3	0.072313	0.0199661	-	0	-	-	-	0	-	-	464	3	0.0393418	0.00223271	MA	MA	MA	MA	-0.264362	0.101804	0.0502084	0.0776923	0.0890384	-	-	-	-	-	-	0.0414239	0.0396176	0.0369841
gi|359397861	hydrogenobyrinic acid a,c-diamide synthase	46222	6.71	-	NSU_0572	Chr.	0	Cytoplasmic	-	Hydrogenobyrinic acid a,c-diamide synthase (Glutamine-hydrolysing) / cobyrinate a,c-diamide synthase // Cobyrinic acid a,c-diamide synthase	837	2	0.0103607	0.000409455	-	0	-	-	-	0	-	-	-	0	-	-	MA	MA	MA	MA	MA	MA	0.0106503	0.0100712	-	-	-	-	-	-	-	-	-	-
gi|359397855	hypothetical protein NSU_0566	90515	5.31	-	NSU_0566	Chr.	0	OuterMembrane	-	TonB-dependent receptor // Probable TonB-dependent receptor	827	3	0.0111514	0.0048819	710	2	0.0095232	8.80125e-05	-	0	-	-	-	1	-	-	-0.0685452	0.621892	MA	MA	MA	MA	0.00608587	0.0158262	0.011542	0.00958543	0.00946096	-	-	-	-	0.0110464	-	-
gi|359397854	hypothetical protein NSU_0565	47476	5.8	-	NSU_0565	Chr.	0	Cytoplasmic	-	Amidohydrolase family protein // Amidohydrolase 2	119	3	0.174657	0.007664	-	1	-	-	-	0	-	-	-	0	-	-	MA	MA	MA	MA	MA	MA	0.16584	0.178404	0.179726	-	0.0165567	-	-	-	-	-	-	-
gi|359397849	Epoxide hydrolase domain protein	43424	5.28	-	NSU_0560	Chr.	0	Cytoplasmic	-	Bll7368 protein // Epoxide hydrolase, similar to eukaryotic	815	2	0.0123504	0.00118858	-	1	-	-	-	1	-	-	-	1	-	-	-	-	-	-	-	-	-	0.01151	0.0131909	-	-	0.019001	-	-	0.0182095	-	-	0.0197248
gi|359397843	2-nitropropane dioxygenase precursor	34449	5.6	-	NSU_0554	Chr.	0	Cytoplasmic	-	Bll3143 protein // 2-Nitropropane dioxygenase	407	3	0.0502226	0.0221824	332	3	0.0675478	0.0348908	353	3	0.0616012	0.024671	293	3	0.0839292	0.00476311	0.128712	0.514871	0.0886897	0.584795	0.223014	0.113242	0.0304294	0.0460399	0.0741987	0.107836	0.0473048	0.0475026	0.0900065	0.0492732	0.0455239	0.0883709	0.0845175	0.0788994
gi|359397822	hypothetical protein NSU_0533	29737	6.62	-	NSU_0533	Chr.	0	Cytoplasmic	-	PROBABLE TRANSCRIPTIONAL REGULATORY PROTEIN (PROBABLY GNTR-FAMILY) // Regulatory protein GntR, HTH	655	3	0.024045	0.013455	475	2	0.0415104	0.02191	-	1	-	-	459	3	0.0408176	0.0220707	0.237132	0.447062	MA	MA	0.229823	0.335981	0.0167361	0.0158262	0.0395726	-	0.0260176	0.0570031	-	-	0.0546286	0.0662782	0.0290529	0.0271217
gi|359397813	Enoyl-CoA hydratase/isomerase	29548	5.03	-	NSU_0524	Chr.	0	Cytoplasmic	-	Carnitinyl-CoA dehydratase // Enoyl-CoA hydratase/isomerase	367	3	0.0578806	0.0183405	331	3	0.0681777	0.019123	445	2	0.0427842	0.0167506	534	2	0.0297152	0.000936657	0.0711093	0.537825	-0.13125	0.425943	-0.289555	0.11648	0.0578158	0.0762535	0.0395726	0.0575126	0.0567658	0.0902549	0.0309397	-	0.0546286	0.0303775	0.0290529	-
gi|359397798	AMP-dependent synthetase and ligase	54890	5.27	-	NSU_0509	Chr.	0	Cytoplasmic	-	Acyl-CoA synthase // Blr7807 protein	842	2	0.00951098	0.000540475	-	0	-	-	-	0	-	-	-	0	-	-	MA	MA	MA	MA	MA	MA	0.00912881	-	0.00989315	-	-	-	-	-	-	-	-	-
gi|359397764	zinc-binding alcohol dehydrogenase	36415	5.95	-	NSU_0476	Chr.	0	Cytoplasmic	-	Probable alcohol dehydrogenase // Alcohol dehydrogenase	374	2	0.0562072	0.0184482	633	2	0.0214717	0.000135106	600	3	0.0226577	0.00245051	-	1	-	-	-0.417926	0.22869	-0.394577	0.232685	-	-	-	0.0431624	0.0692521	0.0215672	-	0.0213761	0.0253143	0.0221729	0.0204857	-	-	0.0221904
gi|359397725	putative glutathione S-transferase YghU	31285	4.99	yghU	NSU_0437	Chr.	0	Cytoplasmic	-	Glutathione S-transferase // Putative glutathione S-transferase	330	3	0.0685736	0.00963269	350	3	0.0640909	0.0326765	301	3	0.0759248	0.0125983	471	3	0.038535	0.0170268	-0.0293602	0.838083	0.0442268	0.469926	-0.250302	0.0722448	0.0760734	0.0719373	0.0577101	0.0263599	0.0827834	0.0831295	0.0618794	0.0862281	0.0796668	0.0303775	0.0581058	0.0271217
gi|359397724	branched-chain amino acid aminotransferase	39258	5.19	-	NSU_0436	Chr.	0	Cytoplasmic	-	Probable branched-chain-amino-acid aminotransferase // Branched-chain-amino-acid aminotransferase	302	2	0.0771901	0.00742864	190	3	0.128446	0.0163102	273	3	0.0853525	0.00889333	229	3	0.109528	0.0121272	0.221159	0.01936	0.0436545	0.357789	0.151965	0.0345961	-	0.0719373	0.0824429	0.119818	0.118262	0.147258	0.075943	0.0936191	0.0864953	0.10494	0.100364	0.12328
gi|359397716	3-isopropylmalate dehydrogenase	37256	4.88	-	NSU_0428	Chr.	0	Cytoplasmic	-	3-isopropylmalate dehydrogenase	201	2	0.113506	0.00428848	155	3	0.149972	0.0485778	333	3	0.0647958	0.0174112	126	3	0.20012	0.0233679	0.120992	0.322822	-0.243472	0.031876	0.246273	0.0194344	-	0.116538	0.110474	0.160556	0.0969749	0.192385	0.0815684	0.0468096	0.0660096	0.223689	0.176958	0.199714
gi|359397713	O-succinylhomoserine sulfhydrylase	42748	4.96	-	NSU_0425	Chr.	0	Cytoplasmic	-	O-succinylhomoserine sulfhydrylase // Methionine gamma-lyase	-	1	-	-	-	1	-	-	619	2	0.0203556	0.00303495	594	2	0.0209088	0.00167436	-	-	-	-	-	-	-	0.01151	-	-	0.0189219	-	0.0225016	-	0.0182095	0.0220927	-	0.0197248
gi|359397711	ApaG	14396	5.58	-	NSU_0423	Chr.	0	Periplasmic	-	Protein ApaG // ApaG domain protein	512	3	0.0368726	0.00254028	-	1	-	-	-	0	-	-	363	2	0.0627264	0.00502307	MA	MA	MA	MA	0.230747	0.0531377	0.0365152	0.0345299	0.0395726	-	0.0567658	-	-	-	-	0.0662782	-	0.0591745
gi|359397708	enoyl-CoA hydratase	27745	5.33	-	NSU_0420	Chr.	0	Cytoplasmic	-	Enoyl-CoA hydratase/isomerase family protein // Blr2943 protein	296	3	0.0787785	0.00996106	246	3	0.0973693	0.0374549	300	3	0.0760288	0.0368136	340	3	0.0689717	0.0393504	0.0920145	0.483977	-0.0154292	0.910733	-0.0577367	0.712143	0.0867237	0.0820085	0.0676032	0.0599089	0.134819	0.0973802	0.0337524	0.10101	0.0933239	0.0690398	0.108288	0.0295873
gi|359397704	flavin reductase-like protein, FMN-binding	17804	4.69	-	NSU_0416	Chr.	0	Cytoplasmic	-	Putative oxidoreductase, MmyF // Flavin-dependent monooxygenase, reductase subunit HsaB	-	0	-	-	-	0	-	-	-	0	-	-	416	2	0.0513262	0.00161786	-	-	-	-	Pyr	Pyr	-	-	-	-	-	-	-	-	-	0.0524702	0.0501822	-
gi|359397703	hypothetical protein NSU_0415	15002	4.35	-	NSU_0415	Chr.	0	Periplasmic	-	-	404	3	0.0507256	0.0289117	293	3	0.0770809	0.0390868	294	3	0.0791474	0.0322405	227	3	0.11075	0.0469015	0.18172	0.405141	0.19321	0.319807	0.339117	0.146484	0.0349938	0.0330911	0.0840918	0.122214	0.0544005	0.0546279	0.0646921	0.0566642	0.116086	0.140841	0.1347	0.0567089
gi|359397701	butyryl-CoA dehydrogenase	41435	5.32	-	NSU_0413	Chr.	0	Cytoplasmic	-	Acyl-CoA dehydrogenase // Butyryl-CoA dehydrogenase	641	2	0.0252991	0.0171237	666	3	0.0190313	0.000127195	626	2	0.0189594	0.00106048	476	3	0.0368293	0.0276006	-0.123638	0.695906	-0.125281	0.692903	0.163088	0.605093	-	0.0374074	0.0131909	0.0191709	0.0189219	0.019001	-	0.0197093	0.0182095	0.0220927	0.0686704	0.0197248
gi|359397700	enoyl-CoA hydratase	37849	5.39	-	NSU_0412	Chr.	0	Cytoplasmic	-	Enoyl-CoA hydratase/isomerase family protein // 3-hydroxyisobutyryl-CoA hydrolase	606	2	0.0277884	0.00267431	-	1	-	-	-	1	-	-	-	1	-	-	-	-	-	-	-	-	-	0.0258974	0.0296795	-	-	0.0213761	0.0253143	-	-	0.0248543	-	-
gi|359397699	enoyl-CoA hydratase	27706	5.03	-	NSU_0411	Chr.	0	Periplasmic	-	Probable enoyl-CoA hydratase echA8 // Enoyl CoA hydratase	268	3	0.0887326	0.0412657	245	3	0.0975353	0.000651874	263	3	0.0900787	0.0270112	205	3	0.121621	0.0257751	0.0410786	0.747239	0.00653931	0.964901	0.136924	0.318086	0.115632	0.109345	0.0412215	0.0982507	0.0969749	0.0973802	0.115321	0.0615915	0.0933239	0.113225	0.150547	0.10109
gi|359397698	3-hydroxyisobutyrate dehydrogenase	29209	4.93	-	NSU_0410	Chr.	0	Periplasmic	-	3-hydroxyisobutyrate dehydrogenase // Probable 3-hydroxyisobutyrate dehydrogenase	760	2	0.0162812	0.00064343	-	1	-	-	548	2	0.0279889	0.00417306	-	0	-	-	-	-	0.235301	0.150123	MA	MA	0.0167361	0.0158262	-	0.0263599	-	-	0.0309397	-	0.0250381	-	-	-
gi|359397695	hypothetical protein NSU_0407	24843	5.52	-	NSU_0407	Chr.	2	InnerMembrane	-	Bll7265 protein	704	3	0.0199726	0.00137599	-	0	-	-	-	1	-	-	-	1	-	-	MA	MA	MA	MA	MA	MA	0.0197791	0.0187037	0.0214352	-	-	-	-	-	0.0295905	0.0359007	-	-
gi|359397693	hypothetical protein NSU_0405	21974	7.77	-	NSU_0405	Chr.	0	Periplasmic	-	LemA protein // LemA family protein	191	3	0.118047	0.0343576	176	3	0.132503	0.0839053	201	3	0.114677	0.0195706	127	3	0.199332	0.0113124	0.050169	0.802525	-0.0125791	0.891521	0.227521	0.0435714	0.0806378	0.148191	0.125313	0.182123	0.179758	0.0356269	0.0928192	0.130574	0.120638	0.209881	0.200729	0.187386
gi|359397689	malate synthase	76436	5.02	-	NSU_0401	Chr.	0	Cytoplasmic	-	Malate synthase G	863	2	0.00617521	0.000594291	-	1	-	-	668	2	0.00947971	0.000530239	647	2	0.0104544	0.000837178	-	-	0.186143	0.0286764	0.228647	0.0348959	-	0.00575498	0.00659544	0.00958543	-	-	-	0.00985464	0.00910477	0.0110464	-	0.00986242
gi|359397686	4-hydroxythreonine-4-phosphate dehydrogenase	34283	5.85	-	NSU_0398	Chr.	0	Cytoplasmic	-	4-hydroxythreonine-4-phosphate dehydrogenase 2 // 4-hydroxythreonine-4-phosphate dehydrogenase	543	2	0.0335755	0.027136	623	2	0.0237018	6.99133e-05	574	3	0.0251752	0.00272279	470	2	0.0387397	0.0199173	-0.15124	0.697454	-0.125049	0.737315	0.0621345	0.849937	-	0.0143875	0.0527635	-	0.0236524	0.0237513	0.028127	0.0246366	0.0227619	-	0.0528234	0.024656
gi|359397685	peptidyl-prolyl cis-trans isomerase SurA	48943	5.17	surA	NSU_0397	Chr.	0	OuterMembrane	-	Peptidyl-prolyl cis-trans isomerase family protein // PpiC-type peptidyl-prolyl cis-trans isomerase	429	3	0.0468185	0.014031	396	3	0.0523624	0.0190727	250	3	0.0957076	0.0595989	263	3	0.0945307	0.0282762	0.0486019	0.707572	0.310529	0.289277	0.305156	0.081134	0.0593372	0.0316524	0.0494658	0.0527199	0.0331134	0.0712538	0.163137	0.0739098	0.0500763	0.0828478	0.126776	0.0739681
gi|359397684	organic solvent tolerance protein	84493	6.21	-	NSU_0396	Chr.	0	OuterMembrane	-	Organic solvent tolerance protein // Bll4105 protein	863	2	0.00617521	0.000594291	707	2	0.00954297	6.00471e-05	-	0	-	-	-	0	-	-	0.189032	0.0764243	MA	MA	MA	MA	-	0.00575498	0.00659544	0.00958543	-	0.00950051	-	-	-	-	-	-
gi|359397683	leucyl aminopeptidase	51283	5.07	-	NSU_0395	Chr.	0	Cytoplasmic	-	Probable cytosol aminopeptidase // Cytosol aminopeptidase	188	3	0.120761	0.0178646	269	3	0.0872845	0.0206672	199	3	0.116094	0.0339042	208	3	0.120656	0.0303703	-0.140989	0.102501	-0.0171159	0.846336	-0.000378229	0.996179	0.11411	0.140997	0.107176	0.107836	0.0875139	0.0665036	0.154699	0.0911555	0.102429	0.151888	0.118853	0.0912274
gi|359397681	nucleoside-diphosphate kinase	15291	5.09	-	NSU_0393	Chr.	0	Cytoplasmic	-	Nucleoside diphosphate kinase	176	3	0.128637	0.0539687	-	1	-	-	378	2	0.0559779	0.00834612	86	2	0.26486	0.0543191	MA	MA	-0.361351	0.140707	0.31365	0.0966096	0.187141	0.117977	0.0807941	-	0.0520353	-	0.0618794	-	0.0500763	0.226451	-	0.303269
gi|359397678	phosphoribosylglycinamide formyltransferase	34423	5.39	-	NSU_0390	Chr.	0	Cytoplasmic	-	Phosphoribosylglycinamide formyltransferase // Putative phosphoribosylglycinamidetransformylase	-	1	-	-	611	2	0.023808	0.000220031	-	1	-	-	557	2	0.0270138	0.000851507	-	-	-	-	-	-	-	-	0.0164886	0.0239636	0.0236524	-	-	0.0246366	-	0.0276159	0.0264117	-
gi|359397677	phosphoribosylformylglycinamidine cyclo-ligase	38357	5.04	-	NSU_0389	Chr.	0	Cytoplasmic	-	Phosphoribosylformylglycinamidine cyclo-ligase	524	2	0.0349822	0.00749916	-	1	-	-	-	1	-	-	466	3	0.0392867	0.0136989	-	-	-	-	0.0503987	0.681984	-	0.0402849	0.0296795	0.0431344	-	-	0.0253143	-	-	0.0497087	0.0237705	0.0443809
gi|359397676	hypothetical protein NSU_0388	44666	9.19	-	NSU_0388	Chr.	1	Periplasmic	-	-	603	3	0.0279919	0.0100483	596	2	0.0262007	0.0133307	632	2	0.0184673	0.00172767	516	3	0.0322987	0.0121645	-0.0287199	0.88796	-0.18063	0.239554	0.0621523	0.661842	0.022822	0.0215812	0.0395726	0.0167745	-	0.0356269	0.0196889	0.0172456	-	0.0414239	0.0184882	0.0369841
gi|359397672	short-chain dehydrogenase/reductase SDR	31844	5.64	-	NSU_0384	Chr.	0	Cytoplasmic	-	Blr3960 protein // 3-oxoacyl-(Acyl-carrier-protein) reductase, putative	-	0	-	-	611	2	0.023808	0.000220031	-	0	-	-	-	0	-	-	Ben	Ben	-	-	-	-	-	-	-	0.0239636	0.0236524	-	-	-	-	-	-	-
gi|359397667	glucosamine--fructose-6-phosphate aminotransferase (isomerizing)	65510	5.55	-	NSU_0379	Chr.	0	Cytoplasmic	-	Glucosamine--fructose-6-phosphate aminotransferase [isomerizing] // Glutamine--fructose-6-phosphate transaminase	485	3	0.0397203	0.00320067	569	3	0.02939	0.0152116	530	3	0.0308006	0.0123355	604	2	0.019972	0.0108102	-0.130813	0.360425	-0.110453	0.336511	-0.298591	0.219464	0.0426011	0.0402849	0.0362749	0.0383417	0.0118262	0.038002	0.0450032	0.0246366	0.0227619	0.0276159	-	0.012328
gi|359397666	hypothetical protein NSU_0378	36672	5.56	-	NSU_0378	Chr.	0	Cytoplasmic	-	Uncharacterized conserved protein	471	3	0.0409046	0.0330567	539	2	0.0332534	0.0165267	521	3	0.0320333	0.0185591	583	2	0.0229805	0.00111729	-0.0899361	0.755326	-0.10617	0.71124	-0.250413	0.446829	0.0136932	0.0776923	0.0313283	0.0215672	0.0449396	-	0.0534413	0.0221729	0.0204857	-	0.0237705	0.0221904
gi|359397664	bifunctional protein GlmU	49234	5.41	-	NSU_0376	Chr.	0	Cytoplasmic	-	Bifunctional protein GlmU	-	1	-	-	-	1	-	-	643	2	0.0165895	0.000927918	-	0	-	-	-	-	-	-	-	-	-	-	0.011542	-	-	0.0166259	-	0.0172456	0.0159334	-	-	-
gi|359397663	phosphoglycolate phosphatase	24882	4.94	-	NSU_0375	Chr.	0	Cytoplasmic	-	Phosphoglycolate phosphatase // Phosphoglycolate phosphatase 1	-	1	-	-	-	1	-	-	524	2	0.0308091	0.00172328	-	0	-	-	-	-	-	-	-	-	-	0.0187037	-	-	-	0.0308767	-	0.0320276	0.0295905	-	-	-
gi|359397661	phosphoribosylaminoimidazole-succinocarboxamide synthase	29758	5.84	-	NSU_0373	Chr.	0	Cytoplasmic	-	Phosphoribosylaminoimidazole-succinocarboxamide synthase 1 // Phosphoribosylaminoimidazole-succinocarboxamide synthase	400	3	0.0515801	0.0252907	168	3	0.139485	0.0225944	169	3	0.133428	0.0144308	252	3	0.098748	0.0337754	0.432046	0.0112271	0.412766	0.0144684	0.282046	0.130535	0.0806378	0.0345299	0.0395726	0.127007	0.165567	0.125882	0.149073	0.130574	0.120638	0.102179	0.0633881	0.130677
gi|359397559	transcriptional regulator	17195	5.24	-	NSU_0272	Chr.	0	Cytoplasmic	HTH_24 AsnC_trans_reg	Transcriptional regulator, AsnC family // Transcriptional regulatory protein	462	3	0.0417575	0.017461	299	2	0.0751741	0.0394131	316	3	0.0719144	0.0425041	-	1	-	-	0.255333	0.429062	0.236081	0.347731	MA	MA	0.0304294	0.0618661	0.0329772	0.103043	0.0473048	-	0.120946	0.0492732	0.0455239	-	-	0.0493121
gi|359397558	3-dehydroquinate dehydratase II	15667	5.48	-	NSU_0271	Chr.	0	Cytoplasmic	DHquinase_II	3-dehydroquinate dehydratase 1 // 3-dehydroquinate dehydratase	396	2	0.0523414	0.0292587	-	0	-	-	-	1	-	-	-	1	-	-	MA	MA	-	-	-	-	0.0730305	0.0316524	-	-	-	-	0.0618794	-	-	0.060755	-	-
gi|359397555	preprotein translocase subunit YajC	11122	9.48	yajC	NSU_0268	Chr.	1	Periplasmic	YajC MreC	Protein translocase subunit yajC // Putative membrane protein	87	3	0.225615	0.048241	56	3	0.352783	0.0956001	80	3	0.264999	0.0553669	56	3	0.385379	0.0829726	0.194139	0.133222	0.0698751	0.406436	0.23252	0.0583468	0.190183	0.280555	0.206107	0.299545	0.295655	0.46315	0.202515	0.307958	0.284524	0.345199	0.330146	0.480793
gi|359397554	preprotein translocase subunit SecD	57216	5.98	secD	NSU_0267	Chr.	6	InnerMembrane	Sec_GG SecD_SecF	Protein-export membrane protein SECD // Protein translocase subunit SecD	486	3	0.0395714	0.0291371	580	3	0.0285667	0.0142814	563	3	0.0263559	0.0210283	532	2	0.0304752	0.0196656	-0.141522	0.599407	-0.176503	0.561965	-0.113435	0.705489	0.0730305	0.0258974	0.0197863	0.0287563	0.0141914	0.0427523	0.0506286	0.014782	0.0136572	0.0165696	-	0.0443809
gi|359397553	preprotein translocase subunit SecF	36137	5.55	secF	NSU_0266	Chr.	6	InnerMembrane	SecD_SecF	Protein translocase subunit SecF // Protein-export membrane protein SECD	476	3	0.0402212	0.0175408	503	3	0.0373151	0.0138821	421	3	0.0478329	0.0051733	473	2	0.0375183	0.0179095	-0.0325698	0.833549	0.0752716	0.536051	-0.0302118	0.881516	0.0289079	0.0604273	0.0313283	0.0455308	0.0212872	0.0451274	0.0534413	0.0468096	0.0432477	0.0248543	0.0501822	-
gi|359397547	two-component system, OmpR family, response regulator	24992	4.86	-	NSU_0260	Chr.	0	Cytoplasmic	Response_reg Trans_reg_C	Two component response regulator // Two-component response regulator	122	3	0.172239	0.0297487	88	3	0.246727	0.035485	39	3	0.413509	0.119225	94	3	0.250192	0.0415521	0.156085	0.0512069	0.380353	0.0649746	0.162142	0.0636321	0.170404	0.202863	0.143451	0.268392	0.205776	0.266014	0.486597	0.27593	0.478001	0.240258	0.295811	0.214508
gi|359397538	DNA polymerase III subunit gamma/tau	69404	4.85	-	NSU_0251	Chr.	0	Cytoplasmic	DNA_pol3_delta2 DNA_pol3_gamma3 DUF3646	DNA polymerase III tau and gamma subunits // DNA-directed DNA polymerase	666	3	0.0230454	0.00158768	674	2	0.0179196	0.00854746	-	0	-	-	-	0	-	-	-0.109255	0.550715	MA	MA	MA	MA	0.022822	0.0215812	0.0247329	0.0239636	-	0.0118756	-	-	-	-	-	-
gi|359397537	hypothetical protein NSU_0250	13013	4.54	-	NSU_0250	Chr.	0	Periplasmic	YbaB_DNA_bd	UPF0133 protein RP866 // UPF0133 protein VF_1686	130	3	0.163445	0.0748639	232	2	0.102767	0.0580026	325	2	0.0661556	0.0098636	348	2	0.0663881	0.00322774	-0.201517	0.389448	-0.392806	0.150136	-0.391282	0.153463	0.235828	0.0863247	0.168184	0.143781	-	0.0617533	0.0731303	-	0.059181	-	0.0686704	0.0641057
gi|359397536	ATP-dependent Lon protease	88217	5.14	-	NSU_0249	Chr.	0	Cytoplasmic	LON AAA Lon_C	Lon protease	281	3	0.0861522	0.0387094	227	3	0.10474	0.02107	269	3	0.0872679	0.0372656	303	3	0.0806635	0.0117374	0.0848476	0.516547	0.00558818	0.973036	-0.028589	0.833015	0.130846	0.0633048	0.0643055	0.117422	0.0804182	0.116381	0.123759	0.0492732	0.0887715	0.0938941	0.0765939	0.0715025
gi|359397535	aspartate-semialdehyde dehydrogenase	37130	5.35	-	NSU_0248	Chr.	0	Cytoplasmic	Semialdhyde_dh Semialdhyde_dhC	Aspartate-semialdehyde dehydrogenase // Aspartate-semialdehyde dehydrogenase 1	180	3	0.125762	0.105281	118	3	0.198019	0.0661238	157	3	0.150763	0.0698693	104	3	0.229797	0.0360925	0.197157	0.380891	0.078746	0.751521	0.261795	0.223119	0.0136932	0.140997	0.222596	0.160556	0.274368	0.159134	0.230642	0.10101	0.120638	0.270636	0.216576	0.20218
gi|359397532	peptidyl-dipeptidase A	67737	5.71	-	NSU_0245	Chr.	0	Periplasmic	Peptidase_M2	Zinc-dependent metallopeptidase // Peptidyl-dipeptidase A	465	3	0.0416471	0.0103022	545	3	0.0317251	0.00690946	512	3	0.0339691	0.0100526	528	3	0.0308305	0.009216	-0.118182	0.24773	-0.0885003	0.407857	-0.130604	0.247599	0.0502084	0.0302137	0.0445192	0.0359454	0.0354786	0.0237513	0.0421905	0.0369549	0.0227619	0.0414239	0.0264117	0.024656
gi|359397530	AMP nucleosidase	53150	5.73	-	NSU_0243	Chr.	0	Cytoplasmic	AMNp_N PNP_UDP_1	AMP nucleosidase // Putative AMP nucleosidase	-	0	-	-	697	2	0.0142211	4.1948e-05	593	2	0.0232334	0.00899037	-	0	-	-	Ben	Ben	Phe	Phe	-	-	-	-	-	-	0.0141914	0.0142508	0.0168762	-	0.0295905	-	-	-
gi|359397529	large subunit ribosomal protein L9	21767	4.63	-	NSU_0242	Chr.	0	Cytoplasmic	Ribosomal_L9_N Ribosomal_L9_C	50S ribosomal protein L9	65	3	0.311434	0.0789475	72	3	0.303398	0.0916228	74	3	0.287066	0.0623613	77	3	0.303929	0.0627291	-0.0113538	0.914035	-0.035384	0.697481	-0.0105933	0.903954	0.400146	0.248903	0.285253	0.251618	0.409187	0.249388	0.216578	0.335058	0.309562	0.375576	0.277323	0.258889
gi|359397528	small subunit ribosomal protein S18	8496	11.67	-	NSU_0241	Chr.	0	Cytoplasmic	Ribosomal_S18	30S ribosomal protein S18	34	3	0.535385	0.141925	40	3	0.454169	0.231407	224	3	0.103218	0.0111634	89	3	0.259656	0.0147359	-0.0714481	0.636921	-0.714909	0.0334333	-0.314267	0.0765787	0.695311	0.42443	0.486413	0.237239	0.697746	0.427523	0.115321	0.10101	0.0933239	0.273398	0.261476	0.244095
gi|359397527	small subunit ribosomal protein S6	13849	8.04	-	NSU_0240	Chr.	0	Cytoplasmic	Ribosomal_S6	30S ribosomal protein S6	43	3	0.446656	0.230501	212	3	0.113085	0.0925634	344	3	0.062938	0.00680698	274	3	0.0902258	0.0393312	-0.596569	0.114844	-0.851061	0.102049	-0.694643	0.111791	0.416882	0.690598	0.232489	0.0599089	0.219967	0.0593782	0.0703176	0.0615915	0.0569048	0.0690398	0.0660293	0.135608
gi|359397519	[acyl-carrier-protein] S-malonyltransferase	32141	4.77	-	NSU_0232	Chr.	0	Cytoplasmic	Acyl_transf_1	Malonyl CoA-acyl carrier protein transacylase	213	2	0.109489	0.00793481	255	3	0.0936032	0.0358183	307	3	0.0745911	0.0451295	221	3	0.113006	0.0170797	-0.0680794	0.527298	-0.166683	0.311346	0.0137332	0.777485	-	0.1151	0.103878	0.115025	0.113532	0.0522528	0.028127	0.118256	0.0773906	0.0938941	0.126776	0.118349
gi|359397518	3-oxoacyl--[acyl-carrier protein] reductase	27021	6.22	-	NSU_0231	Chr.	0	Cytoplasmic	adh_short	3-oxoacyl-[acyl-carrier-protein] reductase // 3-oxoacyl-(Acyl carrier protein) reductase	157	3	0.138825	0.0829211	234	3	0.100879	0.0399563	196	3	0.118634	0.0154169	183	3	0.142732	0.0574266	-0.138667	0.528684	-0.0682574	0.716337	0.0120527	0.950109	0.234306	0.084886	0.0972827	0.141385	0.0614963	0.0997554	0.118133	0.103474	0.134295	0.115987	0.208652	0.103555
gi|359397516	DNA polymerase III subunit beta	40564	5.02	-	NSU_0229	Chr.	0	Cytoplasmic	DNA_pol3_beta DNA_pol3_beta_2 DNA_pol3_beta_3	DNA polymerase III subunit beta	70	3	0.29463	0.00861601	214	3	0.112125	0.0867132	97	3	0.219667	0.034864	225	3	0.110981	0.0611997	-0.419576	0.0663257	-0.127513	0.0577485	-0.42403	0.0329323	0.304294	0.287749	0.291848	0.208483	0.0875139	0.0403772	0.244705	0.179847	0.234448	0.132556	0.15847	0.0419153
gi|359397515	hypothetical protein NSU_0228	49384	5.4	-	NSU_0228	Chr.	3	InnerMembrane	BON MS_channel	Small conductance mechanosensitive ion channel // Mechanosensitive ion channel	831	2	0.0108066	0.00104001	-	1	-	-	638	3	0.0176226	0.00190595	-	0	-	-	-	-	0.212381	0.0142874	MA	MA	-	0.0100712	0.011542	-	-	0.0166259	0.0196889	0.0172456	0.0159334	-	-	-
gi|359397514	FAD-dependent pyridine nucleotide-disulfide oxidoreductase	46767	5.17	-	NSU_0227	Chr.	0	Cytoplasmic	Pyr_redox_2	Ferredoxin/ferredoxin--NADP reductase, putative // Ferredoxin--NADP(+) reductase	445	3	0.0443084	0.0190197	426	3	0.0483246	0.0107213	256	3	0.0935305	0.0676228	372	3	0.0611134	0.0243147	0.0376823	0.769963	0.324467	0.33414	0.139651	0.401993	0.022822	0.0589886	0.0511146	0.0359454	0.0544005	0.0546279	0.171575	0.0566642	0.0523524	0.0856093	0.0607469	0.0369841
gi|359397512	GTP-binding protein LepA	67130	5.29	lepA	NSU_0225	Chr.	0	Cytoplasmic	GTP_EFTU GTP_EFTU_D2 EFG_C LepA_C	Elongation factor 4	422	3	0.0477138	0.0199707	651	3	0.0198305	0.0068909	419	3	0.0479406	0.0110566	600	2	0.0204109	0.0101895	-0.38131	0.125157	0.00205916	0.987313	-0.368782	0.139367	0.0608587	0.0575498	0.0247329	0.0239636	0.0236524	0.0118756	0.0590667	0.0369549	0.0478001	0.0276159	0.0132059	-
gi|359397508	formate dehydrogenase, alpha subunit	103296	5.29	-	NSU_0221	Chr.	0	Periplasmic	Fer2_4 NADH-G_4Fe-4S_3 Fer4_9 Molybdop_Fe4S4 Molybdopterin Molydop_binding	Formate dehydrogenase alpha subunit // NAD-dependent formate dehydrogenase, alpha subunit	-	0	-	-	-	0	-	-	671	2	0.00763334	0.00113811	-	0	-	-	-	-	Phe	Phe	-	-	-	-	-	-	-	-	0.00843811	-	0.00682858	-	-	-
gi|359397499	alpha/beta hydrolase fold protein	33576	6.05	-	NSU_0212	Chr.	0	Cytoplasmic	Abhydrolase_6	Bll2527 protein // Putative hydrolase	787	2	0.0148011	0.000584936	-	1	-	-	-	0	-	-	-	0	-	-	-	-	MA	MA	MA	MA	0.0152147	0.0143875	-	-	-	0.0237513	-	-	-	-	-	-
gi|359397498	thioredoxin reductase (NADPH)	34361	4.81	-	NSU_0211	Chr.	0	Cytoplasmic	Pyr_redox_2 Pyr_redox	Thioredoxin reductase	769	2	0.015438	0.00148573	618	3	0.0237891	0.000158994	-	0	-	-	320	3	0.0772932	0.0480655	0.187786	0.0776988	MA	MA	0.69955	0.155426	-	0.0143875	0.0164886	0.0239636	0.0236524	0.0237513	-	-	-	0.0883709	0.118853	0.024656
gi|359397487	ATPase	44759	4.61	-	NSU_0200	Chr.	0	Cytoplasmic	AAA_22	ATPase // Conserved domain protein	788	3	0.0145912	0.00606994	-	0	-	-	-	0	-	-	-	0	-	-	MA	MA	MA	MA	MA	MA	0.0106503	0.0215812	0.011542	-	-	-	-	-	-	-	-	-
gi|359397480	hypothetical protein NSU_0193	41380	6.1	-	NSU_0193	Chr.	0	Cytoplasmic	AFG1_ATPase	AFG1-like ATPase // Bll0457 protein	-	1	-	-	595	3	0.0262203	0.0125728	-	1	-	-	594	2	0.0209088	0.00167436	Ben	Ben	-	-	-	-	-	0.01151	-	0.0407381	0.0189219	0.019001	-	0.0197093	-	0.0220927	-	0.0197248
gi|359397478	succinate dehydrogenase iron-sulfur protein	29378	6.45	-	NSU_0191	Chr.	0	Cytoplasmic	Fer2_3 Fer4_8	Succinate dehydrogenase iron-sulfur protein // Succinate dehydrogenase iron-sulfur	288	3	0.082791	0.0231096	330	3	0.0682768	0.0197326	320	3	0.0710427	0.0140226	273	3	0.0905629	0.0507609	-0.0837101	0.455641	-0.066464	0.501718	0.0389668	0.825892	0.108024	0.0776923	0.0626566	0.0910616	0.0567658	0.0570031	0.0675049	0.0591279	0.0864953	0.149126	0.0633881	0.0591745
gi|359397476	ribonuclease E	104630	5.04	-	NSU_0189	Chr.	0	Cytoplasmic	S1 RNase_E_G	RNAse E // Ribonuclease, Rne/Rng family protein	287	3	0.0830754	0.022865	160	3	0.148289	0.0247513	114	3	0.19454	0.0291364	309	3	0.0796919	0.0214175	0.251637	0.0287849	0.369536	0.00750274	-0.0180582	0.860757	0.104981	0.084886	0.0593589	0.141385	0.127723	0.175759	0.165949	0.224193	0.193476	0.0552318	0.0950821	0.0887618
gi|359397468	carbon-monoxide dehydrogenase medium chain	32373	5.3	-	NSU_0182	Chr.	0	Cytoplasmic	-	Molybdopterin dehydrogenase, FAD-binding protein // Xanthine dehydrogenase FAD-binding subunit	778	3	0.0153636	0.00105845	-	0	-	-	-	1	-	-	557	2	0.0270138	0.000851507	MA	MA	MA	MA	0.245094	0.0014767	0.0152147	0.0143875	0.0164886	-	-	-	-	-	0.0500763	0.0276159	0.0264117	-
gi|359397466	oxidoreductase	79079	5.75	-	NSU_0180	Chr.	0	Cytoplasmic	-	Xanthine dehydrogenase // Xanthine dehydrogenase molybdenum-binding subunit	699	3	0.0201105	0.00802069	650	3	0.0198584	0.0108564	547	3	0.0280399	0.00494867	497	3	0.0340963	0.00193501	-0.00547985	0.975864	0.144353	0.232382	0.229283	0.0869867	0.0273864	0.01151	0.0214352	0.0311526	0.0189219	0.00950051	0.0225016	0.0320276	0.0295905	0.0359007	0.0343352	0.0320529
gi|359397455	3-methyl-2-oxobutanoate hydroxymethyltransferase	30894	5.35	-	NSU_0169	Chr.	0	Cytoplasmic	-	3-methyl-2-oxobutanoate hydroxymethyltransferase 3 // 3-methyl-2-oxobutanoate hydroxymethyltransferase	518	2	0.0355075	0.00341717	520	3	0.0356685	0.0164202	551	3	0.0276927	0.00299507	441	2	0.0455622	0.0214744	0.00196541	0.988211	-0.107954	0.117958	0.108285	0.626994	-	0.0330911	0.0379238	0.0263599	0.0260176	0.0546279	0.0309397	0.0271003	0.0250381	0.0303775	0.0607469	-
gi|359397454	amino acid transporter	54125	6.75	-	NSU_0168	Chr.	12	InnerMembrane	-	Amino acid transporter // Amino acid permease family protein	704	3	0.0199726	0.00137599	653	3	0.0198154	0.00957977	566	3	0.0261648	0.0081359	621	3	0.0157367	0.000893083	-0.00343243	0.980017	0.117281	0.317302	-0.103521	0.0155893	0.0197791	0.0187037	0.0214352	0.0143781	0.0141914	0.0308767	0.0168762	0.0320276	0.0295905	0.0165696	0.015847	0.0147936
gi|359397448	periplasmic beta-glucosidase	80010	5.64	-	NSU_0162	Chr.	0	Cytoplasmic	-	Periplasmic beta-glucosidase // Beta-glucosidase	738	3	0.0172245	0.00353441	712	3	0.00951563	6.35975e-05	594	3	0.0232185	0.0140547	-	0	-	-	-0.25771	0.0634254	0.129686	0.540768	MA	MA	0.0197791	0.0187037	0.0131909	0.00958543	0.00946096	0.00950051	0.0112508	0.0197093	0.0386953	-	-	-
gi|359397379	UspA	31427	4.77	-	NSU_0096	Chr.	0	Cytoplasmic	-	Universal stress protein family // Universal stress protein, putative	-	1	-	-	404	2	0.052144	0.000153809	-	1	-	-	-	0	-	-	-	-	-	-	-	-	-	-	0.0362749	-	0.0520353	0.0522528	-	0.0271003	-	-	-	-
gi|359397374	phosphoenolpyruvate synthase	86381	5.38	-	NSU_0091	Chr.	0	Cytoplasmic	-	Phosphoenolpyruvate synthase // Putative phosphoenol pyruvate synthase	658	2	0.0236817	0.000935898	-	1	-	-	668	2	0.00947971	0.000530239	-	0	-	-	-	-	-0.397618	0.00763002	MA	MA	0.0243435	0.0230199	-	0.0383417	-	-	-	0.00985464	0.00910477	-	-	-
gi|359397372	SPFH domain, Band 7 family protein	28612	5.17	-	NSU_0089	Chr.	2	InnerMembrane	-	Bll4951 protein // Probable stomatin-like protein	290	3	0.0805902	0.0546162	205	3	0.114625	0.0990873	-	1	-	-	306	3	0.0800983	0.0438069	0.152996	0.63716	MA	MA	-0.00265887	0.9909	0.141497	0.0359686	0.0643055	0.222861	0.0283829	0.09263	0.109695	-	-	0.107702	0.103006	0.0295873
gi|359397370	UspA	30331	5.41	-	NSU_0087	Chr.	0	Cytoplasmic	-	Bll2590 protein // Bll6069 protein	344	3	0.0644526	0.0132808	442	3	0.0452539	0.0166609	253	3	0.0948578	0.0632367	534	2	0.0297152	0.000936657	-0.153584	0.197099	0.167833	0.494619	-0.336262	0.0445045	0.0791163	0.0532336	0.0610078	0.0551162	0.0260176	0.0546279	0.0646921	0.167529	0.0523524	0.0303775	0.0290529	-
gi|359397368	ATPase, E1-E2 type	96773	5.83	-	NSU_0085	Chr.	10	InnerMembrane	-	H+ transporting ATPase, proton pump // Probable cation-transporting P-type ATPase	659	3	0.0235376	0.00364323	718	2	0.0071424	6.60094e-05	546	3	0.0282101	0.00361576	-	1	-	-	-0.517919	0.0160267	0.0786421	0.190004	MA	MA	0.0273864	0.0201424	0.023084	0.00718907	0.00709572	-	0.028127	0.0246366	0.0318667	-	0.00792351	-
gi|359397366	UspA	29595	5.98	-	NSU_0083	Chr.	0	Cytoplasmic	-	Universal stress protein family // Universal stress protein	269	3	0.0886898	0.0708589	133	3	0.171514	0.070704	311	3	0.0735464	0.0289576	435	2	0.0466999	0.0276879	0.286425	0.225112	-0.0813124	0.757206	-0.278558	0.428788	0.168883	0.0345299	0.0626566	0.213276	0.0898791	0.211386	0.106883	0.0591279	0.0546286	0.0662782	-	0.0271217
gi|359397365	hypothetical protein NSU_0082	29404	5.53	-	NSU_0082	Chr.	0	Cytoplasmic	-	Bll6069 protein // Bll2590 protein	760	2	0.0162812	0.00064343	373	3	0.0580274	0.0325341	548	2	0.0279889	0.00417306	433	2	0.0468828	0.023342	0.551948	0.156244	0.235301	0.150123	0.459328	0.314709	0.0167361	0.0158262	-	0.0910616	0.0260176	0.0570031	0.0309397	-	0.0250381	0.0303775	0.0633881	-
gi|359397349	2-isopropylmalate synthase	61656	4.98	-	NSU_0066	Chr.	0	Cytoplasmic	-	2-isopropylmalate synthase 1 // 2-isopropylmalate synthase	742	3	0.0168999	0.0011643	641	3	0.0214177	0.00826547	631	2	0.0186782	0.00899427	639	2	0.0127669	0.000620719	0.102889	0.444226	0.0434504	0.826564	-0.121798	0.0143926	0.0167361	0.0158262	0.0181374	0.0263599	0.0260176	0.0118756	-	0.0123183	0.0250381	-	0.0132059	0.012328
gi|359397345	ketol-acid reductoisomerase	36518	5.6	-	NSU_0062	Chr.	0	Cytoplasmic	-	Ketol-acid reductoisomerase	229	3	0.0998112	0.077762	113	3	0.202783	0.0755145	162	3	0.146815	0.0256433	206	3	0.121204	0.024461	0.307852	0.175294	0.16759	0.408562	0.0843357	0.687434	0.0136932	0.120855	0.164886	0.129403	0.19868	0.280265	0.118133	0.167529	0.154781	0.149126	0.110929	0.103555
gi|359397343	acetolactate synthase I/II/III large subunit	62478	5.1	-	NSU_0060	Chr.	0	Cytoplasmic	-	Acetolactate synthase, large subunit // Acetolactate synthase	596	3	0.0289062	0.0135515	517	3	0.035711	0.0083966	-	1	-	-	-	1	-	-	0.0918101	0.508286	MA	MA	MA	MA	0.0441226	0.0244587	0.0181374	0.0407381	0.0260176	0.0403772	-	-	0.0250381	-	-	0.0271217
gi|359397340	phosphoribosylformylglycinamidine synthase	76191	4.76	-	NSU_0057	Chr.	0	Cytoplasmic	-	Phosphoribosylformylglycinamidine synthase 2	447	3	0.0440873	0.0157234	551	3	0.0309258	0.000206692	473	3	0.0390685	0.0229289	518	3	0.0318899	0.0154517	-0.153992	0.284145	-0.0524865	0.77207	-0.14066	0.392179	0.0608587	0.0417236	0.0296795	0.0311526	0.0307481	0.0308767	0.0646921	0.0320276	0.0204857	0.0497087	0.0237705	0.0221904
gi|359397338	geranyltranstransferase	31960	4.99	-	NSU_0055	Chr.	0	Cytoplasmic	-	Farnesyl-diphosphate synthase // Geranyltranstransferase	-	1	-	-	-	1	-	-	560	2	0.0263818	0.00246809	-	1	-	-	-	-	-	-	-	-	-	0.0704985	-	-	-	0.0237513	0.028127	0.0246366	-	-	-	0.024656
gi|359397337	pantetheine-phosphate adenylyltransferase	19181	5.5	-	NSU_0054	Chr.	0	Cytoplasmic	-	Phosphopantetheine adenylyltransferase	323	3	0.0705533	0.0209755	-	1	-	-	-	1	-	-	437	2	0.045961	0.00223459	MA	MA	MA	MA	-0.186128	0.177483	0.094331	0.0546723	0.0626566	-	-	0.0427523	-	-	0.0409715	-	0.0475411	0.0443809
gi|359397336	peptidylprolyl isomerase	24387	6.22	-	NSU_0053	Chr.	0	Periplasmic	-	Peptidyl-prolyl cis-trans isomerase // Peptidyl prolyl cis-trans isomerase	-	1	-	-	447	3	0.0451309	0.0203184	-	0	-	-	369	3	0.0622529	0.0205881	Ben	Ben	-	-	Pyr	Pyr	-	-	0.023084	0.033549	0.068592	0.0332518	-	-	-	0.0386623	0.0765939	0.0715025
gi|359397334	antibiotic transport system ATP-binding protein	34004	5.53	-	NSU_0051	Chr.	0	Cytoplasmic	-	ABC transporter, nucleotide binding/ATPase protein // ABC transporter ATP-binding protein	-	1	-	-	508	2	0.0357898	0.0171648	-	1	-	-	-	0	-	-	-	-	-	-	-	-	0.0152147	-	-	0.0479272	0.0236524	-	0.056254	-	-	-	-	-
gi|359397328	small subunit ribosomal protein S4	23201	10.08	-	NSU_0045	Chr.	0	Periplasmic	-	30S ribosomal protein S4	2	3	2.35643	0.417759	5	3	1.94408	0.451742	12	3	1.26355	0.12204	10	3	1.09744	0.390694	-0.0835418	0.310653	-0.270662	0.0367104	-0.331875	0.0190567	2.80102	2.29624	1.97204	1.83321	2.44093	1.55808	1.13633	1.37965	1.27467	0.651736	1.25984	1.38074
gi|359397324	glycine hydroxymethyltransferase	45957	5.89	-	NSU_0041	Chr.	0	Cytoplasmic	-	Serine hydroxymethyltransferase 2 // Serine hydroxymethyltransferase	189	3	0.119925	0.00654644	165	3	0.141199	0.0157812	189	3	0.122565	0.0269005	153	3	0.167199	0.0547422	0.0709209	0.13107	0.00945647	0.882565	0.144323	0.272501	0.112589	0.125171	0.122016	0.150971	0.122993	0.149633	0.146261	0.12811	0.0933239	0.143603	0.229782	0.128211
gi|359397323	ribose 5-phosphate isomerase B	15250	5.13	-	NSU_0040	Chr.	0	Cytoplasmic	-	Lmo0736 protein // Ribose-5-phosphate isomerase	175	3	0.129043	0.0480403	247	3	0.0967776	0.0385674	188	3	0.124662	0.0635352	296	3	0.0834762	0.0473273	-0.12496	0.417868	-0.015	0.92901	-0.189172	0.306848	0.126282	0.178404	0.0824429	0.119818	0.118262	0.0522528	0.0618794	0.123183	0.188924	0.13808	0.0581058	0.0542433
gi|359397322	catalase	57148	5.57	-	NSU_0039	Chr.	0	Periplasmic	-	Catalase KatA // Catalase	550	3	0.0331442	0.0224686	497	3	0.0389311	0.0181674	138	3	0.166215	0.0880962	566	3	0.0255992	0.0162695	0.0698891	0.746881	0.700262	0.112458	-0.112182	0.664367	0.0380367	0.00863247	0.0527635	0.0599089	0.0283829	0.0285015	0.0703176	0.184775	0.243553	0.0165696	0.015847	0.0443809
gi|359397321	RNA polymerase primary sigma factor	76845	4.75	-	NSU_0038	Chr.	0	Cytoplasmic	-	RNA polymerase sigma factor // RNA polymerase sigma factor rpoD	491	3	0.0391407	0.023118	291	3	0.0778537	0.0339222	288	3	0.0820415	0.0162736	490	3	0.0354114	0.0137906	0.298651	0.187144	0.321405	0.0650923	-0.0434849	0.82466	0.0608587	0.0417236	0.0148397	0.110232	0.0425743	0.0807543	0.0815684	0.0985464	0.0660096	0.0497087	0.0343352	0.0221904
gi|359397318	carbamoyl-phosphate synthase small subunit	41203	5.39	-	NSU_0035	Chr.	0	Cytoplasmic	-	Carbamoyl-phosphate synthase small chain	633	3	0.0258699	0.0127558	540	3	0.0332524	0.0121952	500	3	0.0354068	0.014339	-	1	-	-	0.109028	0.508907	0.136292	0.438545	MA	MA	0.0121717	0.0374074	0.0280306	0.0191709	0.0402091	0.0403772	0.0478159	0.0197093	0.0386953	0.0469471	-	-
gi|359397316	carbamoyl-phosphate synthase large subunit	119852	4.91	-	NSU_0033	Chr.	0	Cytoplasmic	-	Carbamoyl-phosphate synthase large chain	387	3	0.0546339	0.0131586	469	3	0.0420631	0.00862575	522	3	0.0319795	0.0167513	386	3	0.0581361	0.0152674	-0.113561	0.249149	-0.23259	0.143268	0.0269844	0.778744	0.0639017	0.0604273	0.0395726	0.0503235	0.0331134	0.0427523	0.0506286	0.0271003	0.0182095	0.074563	0.0554646	0.0443809
gi|359397315	transcription elongation factor GreA	17474	4.82	greA	NSU_0032	Chr.	0	Cytoplasmic	-	Transcription elongation factor GreA // Transcription elongation factor GreA 2	247	3	0.0945963	0.0286938	173	2	0.133849	0.0448563	171	2	0.132635	0.0377567	220	3	0.113841	0.0613524	0.15074	0.413237	0.146785	0.362024	0.0804245	0.658194	0.106503	0.0618661	0.11542	-	0.165567	0.10213	-	0.105937	0.159334	0.118748	0.0501822	0.172592
gi|359397313	hypothetical protein NSU_0030	17725	9.65	-	NSU_0030	Chr.	1	Periplasmic	-	-	212	3	0.109903	0.0521357	187	3	0.128909	0.101729	112	3	0.198277	0.175742	166	3	0.157202	0.041354	0.0692726	0.792214	0.256263	0.480035	0.155447	0.288947	0.0639017	0.0992734	0.166535	0.242032	0.0449396	0.0997554	0.390966	0.0468096	0.157057	0.19055	0.110929	0.170127
gi|359397311	hypothetical protein NSU_0028	12807	5.08	-	NSU_0028	Chr.	2	InnerMembrane	-	-	362	3	0.058725	0.0296541	228	2	0.104372	0.0572907	237	3	0.0998503	0.0621668	-	1	-	-	0.249762	0.448358	0.230527	0.380324	MA	MA	0.0928095	0.0388461	0.0445192	-	0.0638615	0.144883	0.171575	0.0665188	0.0614572	-	-	0.0665713
gi|359397310	hypothetical protein NSU_0027	20307	6.21	-	NSU_0027	Chr.	0	Periplasmic	-	-	95	3	0.213732	0.0371297	110	3	0.204292	0.0665396	54	3	0.35773	0.169481	223	3	0.112502	0.0265056	-0.019618	0.8433	0.223685	0.276805	-0.278712	0.0221592	0.174969	0.217251	0.248978	0.138989	0.272003	0.201886	0.163137	0.473023	0.437029	0.0994173	0.0950821	0.143005
gi|359397309	enolase	44871	4.61	-	NSU_0026	Chr.	0	Cytoplasmic	-	Enolase // Enolase 1	62	3	0.317426	0.145355	102	3	0.214102	0.00143094	71	3	0.297675	0.0405882	90	3	0.259463	0.0331126	-0.171022	0.343374	-0.0279007	0.839182	-0.0875669	0.564313	0.477741	0.194231	0.280306	0.215672	0.212872	0.213761	0.253143	0.332594	0.307286	0.284444	0.272041	0.221904
gi|359397306	riboflavin synthase beta chain	14572	4.72	-	NSU_0023	Chr.	0	Cytoplasmic	-	6,7-dimethyl-8-ribityllumazine synthase // 6,7-dimethyl-8-ribityllumazine synthase 2	340	3	0.0659827	0.0286769	387	3	0.0547149	0.000365685	369	3	0.0579029	0.00626242	376	3	0.0603241	0.00342349	-0.0813246	0.566376	-0.0567296	0.676895	-0.038939	0.765865	0.0791163	0.0330911	0.0857407	0.0551162	0.0544005	0.0546279	0.0646921	0.0566642	0.0523524	0.0635166	0.0607469	0.0567089
gi|359397305	3,4-dihydroxy 2-butanone 4-phosphate synthase	48112	5.47	-	NSU_0022	Chr.	0	Cytoplasmic	-	GTP cyclohydrolase II / 3,4-dihydroxy-2-butanone 4-phosphate synthase // GTP cyclohydrolase II	357	3	0.0599179	0.00412796	307	3	0.0728078	0.0339996	174	3	0.131228	0.0357162	333	3	0.0716731	0.0212464	0.084621	0.579713	0.340471	0.0725367	0.0777994	0.440118	0.0593372	0.0561111	0.0643055	0.033549	0.0922444	0.09263	0.109695	0.172456	0.111533	0.060755	0.0581058	0.0961586
gi|359397298	hypothetical protein NSU_0015	149657	8.08	-	NSU_0015	Chr.	1	OuterMembrane	-	Translocation and assembly module TamB	870	2	0.00469179	0.00197152	716	3	0.00793881	0.00277882	584	3	0.0245762	0.00643477	-	0	-	-	0.228416	0.227767	0.719176	0.0232555	MA	MA	0.00608587	-	0.00329772	0.00958543	0.00473048	0.00950051	0.0196889	0.0221729	0.0318667	-	-	-

## Sheet: B.MAHs
	Table S1(B) Total identified proteins by LC-MS/MS analysis (MAHs)
									Proteomic analysis								Comparative analysis		Experiment (Repetition)
									Benzoate				p-Hydroxybenzoate(PHB)				p-Hydroxybenzoate / benzaote		Benzoate			PHB
1935										1567	99.9959	1320		1528	100.086	1253	1405	540	1315	1366	1329	1320	1251	1252
Accesions	Description	Gene	Gene Number	Gene location	pFam	TMHMM	CELLO 2.5	Blast(top2)	Rank	Count	Avr.	SD	Rank	Count	Avr.	SD	log2(ratio)	t-test	1st analysis	2nd analysis	3rd analysis	1st analysis	2nd analysis	3rd analysis
gi|359402477	catechol 2,3-dioxygenase	xylE	NSU_pLA1125	pLA1	Glyoxalase Glyoxalase	0	Cytoplasmic	Metapyrocatechase (Catechol 2,3-dioxygenase) // Metapyrocatechase	283	3	0.0816487	0.0227776	87	3	0.21063	0.0436435	1.36721	0.0198289	0.107347	0.0736487	0.0639504	0.217406	0.25049	0.163995
gi|359400965	protocatechuate 4,5-dioxygenase, alpha chain	-	NSU_3625	Chr.	LigA	0	Periplasmic	Protocatechuate degradation protein	-	0	-	-	37	3	0.475261	0.144815	0	PHB	-	-	-	0.353864	0.635551	0.43637
gi|359400975	protocatechuate 4,5-dioxygenase, alpha chain	-	NSU_3635	Chr.	LigA	0	Periplasmic	Protocatechuate degradation protein	-	0	-	-	871	2	0.0143107	0.00143098	PHB	PHB	-	-	-	0.0132988	0.0153225	-
gi|359400964	protocatechuate 4,5-dioxygenase, beta chain	-	NSU_3624	Chr.	LigB	0	Cytoplasmic	Protocatechuate 3,4-dioxygenase beta chain // 2,3-dihydroxyphenylpropionate/2,3-dihydroxicinnamic acid 1,2-dioxygenase	-	1	-	-	50	3	0.364353	0.0260337	PHB	PHB	0.00616937	-	-	0.335939	0.38706	0.370059
gi|359401109	protocatechuate 4,5-dioxygenase, beta chain	-	NSU_3769	Chr.	LigB	0	Cytoplasmic	Protocatechuate 3,4-dioxygenase beta chain // 2,3-dihydroxyphenylpropionate/2,3-dihydroxicinnamic acid 1,2-dioxygenase	-	0	-	-	-	0	-	-	-	-	-	-	-	-	-	-
gi|359400972	2-pyrone-4,6-dicarbaxylate hydrolase	-	NSU_3632	Chr.	Amidohydro_2	0	Periplasmic	Blr3839 protein // Bll3033 protein	-	1	-	-	327	3	0.0664924	0.00230309	PHB	PHB	-	-	0.00592133	0.0670722	0.0639548	0.0684502
gi|359398863	(E)-4-hydroxy-3-methylbut-2-enyl-diphosphate synthase	-	NSU_1564	Chr.	GcpE	0	Cytoplasmic	4-hydroxy-3-methylbut-2-en-1-yl diphosphate synthase	1184	3	0.00653493	0.00306273	1102	3	0.00735887	0.00413945	0.171312	0.796513	0.0049355	0.00460304	0.0100663	0.00462567	0.00532957	0.0121214
gi|359397519	[acyl-carrier-protein] S-malonyltransferase	-	NSU_0232	Chr.	Acyl_transf_1	0	Cytoplasmic	Malonyl CoA-acyl carrier protein transacylase	155	3	0.142475	0.0358053	183	3	0.120418	0.016601	-0.242659	0.408499	0.181997	0.112199	0.13323	0.130097	0.129908	0.101249
gi|359399974	1,4-alpha-glucan branching enzyme	-	NSU_2653	Chr.	CBM_48 Alpha-amylase Alpha-amylase_C	0	Periplasmic	1,4-alpha-glucan branching enzyme GlgB // 1,4-alpha-glucan branching enzyme GlgB 1	-	0	-	-	-	1	-	-	-	-	-	-	-	0.00231283	-	-
gi|359399541	1-acyl-sn-glycerol-3-phosphate acyltransferase	-	NSU_2229	Chr.	Acyltransferase	1	InnerMembrane	1-acylglycerol-3-phosphate O-acyltransferase // Putative acyltransferase	-	1	-	-	-	0	-	-	-	-	-	0.00747995	-	-	-	-
gi|359399171	1-Cys peroxiredoxin	-	NSU_1863	Chr.	AhpC-TSA	0	Cytoplasmic	Probable peroxiredoxin // Antioxidant protein	820	3	0.0181724	0.0072812	825	3	0.0158456	0.00915527	-0.197666	0.748637	0.0228267	0.00978147	0.0219089	0.00982954	0.0113253	0.0263818
gi|359399509	3-hydroxyisobutyrate dehydrogenase	-	NSU_2197	Chr.	NAD_binding_2	0	Cytoplasmic	2-hydroxy-3-oxopropionate reductase // Putative 3-hydroxyisobutyrate dehydrogenase	-	1	-	-	523	3	0.0348719	0.00746232	PHB	PHB	-	0.00575381	-	0.027754	0.0426365	0.0342251
gi|359399199	1-deoxy-D-xylulose-5-phosphate synthase	-	NSU_1890	Chr.	DXP_synthase_N Transket_pyr Transketolase_C	0	Cytoplasmic	1-deoxy-D-xylulose-5-phosphate synthase // 1-deoxy-D-xylulose-5-phosphate synthase 1	-	1	-	-	-	0	-	-	-	-	-	-	0.00296066	-	-	-
gi|359400693	1-phosphofructokinase	-	NSU_3357	Chr.	PfkB	0	Cytoplasmic	PfkB // Probable 1-phosphofructokinase	1081	2	0.00900216	0.00435695	1123	2	0.00689609	0.000331115	-0.384492	0.618056	-	0.012083	0.00592133	-	0.00666196	0.00713023
gi|359399154	4Fe-4S ferredoxin, iron-sulfur binding	-	NSU_1846	Chr.	Fer4_5 Fer4_18 Bre5	5	InnerMembrane	Protein rdxB // Nitrogen fixation protein FixG	-	1	-	-	863	3	0.0144917	0.0117094	PHB	PHB	0.00740325	-	-	0.0069385	0.0279802	0.00855627
gi|359400768	2,3-dihydroxybiphenyl 1,2-dioxygenase	-	NSU_3431	Chr.	Glyoxalase	0	Cytoplasmic	Iron-dependent extradiol dioxygenase // Biphenyl-2,3-diol 1,2-dioxygenase	846	3	0.016863	0.00389215	884	3	0.0140246	0.00781143	-0.2659	0.61338	0.019742	0.0184122	0.0124348	0.00578208	0.0213183	0.0149735
gi|359401661	2-C-methyl-D-erythritol 4-phosphate cytidylyltransferase	-	NSU_4314	Chr.	IspD YgbB	0	Cytoplasmic	Bifunctional enzyme IspD/IspF // IspD/IspF bifunctional enzyme	1229	2	0.00536543	0.000264466	1165	2	0.00581054	0.000857952	0.114978	0.594975	0.00555244	0.00517843	-	0.00520388	-	0.0064172
gi|359398497	2-dehydro-3-deoxyphosphogluconate aldolase / 4-hydroxy-2-oxoglutarate aldolase	-	NSU_1202	Chr.	-	0	Periplasmic	2-keto-3-deoxygluconate 6-phosphate aldolase // 2-keto-3-deoxygluconate 6-phosphate aldolase/2-keto-4-hydroxyglutarate aldolase	106	3	0.191636	0.0745507	58	3	0.313775	0.0572905	0.711357	0.0920837	0.168424	0.275032	0.131454	0.276384	0.379732	0.285209
gi|359400706	2-hydroxyhepta-2,4-diene-1,7-dioate isomerase	-	NSU_3370	Chr.	FAA_hydrolase	0	Cytoplasmic	2-keto-4-pentenoate hydratase/2-oxohepta-3-ene-1 7-dioic acid hydratase // 2-hydroxyhepta-2,4-diene-1,7-dioate isomerase/5-carboxymethyl-2-oxo-hex-3-ene-1,7-dioate decarboxylase	499	3	0.0404476	0.00142174	455	3	0.0437971	0.0068067	0.114784	0.48573	0.0419517	0.0391259	0.040265	0.0497259	0.0453013	0.0363642
gi|359402479	2-hydroxymuconic semialdehyde dehydrogenase	xylG	NSU_pLA1127	pLA1	Aldedh	0	Cytoplasmic	Betaine-aldehyde dehydrogenase // 5-carboxy-2-hydroxymuconate semialdehyde dehydrogenase	122	3	0.172488	0.0203804	91	3	0.203891	0.0153729	0.241297	0.105333	0.159787	0.161682	0.195996	0.206999	0.187201	0.217472
gi|359397349	2-isopropylmalate synthase	-	NSU_0066	Chr.	-	0	Cytoplasmic	2-isopropylmalate synthase 1 // 2-isopropylmalate synthase	548	3	0.0361797	0.0130495	437	3	0.0466862	0.00991495	0.367817	0.333209	0.0475042	0.0391259	0.0219089	0.0393182	0.057959	0.0427814
gi|359397843	2-nitropropane dioxygenase precursor	-	NSU_0554	Chr.	-	0	Cytoplasmic	Bll3143 protein // 2-Nitropropane dioxygenase	296	3	0.0774197	0.0152469	284	3	0.0759308	0.021368	-0.0280164	0.926937	0.0931575	0.0627165	0.0763851	0.0630247	0.100596	0.064172
gi|359401525	2-nitropropane dioxygenase, NPD	-	NSU_4179	Chr.	NMO	0	Cytoplasmic	2-nitropropane dioxygenase, NPD // Putative 2-nitropropane dioxygenase	574	3	0.0343181	0.00677603	364	3	0.0581117	0.0136045	0.759858	0.0748451	0.039484	0.0368244	0.026646	0.0560862	0.0726154	0.0456334
gi|359400967	4-oxalmesaconate hydratase	-	NSU_3627	Chr.	Amidohydro_2	0	Cytoplasmic	4-oxalomesaconate hydratase // Lmo0869 protein	-	0	-	-	201	3	0.11071	0.0142193	PHB	PHB	-	-	-	0.126628	0.0992632	0.10624
gi|359398670	2-octaprenyl-6-methoxyphenol hydroxylase	-	NSU_1372	Chr.	FAD_binding_3	0	Cytoplasmic	2-octaprenyl-3-methyl-6-methoxy-1,4-benzoquinol hydroxylase / 2-octaprenyl-6-methoxyphenol hydroxylase // 2-octaprenyl-6-methoxyphenol hydroxylase	909	3	0.01435	0.00575756	1091	2	0.00767936	0.00426525	-0.901996	0.239403	0.0203589	0.0138091	0.00888199	-	0.00466337	0.0106953
gi|359401312	7,8-dihydro-8-oxoguanine triphosphatase	-	NSU_3968	Chr.	NUDIX	0	Cytoplasmic	NTP pyrophosphohydrolase // NTP pyrophosphohydrolase, MutT family	-	0	-	-	640	2	0.0251878	0.0124284	PHB	PHB	-	-	-	-	0.033976	0.0163995
gi|359400243	2OG-Fe(II) oxygenase	-	NSU_2917	Chr.	DIOX_N 2OG-FeII_Oxy	0	Cytoplasmic	Oxidoreductase iron/ascorbate family // Oxidoreductase	1079	2	0.00904628	0.00465626	968	3	0.0111222	0.00464828	0.29804	0.668249	0.0123387	0.00575381	-	0.00578208	0.0133239	0.0142605
gi|359402095	2-oxoglutarate and Fe(II)-dependent dioxygenase superfamily	-	NSU_4726	Chr.	2OG-FeII_Oxy_3	0	Cytoplasmic	PKHD-type hydroxylase piuC // PKHD-type hydroxylase BP3529	-	1	-	-	-	1	-	-	-	-	-	-	0.00769773	0.00751671	-	-
gi|359400962	aldo/keto reductase	-	NSU_3622	Chr.	Aldo_ket_red	0	Cytoplasmic	Oxidoreductase // Probable oxidoreductase	-	0	-	-	44	3	0.402435	0.0511135	PHB	PHB	-	-	-	0.344034	0.439023	0.424248
gi|359398206	2-oxoglutarate dehydrogenase E2 component (dihydrolipoamide succinyltransferase)	-	NSU_0916	Chr.	-	0	Cytoplasmic	2-oxoglutarate dehydrogenase E2 component // Dihydrolipoamide S-succinyltransferase	250	3	0.0912019	0.0240511	175	3	0.124168	0.00814307	0.445157	0.129725	0.113516	0.0943624	0.0657268	0.132988	0.12258	0.116936
gi|359401208	2-oxoglutarate ferredoxin oxidoreductase subunit alpha	-	NSU_3865	Chr.	POR POR_N	0	Periplasmic	Pyruvate synthase // 2-oxoglutarate ferredoxin oxidoreductase alpha subunit	290	3	0.0796339	0.0274516	517	3	0.0355925	0.00605692	-1.16181	0.102517	0.0512058	0.081704	0.105992	0.0300668	0.0346422	0.0420683
gi|359401209	2-oxoglutarate ferredoxin oxidoreductase subunit beta	-	NSU_3866	Chr.	TPP_enzyme_C	0	Periplasmic	2-oxoacid:ferredoxin oxidoreductase, beta subunit // Alpha oxoglutarate ferredoxin oxidoreductase, beta subunit	888	3	0.0149876	0.00337129	707	3	0.0210419	0.00193028	0.489496	0.0692101	0.0111049	0.016686	0.0171719	0.0231283	0.0193197	0.0206777
gi|359399938	amidase, hydantoinase/carbamoylase family	-	NSU_2618	Chr.	Peptidase_M20	0	Cytoplasmic	Probable N-carbamyl-L-amino acid amidohydrolase // Lmo0537 protein	-	0	-	-	1091	2	0.00767936	0.00426525	PHB	PHB	-	-	-	-	0.00466337	0.0106953
gi|359399243	ammonia permease	-	NSU_1934	Chr.	Ammonium_transp	12	InnerMembrane	Ammonium transporter // Ammonium transporter, AmtB	-	0	-	-	1199	3	0.00456733	0.000479124	PHB	PHB	-	-	-	0.00404746	0.00466337	0.00499116
gi|359400115	ankyrin	-	NSU_2793	Chr.	Ank_2 Ank	0	Periplasmic	UNC-44 ankyrins // Ankyrin repeat-containing protein	-	0	-	-	691	3	0.0221842	0.00232717	PHB	PHB	-	-	-	0.0196591	0.0226507	0.0242428
gi|359397711	ApaG	-	NSU_0423	Chr.	-	0	Periplasmic	Protein ApaG // ApaG domain protein	-	1	-	-	704	3	0.0212488	0.0081568	PHB	PHB	-	0.0138091	-	0.030645	0.0159887	0.0171125
gi|359397305	3,4-dihydroxy 2-butanone 4-phosphate synthase	-	NSU_0022	Chr.	-	0	Cytoplasmic	GTP cyclohydrolase II / 3,4-dihydroxy-2-butanone 4-phosphate synthase // GTP cyclohydrolase II	432	3	0.0490318	0.0128775	397	3	0.0513775	0.0138959	0.0674192	0.840741	0.0363993	0.0621411	0.0485549	0.0404746	0.0466337	0.0670241
gi|359399096	3~-5~ exonuclease	-	NSU_1790	Chr.	DNA_pol_A_exo1	0	Cytoplasmic	Ribonuclease D // Blr0719 protein	259	3	0.0880624	0.0121106	261	3	0.0836153	0.0260956	-0.07476	0.807254	0.098093	0.0914855	0.0746087	0.0728543	0.064621	0.113371
gi|359397558	3-dehydroquinate dehydratase II	-	NSU_0271	Chr.	DHquinase_II	0	Cytoplasmic	3-dehydroquinate dehydratase 1 // 3-dehydroquinate dehydratase	209	3	0.111262	0.0238991	222	3	0.100822	0.0415267	-0.142143	0.729581	0.138811	0.0960886	0.0988862	0.130097	0.0532957	0.119075
gi|359401304	3-dehydroquinate synthase	-	NSU_3960	Chr.	DHQ_synthase	0	Cytoplasmic	3-dehydroquinate synthase	1088	3	0.00887145	0.00727734	947	3	0.0117446	0.00123203	0.404751	0.566348	0.0172742	0.00460304	0.00473706	0.0104078	0.0119915	0.0128344
gi|359398604	3-demethylubiquinone-9 3-methyltransferase	-	NSU_1306	Chr.	Methyltransf_23	0	Cytoplasmic	3-demethylubiquinone-9 3-methyltransferase // Putative 3-demethylubiquinone-9 3-methyltransferase	-	0	-	-	-	1	-	-	-	-	-	-	-	0.00751671	-	-
gi|359397920	3-deoxy-7-phosphoheptulonate synthase	-	NSU_0631	Chr.	-	0	Cytoplasmic	3-deoxy-D-arabinoheptulosonate-7-phosphate synthase // Phospho-2-dehydro-3-deoxyheptonate aldolase	967	3	0.012586	0.00402659	830	3	0.0155908	0.0057663	0.308878	0.504914	0.00863712	0.016686	0.0124348	0.016768	0.00932674	0.0206777
gi|359401000	ArsR family transcriptional regulator	-	NSU_3660	Chr.	LMWPc	0	Cytoplasmic	Bll3086 protein // Transcriptional regulator, ArsR family	-	0	-	-	608	3	0.0273341	0.0134752	PHB	PHB	-	-	-	0.0404746	0.0279802	0.0135474
gi|359398728	3-hydroxyacyl-CoA dehydrogenase	-	NSU_1430	Chr.	3HCDH_N 3HCDH 3HCDH ECH	0	Cytoplasmic	3-hydroxyacyl-CoA dehydrogenase // Putative 3-hydroxyacyl-CoA dehydrogenase	306	3	0.0737366	0.0161686	278	3	0.0781413	0.0142957	0.0837053	0.741813	0.0832865	0.0828548	0.0550684	0.0890441	0.0619562	0.0834236
gi|359401146	3-hydroxyacyl-CoA dehydrogenase	-	NSU_3806	Chr.	3HCDH_N 3HCDH 3HCDH	0	Cytoplasmic	3-hydroxyadipyl-CoA dehydrogenase // Putative 3-Hydroxyacyl-CoA dehydrogenase	-	0	-	-	-	0	-	-	-	-	-	-	-	-	-	-
gi|359399323	3-hydroxybutyrate dehydrogenase	-	NSU_2013	Chr.	adh_short	0	Cytoplasmic	Putative D-beta-hydroxybutyrate dehydrogenase // 3-hydroxybutyrate dehydrogenase	744	3	0.0215106	0.00569581	673	3	0.0234205	0.00596157	0.122726	0.70881	0.0252944	0.0149599	0.0242774	0.0237065	0.0173211	0.0292339
gi|359399115	3-hydroxybutyryl-CoA dehydrogenase	-	NSU_1808	Chr.	3HCDH_N 3HCDH	0	Cytoplasmic	3-hydroxybutyryl-CoA dehydrogenase // 3-hydroxyacyl-CoA dehydrogenase	82	3	0.223044	0.0461961	67	3	0.265242	0.0487268	0.249983	0.33771	0.200505	0.276183	0.192443	0.313967	0.216514	0.265244
gi|359397698	3-hydroxyisobutyrate dehydrogenase	-	NSU_0410	Chr.	-	0	Periplasmic	3-hydroxyisobutyrate dehydrogenase // Probable 3-hydroxyisobutyrate dehydrogenase	-	0	-	-	-	0	-	-	-	-	-	-	-	-	-	-
gi|359401190	BadM/Rrf2 family transcriptional regulator	-	NSU_3847	Chr.	Rrf2	0	Cytoplasmic	Transcriptional regulator, BadM/Rrf2 family // RrF2 family protein	-	0	-	-	891	3	0.013702	0.00143737	PHB	PHB	-	-	-	0.0121424	0.0139901	0.0149735
gi|359400643	beta-lactamase	-	NSU_3307	Chr.	Lactamase_B	0	Cytoplasmic	Putative AHL lactonase // Beta-lactamase-like protein	-	1	-	-	985	3	0.0107166	0.00520598	PHB	PHB	-	0.0143845	-	0.0069385	0.0166549	0.00855627
gi|359402513	3-isopropylmalate dehydrogenase	-	NSU_pLA1161	pLA1	Iso_dh	0	Cytoplasmic	D-malate dehydrogenase [decarboxylating] // Putative tartrate dehydrogenase	562	3	0.0353949	0.00344637	204	3	0.109616	0.011499	1.63084	0.00473098	0.0314638	0.0368244	0.0378965	0.097139	0.111921	0.119788
gi|359400067	3-isopropylmalate/(R)-2-methylmalate dehydratase large subunit	-	NSU_2746	Chr.	Aconitase	0	Cytoplasmic	3-isopropylmalate dehydratase large subunit // 3-isopropylmalate dehydratase large subunit 2	350	3	0.0623687	0.0143415	459	3	0.0432143	0.0138516	-0.529313	0.171545	0.0468872	0.065018	0.0752009	0.0318015	0.0586252	0.0392162
gi|359401671	beta-lactamase-like protein	-	NSU_4324	Chr.	Lactamase_B_2	0	Cytoplasmic	PhnP-like protein // Beta-lactamase-like protein	-	1	-	-	905	3	0.0132221	0.00418776	PHB	PHB	-	-	0.0230932	0.0144552	0.0166549	0.00855627
gi|359397455	3-methyl-2-oxobutanoate hydroxymethyltransferase	-	NSU_0169	Chr.	-	0	Cytoplasmic	3-methyl-2-oxobutanoate hydroxymethyltransferase 3 // 3-methyl-2-oxobutanoate hydroxymethyltransferase	323	3	0.0672519	0.0148894	380	3	0.05528	0.0157985	-0.282816	0.393759	0.078351	0.0730733	0.0503313	0.0734325	0.0446351	0.0477725
gi|359399064	carboxyl-terminal processing protease	-	NSU_1758	Chr.	PDZ_2 Peptidase_S41	0	Periplasmic	C-terminal processing peptidase S41A // Carboxy-terminal protease	-	0	-	-	1212	2	0.00413766	0.000198669	PHB	PHB	-	-	-	-	0.00399718	0.00427814
gi|359398842	3-oxoacid CoA-transferase subunit A	-	NSU_1543	Chr.	CoA_trans	0	Cytoplasmic	3-ketoacid CoA transferase alpha subunit // 3-oxoadipate CoA-transferase subunit A	173	3	0.129568	0.0182358	174	3	0.124264	0.0150875	-0.0603082	0.718301	0.150533	0.117378	0.120795	0.141083	0.111921	0.119788
gi|359398841	3-oxoacid CoA-transferase subunit B	-	NSU_1542	Chr.	CoA_trans	0	Periplasmic	3-oxoadipate CoA-transferase, beta subunit // Putative coenzyme A transferase subunit	277	3	0.0829797	0.0331464	374	3	0.0566958	0.00674401	-0.549516	0.301918	0.119686	0.0552365	0.0740166	0.055508	0.0639548	0.0506246
gi|359399608	3-oxoacid CoA-transferase, A subunit	-	NSU_2295	Chr.	CoA_trans	0	Cytoplasmic	3-oxoadipate CoA-transferase, alpha subunit // 3-ketoacid CoA transferase alpha subunit	-	0	-	-	-	0	-	-	-	-	-	-	-	-	-	-
gi|359401313	Cl-channel, voltage gated	-	NSU_3969	Chr.	Voltage_CLC	10	InnerMembrane	Chloride channel protein // Chloride channel	-	0	-	-	1204	2	0.00451931	0.000667296	PHB	PHB	-	-	-	0.00404746	-	0.00499116
gi|359397518	3-oxoacyl--[acyl-carrier protein] reductase	-	NSU_0231	Chr.	adh_short	0	Cytoplasmic	3-oxoacyl-[acyl-carrier-protein] reductase // 3-oxoacyl-(Acyl carrier protein) reductase	132	3	0.164853	0.0352456	192	3	0.114872	0.0293872	-0.521146	0.134596	0.136343	0.20426	0.153955	0.107547	0.147229	0.0898409
gi|359400254	3-oxoacyl-[acyl-carrier-protein] synthase II	-	NSU_2928	Chr.	ketoacyl-synt Ketoacyl-synt_C	0	Cytoplasmic	3-oxoacyl-[acyl-carrier-protein] synthase 2	159	3	0.1402	0.00438029	128	3	0.158248	0.0160694	0.174706	0.184725	0.135726	0.140393	0.14448	0.171728	0.162552	0.140465
gi|359399988	cyanate lyase	-	NSU_2667	Chr.	Cyanate_lyase	0	Cytoplasmic	Cyanate hydratase // Bll5731 protein	-	0	-	-	124	3	0.164388	0.0342518	PHB	PHB	-	-	-	0.203529	0.139901	0.149735
gi|359400198	3-phosphoshikimate 1-carboxyvinyltransferase	-	NSU_2873	Chr.	EPSP_synthase	0	Cytoplasmic	3-phosphoshikimate 1-carboxyvinyltransferase	476	3	0.043552	0.0062316	483	3	0.0399592	0.00314609	-0.124213	0.439224	0.0450364	0.0489074	0.0367122	0.0422092	0.0413041	0.0363642
gi|359398672	cytochrome c biogenesis protein, transmembrane region	-	NSU_1374	Chr.	DsbC DsbD Thioredoxin_7	9	InnerMembrane	Thiol:disulfide interchange protein DsbD, putative // Thio:disulfide interchange protein, putative	-	0	-	-	1117	3	0.00706065	0.00256103	PHB	PHB	-	-	-	0.00520388	0.00599576	0.00998232
gi|359398928	cytochrome c oxidase subunit XV assembly protein	-	NSU_1626	Chr.	COX15-CtaA	8	InnerMembrane	Heme A synthase	-	0	-	-	1155	2	0.00620648	0.000298004	PHB	PHB	-	-	-	-	0.00599576	0.0064172
gi|359398142	cytochrome o ubiquinol oxidase subunit I	-	NSU_0852	Chr.	-	14	InnerMembrane	Ubiquinol oxidase subunit I // Cytochrome O ubiquinol oxidase subunit I	-	0	-	-	1171	2	0.00559982	0.000559948	PHB	PHB	-	-	-	0.00520388	0.00599576	-
gi|359399019	4Fe-4S ferredoxin, iron-sulfur binding	-	NSU_1713	Chr.	Fer4_10 DUF3470	0	Cytoplasmic	Ferredoxin // Ferredoxin II	874	2	0.0157614	0.000319833	780	3	0.0176168	0.00184805	0.160557	0.220894	-	0.0155353	0.0159876	0.0156116	0.0179873	0.0192516
gi|359398141	cytochrome o ubiquinol oxidase subunit II	-	NSU_0851	Chr.	-	3	Periplasmic	Cytochrome O ubiquinol oxidase subunit II // Ubiquinol oxidase subunit II	-	0	-	-	914	2	0.013016	0.0126834	PHB	PHB	-	-	-	0.00404746	0.0219845	-
gi|359402482	4-hydroxy-2-oxovalerate aldolase	phnJ	NSU_pLA1130	pLA1	HMGL-like DmpG_comm	0	Cytoplasmic	4-hydroxy-2-oxovalerate aldolase // 4-hydroxy-2-oxovalerate aldolase 1	68	3	0.253292	0.00979393	34	3	0.509496	0.0636355	1.00827	0.0180516	0.253561	0.262949	0.243367	0.436547	0.553609	0.538332
gi|359397930	4-hydroxy-3-methylbut-2-enyl diphosphate reductase	-	NSU_0641	Chr.	-	0	Cytoplasmic	4-hydroxy-3-methylbut-2-enyl diphosphate reductase // 4-hydroxy-3-methylbut-2-enyl diphosphate reductase 1	1050	3	0.00992256	0.00349	983	3	0.0108289	0.00385224	0.126097	0.77785	0.0123387	0.0115076	0.00592133	0.0115642	0.00666196	0.0142605
gi|359399106	DNA-binding response regulator CtrA	ctrA	NSU_1799	Chr.	Response_reg Trans_reg_C	0	Cytoplasmic	Two component response regulator // Cell cycle transcriptional regulator CtrA	-	0	-	-	1078	2	0.00808863	0.000808814	PHB	PHB	-	-	-	0.00751671	0.00866055	-
gi|359400686	4-hydroxyphenylpyruvate dioxygenase	-	NSU_3350	Chr.	AP_endonuc_2	0	Cytoplasmic	Bll1053 protein // Phosphate isomerase/epimerase	-	1	-	-	-	1	-	-	-	-	-	0.0028769	-	0.00578208	-	-
gi|359402472	4-hydroxythreonine-4-phosphate dehydrogenase	-	NSU_pLA1120	pLA1	PdxA	0	Cytoplasmic	4-hydroxythreonine-4-phosphate dehydrogenase // 4-hydroxythreonine-4-phosphate dehydrogenase 2	652	3	0.0273616	0.000961768	136	3	0.151497	0.017604	2.46906	0.00651069	0.0283791	0.0264675	0.0272381	0.160742	0.162552	0.131196
gi|359397686	4-hydroxythreonine-4-phosphate dehydrogenase	-	NSU_0398	Chr.	-	0	Cytoplasmic	4-hydroxythreonine-4-phosphate dehydrogenase 2 // 4-hydroxythreonine-4-phosphate dehydrogenase	1048	3	0.0099784	0.00366701	915	3	0.0129856	0.00569377	0.380032	0.491539	0.0123387	0.00575381	0.0118427	0.0185027	0.0133239	0.00713023
gi|359398622	dUTP pyrophosphatase	-	NSU_1324	Chr.	dUTPase	0	Cytoplasmic	Deoxyuridine 5'-triphosphate nucleotidohydrolase	-	0	-	-	867	3	0.0143545	0.00150582	PHB	PHB	-	-	-	0.0127206	0.0146563	0.0156865
gi|359402483	4-oxolocrotonate decarboxylase	phnK	NSU_pLA1131	pLA1	FAA_hydrolase	0	Cytoplasmic	4-oxalocrotonate decarboxylase // 2-keto-4-pentenoate hydratase	304	3	0.0745402	0.0143356	149	3	0.142582	0.0248938	0.935698	0.0232042	0.0616937	0.0719226	0.0900042	0.126049	0.171212	0.130483
gi|359399074	5-(carboxyamino)imidazole ribonucleotide mutase	-	NSU_1768	Chr.	AIRC	0	Cytoplasmic	N5-carboxyaminoimidazole ribonucleotide mutase	-	1	-	-	-	1	-	-	-	-	-	-	0.0118427	0.0115642	-	-
gi|359399073	5-(carboxyamino)imidazole ribonucleotide synthase	-	NSU_1767	Chr.	ATP-grasp	0	Cytoplasmic	Phosphoribosylaminoimidazole carboxylase // Phosphoribosylaminoimidazole carboxylase ATPase subunit	842	3	0.0170973	0.00595553	707	3	0.0210419	0.00193028	0.299494	0.371912	0.0111049	0.0230152	0.0171719	0.0231283	0.0193197	0.0206777
gi|359397944	5~-methylthioadenosine phosphorylase	-	NSU_0655	Chr.	-	0	Cytoplasmic	S-methyl-5'-thioadenosine phosphorylase	856	3	0.0163659	0.00427313	853	3	0.0150069	0.00157427	-0.125063	0.64692	0.0141896	0.0212891	0.0136191	0.0132988	0.0153225	0.0163995
gi|359398080	5~-nucleotidase	-	NSU_0790	Chr.	-	0	Cytoplasmic	5'-nucleotidase SurE	338	3	0.0646228	0.0108528	331	3	0.0655704	0.0153718	0.0209997	0.935134	0.0771172	0.0575381	0.0592133	0.0578208	0.0832745	0.0556158
gi|359398264	elongation factor EF-G	-	NSU_0973	Chr.	-	0	Cytoplasmic	Bll7414 protein // Elongation factor G	-	0	-	-	549	3	0.0319713	0.00335387	PHB	PHB	-	-	-	0.0283322	0.0326436	0.0349381
gi|359398637	endonuclease III	-	NSU_1339	Chr.	HhH-GPD HHH	0	Cytoplasmic	DNA-(Apurinic or apyrimidinic site) lyase / endonuclease III // Endonuclease III	-	0	-	-	1023	2	0.00965453	0.000463561	PHB	PHB	-	-	-	-	0.00932674	0.00998232
gi|359400870	5-carboxymethyl-2-hydroxymuconate Delta-isomerase	-	NSU_3532	Chr.	FAA_hydrolase	0	Cytoplasmic	Putative fumarylacetoacetate-family hydrolase // Blr5285 protein	1037	2	0.0103515	0.00542782	-	1	-	-	-	-	0.0141896	-	0.00651346	-	-	0.00784325
gi|359399316	5-methyltetrahydrofolate--homocysteine methyltransferase	-	NSU_2006	Chr.	S-methyl_trans	0	Cytoplasmic	Methionine synthase // Methionine synthase (B12-dependent)	465	3	0.0449853	0.012415	330	3	0.0658304	0.0114518	0.549299	0.0998	0.0320807	0.0460304	0.0568448	0.0757453	0.0532957	0.0684502
gi|359399314	5-methyltetrahydrofolate--homocysteine methyltransferase	-	NSU_2004	Chr.	Pterin_bind B12-binding_2 B12-binding Met_synt_B12	0	Cytoplasmic	5-methyltetrahydrofolate-homocysteine methyltransferase // Methionine synthase	520	3	0.0382375	0.00492335	545	3	0.0325552	0.00631801	-0.232102	0.290216	0.0407179	0.0414274	0.0325673	0.0318015	0.0266478	0.0392162
gi|359401101	5-methyltetrahydropteroyltriglutamate--homocysteine methyltransferase	-	NSU_3761	Chr.	Meth_synt_2	0	Cytoplasmic	Methionine synthase II // yxjH	-	0	-	-	-	1	-	-	-	-	-	-	-	-	0.00532957	-
gi|359402096	FMN-dependent alpha-hydroxy acid dehydrogenase	-	NSU_4727	Chr.	FMN_dh	0	Periplasmic	L-lactate oxidase // L-lactate dehydrogenase	-	0	-	-	864	2	0.0144818	0.000695342	PHB	PHB	-	-	-	-	0.0139901	0.0149735
gi|359398114	6-phosphofructokinase	-	NSU_0824	Chr.	-	0	Cytoplasmic	Putative 6-phosphofructokinase // 6-phosphofructokinase isozyme 2	682	3	0.0259477	0.00986048	444	3	0.0460305	0.0159383	0.826982	0.151149	0.0209759	0.0195629	0.0373044	0.027754	0.0532957	0.0570418
gi|359402131	6-phosphofructokinase	-	NSU_4761	Chr.	PfkB	0	Cytoplasmic	6-phosphofructokinase isozyme 2 // Putative 6-phosphofructokinase	1200	2	0.00596159	0.000293851	791	3	0.0172413	0.00546656	1.5321	0.0695395	0.00616937	0.00575381	-	0.0127206	0.0233169	0.0156865
gi|359400361	6-phosphogluconate dehydratase	-	NSU_3031	Chr.	ILVD_EDD	0	Cytoplasmic	Phosphogluconate dehydratase // 6-phosphogluconate dehydratase	-	0	-	-	-	0	-	-	-	-	-	-	-	-	-	-
gi|359400968	6-phosphogluconate dehydrogenase, NAD-binding	-	NSU_3628	Chr.	NAD_binding_2 DUF1932	0	Cytoplasmic	Blr3844 protein // Blr2279 protein	-	0	-	-	-	1	-	-	-	-	-	-	-	-	-	0.00784325
gi|359398364	6-phosphogluconolactonase	-	NSU_1071	Chr.	-	0	Cytoplasmic	6-phosphogluconolactonase	-	0	-	-	-	1	-	-	-	-	-	-	-	-	-	0.0106953
gi|359399201	Fur family transcriptional regulator, zinc uptake regulator	-	NSU_1892	Chr.	FUR	0	Cytoplasmic	Putative Fur family transcriptional regulator // Transcriptional regulator np20	-	0	-	-	857	2	0.0148492	0.00219254	PHB	PHB	-	-	-	0.0132988	-	0.0163995
[truncated: 1,842 more rows]
