# Supplementary material for: Proteomic Characterization of Plasmid pLA1 for Biodegradation of Polycyclic Aromatic Hydrocarbons in the Marine Bacterium, Novosphingobium pentaromativorans US6-1
Source: PLoS One. 2014 Mar 7;9(3):e90812. doi: 10.1371/journal.pone.0090812 (PMC3946609; doi:10.1371/journal.pone.0090812)
Supplement: Table S2 — Clustering of total identified proteins of N. pentaromativorans US6-1. (XLSX) [file pone.0090812.s004.xlsx]

## Sheet: Clustering of proteins
	Table S2 Clustering of total identified proteins of N. pentaromativorans US6-1
Accesions	Description	Gene Location	pFam	COG functions	MB	Phen	Pyr	BaP
Cluster 1
gi|359398243	small subunit ribosomal protein S19	Chr.	-	[C] COG2225 Malate synthase_59.72_720_0_839	0.00617521	0.00947971	0.0104544	-
gi|359401707	molecular chaperone GrpE	Chr.	Biotin_lipoyl Transket_pyr Transketolase_C	[C] COG0022 Pyruvate/2-oxoglutarate dehydrogenase complex, dehydrogenase (E1) component, eukaryotic type, beta subunit_68.06_335_2E-166_472	0.0552028	0.0619552	0.0860805	0.0586697
gi|359399463	dihydroorotase	Chr.	Cytochrom_B_N_2 Cytochrom_B_C	[C] COG1290 Cytochrome b subunit of the bc complex_62.47_421_0_524	0.0420335	0.0478849	0.0506582	0.0460287
gi|359400166	aldehyde dehydrogenase	Chr.	CoA_transf_3	[C] COG1804 Predicted acyl-CoA transferases/carnitine dehydratase_29.87_395_1E-36_139	0.0594452	0.089485	0.107663	0.104755
gi|359401495	cysteinyl-tRNA synthetase	Chr.	H_PPase	[C] COG3808 Inorganic pyrophosphatase_67.11_684_0_673	0.0104435	0.016777	-	-
gi|359399890	hypothetical protein NSU_2570	Chr.	COX1	[C] COG0843 Heme/copper-type cytochrome/quinol oxidases, subunit 1_69.83_537_0_649	0.00768179	0.0118496	-	-
gi|359400193	hydroxyacylglutathione hydrolase	Chr.	Transket_pyr Transketolase_C	[C] COG0022 Pyruvate/2-oxoglutarate dehydrogenase complex, dehydrogenase (E1) component, eukaryotic type, beta subunit_44.65_327_2E-89_271	0.0238984	-	0.115905	0.108934
gi|359399922	response regulator receiver modulated GAF sensor protein	Chr.	Nitroreductase	[C] COG0778 Nitroreductase_47.28_184_4E-45_148	0.110919	-	0.154299	0.13036
gi|359401472	glycine cleavage system protein H	Chr.	OxoDH_E1alpha_N E1_dh	[C] COG1071 Pyruvate/2-oxoglutarate dehydrogenase complex, dehydrogenase (E1) component, eukaryotic type, alpha subunit_61.44_402_8E-165_470	0.0176617	0.0294967	0.0508053	0.0333047
gi|359401542	NADH dehydrogenase I subunit G	Chr.	ATP-synt_ab_N ATP-synt_ab ATP-synt_ab_C	[C] COG0056 F0F1-type ATP synthase, alpha subunit_77.8_509_0_816	0.224129	0.244328	0.309682	0.256485
gi|359399848	type I restriction enzyme, S subunit	Chr.	COX2_TM COX2	[C] COG1622 Heme/copper-type cytochrome/quinol oxidases, subunit 2_48.24_199_6E-57_188	0.0591121	0.0825918	0.0978474	0.0989234
gi|359401738	hypothetical protein NSU_4390	Chr.	Pyr_redox_2 Pyr_redox Pyr_redox_dim	[C] COG1249 Pyruvate/2-oxoglutarate dehydrogenase complex, dihydrolipoamide dehydrogenase (E3) component, and related enzymes_56.7_485_0_540	0.0919436	0.143903	0.146876	0.150792
gi|359402469	putative biphenyl-2,3-diol 1,2-dioxygenase	pLA1	NiFeSe_Hases NiFeSe_Hases	[C] COG0374 Ni,Fe-hydrogenase I large subunit_71.59_528_0_818	0.00768179	0.0131909	0.0127669	0.011904
gi|359399290	alanine dehydrogenase	Chr.	ADH_N ADH_zinc_N_2	[CR] COG0604 NADPH:quinone reductase and related Zn-dependent oxidoreductases_46.13_323_1E-86_264	0.015438	-	0.026136	0.023808
gi|359400106	hypothetical protein NSU_2784	Chr.	ELFV_dehydrog_N ELFV_dehydrog	[E] COG0334 Glutamate dehydrogenase/leucine dehydrogenase_58.24_443_0_517	0.0322635	0.062386	0.0707276	0.0405433
gi|359398372	glycoside hydrolase 15-like protein	Chr.	-	[E] COG3705 ATP phosphoribosyltransferase involved in histidine biosynthesis_32.88_365_0.000000000000000004_85.9	0.0123504	-	-	0.0189615
gi|359398883	hypothetical protein NSU_1583	Chr.	-	[E] COG0345 Pyrroline-5-carboxylate reductase_35.69_269_1E-34_126	0.0318159	-	-	0.0442052
gi|359399891	hypothetical protein NSU_2571	Chr.	PALP	[E] COG0498 Threonine synthase_56.59_463_5E-180_512	0.076924	0.110962	0.119109	0.088875
gi|359398221	small subunit ribosomal protein S11	Chr.	Semialdhyde_dh Semialdhyde_dhC	[E] COG0136 Aspartate-semialdehyde dehydrogenase_69.12_340_7E-179_499	0.125762	0.150763	0.229797	0.198019
gi|359400822	hypothetical protein NSU_3485	Chr.	EPSP_synthase	[E] COG0128 5-enolpyruvylshikimate-3-phosphate synthase_59.11_450_5E-153_444	0.0145912	0.0165895	-	0.0165913
gi|359399591	Transketolase domain protein	Chr.	AlaDh_PNT_N AlaDh_PNT_C	[E] COG0686 Alanine dehydrogenase_68.38_370_2E-139_402	0.128484	0.193573	0.371681	0.198279
gi|359401796	hypothetical protein NSU_4443	Chr.	PALP	[E] COG0031 Cysteine synthase_54.39_296_3E-92_277	0.0660505	0.0962179	0.149475	0.0943815
gi|359398601	enoyl-[acyl carrier protein] reductase II	Chr.	-	[E] COG2986 Histidine ammonia-lyase_78.74_508_0_786	0.165563	0.200129	0.210867	0.220449
gi|359399802	exodeoxyribonuclease III	Chr.	Lyase_1	[E] COG0165 Argininosuccinate lyase_61.83_448_0_547	0.0212118	0.0348078	0.0357474	0.0333543
gi|359398078	hypothetical protein NSU_0788	Chr.	-	[EF] COG0505 Carbamoylphosphate synthase small subunit_59.15_377_4E-163_464	0.0258699	0.0354068	-	0.0332524
gi|359397309	enolase	Chr.	ATP-grasp	[F] COG0026 Phosphoribosylaminoimidazole carboxylase (NCAIR synthetase)_50.28_354_5E-88_270	-	0.0226577	0.0367396	0.0214272
gi|359398977	fumarate hydratase, class I	Chr.	-	[G] COG0364 Glucose-6-phosphate 1-dehydrogenase_56.69_478_0_526	0.0349774	0.0639205	0.0849015	0.0594539
gi|359401685	propionyl-CoA synthetase	Chr.	TIM	[G] COG0149 Triosephosphate isomerase_56.56_244_5E-62_196	0.0770042	0.0978724	0.118158	0.0819029
gi|359402112	ribose-phosphate pyrophosphokinase	Chr.	PK	[G] COG0469 Pyruvate kinase_31.06_322_7E-36_140	0.00921814	0.0152667	0.0157367	-
gi|359399088	hypothetical protein NSU_1782	Chr.	Porphobil_deam Porphobil_deamC	[H] COG0181 Porphobilinogen deaminase_47.84_278_9E-76_234	0.0355075	-	-	0.0403802
gi|359400687	transcriptional regulator, TetR family	Chr.	Lum_binding Lum_binding	[H] COG0307 Riboflavin synthase alpha chain_49.03_206_7E-58_181	0.0524142	0.0643839	-	-
gi|359399183	threonyl-tRNA synthetase	Chr.	S-AdoMet_synt_N S-AdoMet_synt_M S-AdoMet_synt_C	[H] COG0192 S-adenosylmethionine synthetase_61.58_406_6E-155_444	0.0196351	0.0417191	0.0585342	0.0444528
gi|359400191	F-type H+-transporting ATPase subunit b	Chr.	-	[I] COG0183 Acetyl-CoA acetyltransferase_29.03_403_9E-33_127	0.0336645	0.0496264	0.0607957	0.0475668
gi|359400849	hypothetical protein NSU_3512	Chr.	PS_Dcarbxylase	[I] COG0688 Phosphatidylserine decarboxylase_53.3_182_2E-61_193	0.0184363	0.0433362	0.0437989	0.0285469
gi|359398365	starvation-inducible DNA-binding protein	Chr.	-	[I] COG0825 Acetyl-CoA carboxylase alpha subunit_62.38_311_1E-124_360	0.055398	0.0891828	0.109804	0.107051
gi|359398246	large subunit ribosomal protein L4	Chr.	-	[I] COG2084 3-hydroxyisobutyrate dehydrogenase and related beta-hydroxyacid dehydrogenases_56.25_288_1E-84_256	0.0162812	0.0279889	-	-
gi|359399121	ribulose-phosphate 3-epimerase	Chr.	4HBT_3	[I] COG1946 Acyl-CoA thioesterase_44.98_269_5E-67_212	0.0153636	0.0251752	0.0262279	0.0238574
gi|359398443	UDP-N-acetylglucosamine--N-acetylmuramyl-(pentapeptide) pyrophosphoryl-undecaprenol N-acetylglucosamine transferase	Chr.	-	[IQR] COG1028 Dehydrogenases with different specificities (related to short-chain alcohol dehydrogenases)_35.71_182_6E-27_105	0.0347675	-	0.035118	0.0421088
gi|359400207	large subunit ribosomal protein L19	Chr.	adh_short	[IQR] COG1028 Dehydrogenases with different specificities (related to short-chain alcohol dehydrogenases)_35.48_248_1E-41_145	0.015438	0.0251752	0.0352684	0.0237891
gi|359397454	amino acid transporter	Chr.	adh_short	[IQR] COG1028 Dehydrogenases with different specificities (related to short-chain alcohol dehydrogenases)_52.92_240_2E-89_265	-	-	0.0734381	0.0429076
gi|359398841	3-oxoacid CoA-transferase subunit B	Chr.	-	[IQR] COG1028 Dehydrogenases with different specificities (related to short-chain alcohol dehydrogenases)_37.55_245_2E-38_135	0.0199726	0.0327277	0.0340963	0.0309258
gi|359398667	hydroxymethylbilane synthase	Chr.	-	[J] COG0100 Ribosomal protein S11_87.6_129_1E-82_238	0.0844997	0.110337	0.179234	0.106876
gi|359398821	3-methylcrotonyl-CoA carboxylase alpha subunit	Chr.	-	[J] COG0089 Ribosomal protein L23_75.79_95_1E-45_142	0.548486	0.604945	0.714064	0.573893
gi|359399222	biopolymer transport ExbD protein	Chr.	Ribosomal_L12	[J] COG0222 Ribosomal protein L7/L12_69.05_126_5E-21_82.4	0.74801	0.817362	0.856373	0.76363
gi|359398464	transglutaminase domain-containing protein	Chr.	-	[J] COG0154 Asp-tRNAAsn/Glu-tRNAGln amidotransferase A subunit and related amidases_67.44_430_0_531	0.0511709	0.0634899	0.0745968	0.0547832
gi|359400828	hypothetical protein NSU_3491	Chr.	Ribosomal_S16	[J] COG0228 Ribosomal protein S16_58.25_103_1E-44_143	0.0874235	0.0969717	0.101903	0.09131
gi|359398820	MaoC-like dehydratase	Chr.	-	[J] COG0090 Ribosomal protein L2_73.29_277_8E-134_380	0.132127	0.154025	0.161641	0.146606
gi|359400634	multi-sensor hybrid histidine kinase	Chr.	IF2_assoc IF2_N GTP_EFTU GTP_EFTU_D2 IF-2 GTP_EFTU_D2	[J] COG0532 Translation initiation factor 2 (IF-2; GTPase)_52.8_642_0_658	0.0295728	0.0513852	0.0558896	0.040515
gi|359398740	putative thioredoxin	Chr.	-	[J] COG0199 Ribosomal protein S14_61.39_101_7E-39_125	0.0460907	0.0755256	0.0786837	0.0713673
gi|359399151	cb-type cytochrome c oxidase subunit II	Chr.	HTH_IclR IclR	[K] COG1414 Transcriptional regulator_29.44_231_1E-25_103	0.0278775	0.0636112	-	0.0285469
gi|359401503	3-oxoacyl-[acyl-carrier-protein] synthase III	Chr.	HxlR SCP2	[K] COG1733 Predicted transcriptional regulators_38.38_99_0.000000000000000005_77.4	0.0206071	0.0330778	-	0.0308124
gi|359399286	X-Pro aminopeptidase	Chr.	Rho_N Rho_RNA_bind ATP-synt_ab	[K] COG1158 Transcription termination factor_77.7_417_0_685	0.0282875	0.0761379	0.117325	0.100469
gi|359398663	von Willebrand factor type A domain-containing protein	Chr.	-	[K] COG0202 DNA-directed RNA polymerase, alpha subunit/40 kD subunit_68.31_344_2E-168_473	0.198997	0.299415	0.624238	0.479099
gi|359398232	large subunit ribosomal protein L6	Chr.	HTH_24 AsnC_trans_reg	[K] COG1522 Transcriptional regulators_37.33_150_1E-36_124	0.0417575	0.0719144	-	0.0751741
gi|359400705	hypothetical protein NSU_3369	Chr.	SSB	[L] COG0629 Single-stranded DNA-binding protein_71.3_115_4E-58_181	0.0568452	0.0579724	0.0794354	0.0720439
gi|359400236	K+ transporter	Chr.	Exo_endo_phos	[L] COG0708 Exonuclease III_52.83_265_1E-91_273	0.0295812	0.0397264	-	-
gi|359399342	cyclase family protein	Chr.	PDZ_2 Peptidase_S41	[M] COG0793 Periplasmic protease_42.07_454_3E-99_306	0.00921814	0.0142196	0.0157367	-
gi|359397337	pantetheine-phosphate adenylyltransferase	Chr.	HlyD	[M] COG0845 Membrane-fusion protein_47.31_372_1E-98_299	-	0.103461	0.206412	0.0644151
gi|359398857	large subunit ribosomal protein L10	Chr.	-	[M] COG3713 Outer membrane protein V_30.36_247_0.0000000009_58.5	0.0454329	0.0604205	0.0873405	0.0580274
gi|359398870	ATPase AAA_3	Chr.	-	[M] COG1087 UDP-glucose 4-epimerase_56.17_324_5E-119_347	0.0210879	0.0226577	0.0328104	0.029398
gi|359398203	malate dehydrogenase	Chr.	BON MS_channel	[M] COG0668 Small-conductance mechanosensitive channel_32.53_166_2E-21_95.1	0.0108066	0.0176226	-	-
gi|359401293	acetyl-CoA C-acetyltransferase	Chr.	OMP_b-brl	[M] COG3637 Opacity protein and related surface antigens_32.92_161_0.00000000000002_70.1	0.235678	0.407959	0.403178	0.348453
gi|359401561	glutamyl-tRNA synthetase	Chr.	MS_channel	[M] COG0668 Small-conductance mechanosensitive channel_33.16_190_3E-29_114	0.0332903	0.0743448	0.0793124	0.061961
gi|359400239	fused signal recognition particle receptor	Chr.	NAD_binding_10	[MG] COG0702 Predicted nucleoside-diphosphate-sugar epimerases_38.22_314_4E-50_171	0.0443906	0.0548873	0.114859	0.0986646
gi|359399897	GTP-binding protein TypA	Chr.	FolB	[H] COG1539 Dihydroneopterin aldolase_26.74_86_0.002_36.6	0.0384089	0.0592482	0.06534	-
gi|359399521	hypothetical protein NSU_2209	Chr.	-	[D] COG0455 ATPases involved in chromosome partitioning_24.66_73_3.5_30	0.0168999	0.02902	-	0.026168
gi|359399078	3-phytase	Chr.	-	[P] COG4149 ABC-type molybdate transport system, permease component_35.71_42_0.79_30	0.0368726	0.0604205	-	0.0570938
gi|359398252	elongation factor EF-G	Chr.	-	[S] COG4688 Uncharacterized protein conserved in bacteria_25.58_86_0.22_32	0.0507256	0.0791474	0.11075	0.0770809
gi|359399931	S-(hydroxymethyl)glutathione dehydrogenase	Chr.	Rick_17kDa_Anti	-	0.0325623	0.0559779	0.0805915	0.052336
gi|359398948	PfkB	Chr.	-	[G] COG1523 Type II secretory pathway, pullulanase PulA and related glycosidases_29.17_96_6.2_30.8	0.0406455	0.101034	0.168908	0.075447
gi|359401547	NADH dehydrogenase I subunit L	Chr.	Nitroreductase	[C] COG0778 Nitroreductase_42_50_0.00005_43.1	0.0199726	0.0492865	0.0530028	0.0310147
gi|359398477	hypothetical protein NSU_1182	Chr.	-	[R] COG3218 ABC-type uncharacterized transport system, auxiliary component_25.95_185_0.0001_42.4	0.0718353	0.10097	0.139008	0.113862
gi|359401144	beta-ketoadipyl CoA thiolase	Chr.	Plug TonB_dep_Rec	[P] COG1629 Outer membrane receptor proteins, mostly Fe transport_23.48_328_0.0007_44.3	0.0226634	0.0294949	0.0568577	0.0444245
gi|359399434	pyridoxine 5-phosphate synthase	Chr.	DUF3576	[N] COG4786 Flagellar basal body rod protein_27.85_79_7.2_28.1	0.0391964	0.0453153	-	-
gi|359398000	dihydroorotase	Chr.	-	-	0.058725	0.0998503	-	0.104372
gi|359397313	hypothetical protein NSU_0030	Chr.	DUF4163	[M] COG0438 Glycosyltransferase_28.77_73_2.4_30.4	-	0.0389435	0.0439343	0.0406213
gi|359401537	hypothetical protein NSU_4191	Chr.	Entericidin	[S] COG5510 Predicted small secreted protein_51.28_39_0.00008_35.8	0.132127	0.203814	-	0.203836
gi|359398608	chorismate synthase	Chr.	-	-	0.0384089	0.062938	0.0655697	-
gi|359398311	translocation protein TolB	Chr.	-	[K] COG2186 Transcriptional regulators_25.78_128_0.053_35.4	0.024045	-	0.0408176	0.0415104
gi|359401490	hypothetical protein NSU_4144	Chr.	-	[J] COG0049 Ribosomal protein S7_32.73_55_0.25_31.6	0.0307271	0.0866893	0.0916077	0.107119
gi|359399796	ATP-binding cassette, subfamily B, bacterial	Chr.	MDMPI_N MDMPI_C	[J] COG1514 2'-5' RNA ligase_33.33_60_0.61_32	0.0168999	0.0276927	0.0288507	0.026168
gi|359399045	hypothetical protein NSU_1739	Chr.	-	[O] COG0330 Membrane protease subunits, stomatin/prohibitin homologs_30.04_273_2E-26_106	0.0439728	0.0628705	0.0744531	0.0467096
gi|359399254	OmpA/MotB	Chr.	Thioredoxin_4	[O] COG1651 Protein-disulfide isomerase_35.68_213_7E-39_135	0.0623156	0.101447	0.106702	0.0833665
gi|359399490	peptidyl-prolyl cis-trans isomerase, cyclophilin type	Chr.	AhpC-TSA	[O] COG1225 Peroxiredoxin_52.29_153_7E-52_162	0.0307271	0.0473985	-	-
gi|359400211	phosphatidylserine decarboxylase	Chr.	Cpn60_TCP1	[O] COG0459 Chaperonin GroEL (HSP60 family)_75.85_530_0_788	0.0609116	0.0856923	0.111955	-
gi|359399018	CarD family transcriptional regulator	Chr.	-	[O] COG0625 Glutathione S-transferase_32.58_89_0.0000003_50.1	0.0445544	0.0589445	0.0926304	0.0593224
gi|359398852	cytochrome c	Chr.	-	[O] COG1764 Predicted redox protein, regulator of disulfide bond formation_53.96_139_5E-44_142	0.0355075	0.0850924	-	0.0896193
gi|359399469	alpha/beta hydrolase	Chr.	COX1	[O] COG3278 Cbb3-type cytochrome oxidase, subunit 1_73.51_502_0_765	0.00768179	0.0125876	0.0135069	0.011904
gi|359398940	Fe-S cluster assembly ATP-binding protein	Chr.	-	[P] COG0855 Polyphosphate kinase_54.16_709_0_692	0.0124903	0.0201402	-	0.0158361
gi|359398448	UDP-N-acetylmuramoylalanyl-D-glutamate--2,6-diaminopimelate ligase	Chr.	-	[P] COG1629 Outer membrane receptor proteins, mostly Fe transport_26.49_1008_5E-45_177	0.00931989	-	-	0.0106732
gi|359398963	two-component system, LytT family, response regulator	Chr.	-	[P] COG0573 ABC-type phosphate transport system, permease component_57.01_314_7E-115_340	0.0107545	0.0165895	-	-
gi|359398951	phosphoribosylamine--glycine ligase	Chr.	-	[P] COG1629 Outer membrane receptor proteins, mostly Fe transport_54.97_855_0_910	0.0977113	0.141328	0.169144	0.149888
gi|359398965	DsbA oxidoreductase	Chr.	-	[P] COG0226 ABC-type phosphate transport system, periplasmic component_47.18_337_6E-94_284	0.170709	0.342383	0.378903	0.360192
gi|359399406	TonB-dependent receptor	Chr.	CarboxypepD_reg Plug TonB_dep_Rec	[P] COG1629 Outer membrane receptor proteins, mostly Fe transport_25.85_205_0.0000002_55.8	0.144328	0.205603	0.219586	0.204594
gi|359402109	putative thymidine phosphorylase	Chr.	Rieske Ring_hydroxyl_A	[PR] COG4638 Phenylpropionate dioxygenase and related ring-hydroxylating dioxygenases, large terminal subunit_36.36_374_1E-71_233	0.0192414	0.0262492	-	-
gi|359402480	putative 2-hydroxypent-2,4-dienoate hydratase	pLA1	Rieske Ring_hydroxyl_A	[PR] COG4638 Phenylpropionate dioxygenase and related ring-hydroxylating dioxygenases, large terminal subunit_31.78_387_7E-62_208	0.0245665	0.0754735	-	-
gi|359398480	two-component system, OmpR family, phosphate regulon response regulator PhoB	Chr.	-	[Q] COG0767 ABC-type transport system involved in resistance to organic solvents, permease component_38.96_367_4E-68_219	0.0168553	0.0189594	-	-
gi|359399056	pyridoxamine 5~-phosphate oxidase	Chr.	DLH	[Q] COG0412 Dienelactone hydrolase and related enzymes_36.1_241_4E-29_112	0.0168999	0.0260692	-	0.0261888
gi|359401520	citrate lyase subunit beta	Chr.	DJ-1_PfpI	[R] COG0693 Putative intracellular protease/amidase_47.02_168_1E-50_161	0.0266419	0.0721239	-	-
gi|359398313	biopolymer transport protein ExbD/TolR	Chr.	-	[R] COG2070 Dioxygenases related to 2-nitropropane dioxygenase_40_315_5E-51_172	0.0502226	0.0616012	0.0839292	0.0675478
gi|359399300	hypothetical protein NSU_1990	Chr.	DUF815	[R] COG2607 Predicted ATPase (AAA+ superfamily)_41.32_288_4E-50_167	0.0168999	0.0276927	0.0288507	0.026072
gi|359402601	metallo-beta-lactamase superfamily protein	pLA2	Lactamase_B	[R] COG0491 Zn-dependent hydrolases, including glyoxylases_30.94_265_5E-26_103	0.0322506	0.0548333	0.0553051	0.0507677
gi|359397993	ATP-dependent Clp protease ATP-binding subunit ClpX	Chr.	-	[S] COG2911 Uncharacterized protein conserved in bacteria_31.77_406_7E-33_140	0.00469179	0.0245762	-	0.00793881
gi|359398840	glutathione peroxidase	Chr.	-	[S] COG3812 Uncharacterized protein conserved in bacteria_38.46_169_8E-22_87.4	0.0383047	0.0453153	0.0472102	0.0428204
gi|359399127	histidine triad (HIT) protein	Chr.	FGE-sulfatase	[S] COG1262 Uncharacterized conserved protein_57.47_308_4E-117_343	0.0138942	0.0229	-	-
gi|359399597	methylmalonate-semialdehyde dehydrogenase, putative	Chr.	YbjQ_1	[S] COG0393 Uncharacterized conserved protein_62.86_105_5E-42_134	0.0491401	0.0780431	-	-
gi|359400646	LysR-family transcriptional regulator	Chr.	DUF1134	[S] COG5400 Uncharacterized protein conserved in bacteria_44.17_163_6E-43_146	0.0311003	0.0383686	-	-
gi|359399066	OmpA/MotB	Chr.	Tim44	[S] COG4395 Uncharacterized protein conserved in bacteria_32.19_233_3E-28_107	0.0199726	0.0308091	-	0.0308124
gi|359399940	asparagine synthase (glutamine-hydrolysing)	Chr.	PQQ_2 PQQ_2	[S] COG1520 FOG: WD40-like repeat_27.64_474_5E-57_196	0.0431434	0.0823541	0.0860805	0.078463
gi|359402220	hypothetical protein NSU_4844	Chr.	Usp	[T] COG0589 Universal stress protein UspA and related nucleotide-binding proteins_32.74_281_9E-26_103	0.13057	0.241004	0.237181	0.264695
gi|359400107	aromatic-amino-acid transaminase	Chr.	GerE	[TK] COG2197 Response regulator containing a CheY-like receiver domain and an HTH DNA-binding domain_30.67_150_0.000000000004_63.2	0.0222016	0.0381667	-	-
gi|359398845	AAA family ATPase, CDC48 subfamily protein	Chr.	-	[U] COG0823 Periplasmic component of the Tol biopolymer transport system_44.42_394_7E-106_322	0.0253563	0.0352453	0.0499249	0.0277132
gi|359398230	small subunit ribosomal protein S5	Chr.	YajC MreC	[U] COG1862 Preprotein translocase subunit YajC_45.68_81_3E-22_84.3	0.225615	0.264999	0.385379	0.352783
gi|359397365	hypothetical protein NSU_0082	Chr.	ACR_tran	[V] COG0841 Cation/multidrug efflux pump_58.52_1027_0_1117	-	0.00710978	0.0158572	-
gi|359397340	phosphoribosylformylglycinamidine synthase	Chr.	-	[V] COG1566 Multidrug resistance efflux pump_52.23_337_4E-80_252	-	0.0211055	0.021611	-
gi|359402132	carbohydrate binding protein	Chr.	HlyD	[V] COG1566 Multidrug resistance efflux pump_30_90_0.000005_48.5	0.0295584	0.0379244	0.0776216	0.0673304
gi|359400218	undecaprenyl pyrophosphate synthetase	Chr.	ABC_membrane ABC_tran	[V] COG1132 ABC-type multidrug transport system, ATPase and permease components_50.51_584_3E-165_487	0.0156584	-	0.0204109	0.0206033
Cluster 2
gi|359401882	Heavy metal efflux pump CzcA	Chr.	Aldedh	[C] COG1012 NAD-dependent aldehyde dehydrogenases_35.64_477_2E-89_282	0.0233297	0.0392907	0.0283432	0.0364447
gi|359399499	OmpA/MotB	Chr.	Bac_luciferase	[C] COG2141 Coenzyme F420-dependent N5,N10-methylene tetrahydromethanopterin reductase and related flavin-dependent oxidoreductases_49.22_321_4E-102_304	0.015438	-	0.10554	-
gi|359401139	phenylacetate-CoA oxygenase/reductase, PaaK subunit	Chr.	ATP-synt_ab_N ATP-synt_ab ATP-synt_ab_C	[C] COG0055 F0F1-type ATP synthase, beta subunit_81.14_456_0_698	0.0179589	-	0.0183595	-
gi|359398640	succinyl-diaminopimelate desuccinylase	Chr.	-	[C] COG0508 Pyruvate/2-oxoglutarate dehydrogenase complex, dihydrolipoamide acyltransferase (E2) component, and related enzymes_56.9_406_2E-137_399	0.107068	0.194494	0.158999	0.155223
gi|359399474	glutamate--cysteine ligase	Chr.	Fer4_5 Fer4_18 Bre5	[C] COG0348 Polyferredoxin_54.84_496_9E-174_499	0.0296811	0.0478329	-	0.0404985
gi|359399320	NAD+ synthase	Chr.	ETF	[C] COG2086 Electron transfer flavoprotein, beta subunit_75.71_247_2E-129_366	0.221334	0.427386	0.428022	0.3177
gi|359402473	salicylate 1-hydroxylase alpha subunit	pLA1	Aldedh	[C] COG1012 NAD-dependent aldehyde dehydrogenases_57.49_454_3E-156_454	0.0773607	0.184057	0.0879524	0.0983943
gi|359398646	ribosome biogenesis GTP-binding protein YsxC	Chr.	-	[C] COG1249 Pyruvate/2-oxoglutarate dehydrogenase complex, dihydrolipoamide dehydrogenase (E3) component, and related enzymes_58.87_462_1E-162_468	0.0475462	0.0933812	0.0817421	0.0523926
gi|359401525	2-nitropropane dioxygenase, NPD	Chr.	PNTB	[C] COG1282 NAD/NADP transhydrogenase beta subunit_69.36_470_0_559	0.0325501	0.0523816	0.04522	0.0332816
gi|359401740	glycyl-tRNA synthetase alpha chain	Chr.	Biotin_lipoyl E3_binding 2-oxoacid_dh	[C] COG0508 Pyruvate/2-oxoglutarate dehydrogenase complex, dihydrolipoamide acyltransferase (E2) component, and related enzymes_42.2_455_3E-91_284	0.0418192	0.0748363	0.05726	0.0302317
gi|359399279	para-aminobenzoate synthetase component I	Chr.	Maf	[D] COG0424 Nucleotide-binding protein implicated in inhibition of septum formation_43.81_194_8E-31_112	0.0342177	-	0.0575801	0.0605626
gi|359397698	3-hydroxyisobutyrate dehydrogenase	Chr.	PRAI	[E] COG0135 Phosphoribosylanthranilate isomerase_51.92_208_1E-50_164	-	0.0511839	-	0.0333047
gi|359397676	hypothetical protein NSU_0388	Chr.	PDT	[E] COG0077 Prephenate dehydratase_54.78_272_7E-91_272	-	0.0263818	-	0.023808
gi|359401385	phosphoglycerate kinase	Chr.	Saccharop_dh	[E] COG1748 Saccharopine dehydrogenase and related proteins_56.93_397_4E-166_473	0.0372457	0.121292	0.0629469	0.0641895
gi|359400086	hypothetical protein NSU_2764	Chr.	Semialdhyde_dh	[E] COG0002 Acetylglutamate semialdehyde dehydrogenase_55.95_311_3E-93_280	0.0211186	-	0.0255339	-
gi|359400072	NAD+ synthase (glutamine-hydrolysing)	Chr.	P-II	[E] COG0347 Nitrogen regulatory protein PII_81.25_112_7E-48_149	0.0810619	0.165145	0.138271	0.0949923
gi|359402488	hypothetical protein NSU_pLA1136	pLA1	Glyoxalase Glyoxalase	[E] COG0346 Lactoylglutathione lyase and related lyases_23.92_301_6E-22_95.1	0.0494017	0.241359	0.180294	0.0570391
gi|359397684	organic solvent tolerance protein	Chr.	TPP_enzyme_N TPP_enzyme_M TPP_enzyme_C	[EH] COG0028 Thiamine pyrophosphate-requiring enzymes [acetolactate synthase, pyruvate dehydrogenase (cytochrome), glyoxylate carboligase, phosphonopyruvate decarboxylase]_31.07_560_4E-76_254	-	0.0729092	-	0.0239105
gi|359398114	6-phosphofructokinase	Chr.	-	[EH] COG0028 Thiamine pyrophosphate-requiring enzymes [acetolactate synthase, pyruvate dehydrogenase (cytochrome), glyoxylate carboligase, phosphonopyruvate decarboxylase]_61.82_584_0_723	0.0289062	-	-	0.035711
gi|359402516	hypothetical protein NSU_pLA1164	pLA1	DHDPS	[EM] COG0329 Dihydrodipicolinate synthase/N-acetylneuraminate lyase_30.89_246_5E-23_97.8	0.173928	0.96532	0.322721	0.248008
gi|359402533	acriflavin resistance protein B	pLA1	DHDPS	[EM] COG0329 Dihydrodipicolinate synthase/N-acetylneuraminate lyase_21.11_289_0.000000000000004_75.5	0.214519	1.47957	0.723598	0.326491
gi|359398199	TonB-dependent receptor	Chr.	Pyr_redox_2	[ER] COG0493 NADPH-dependent glutamate synthase beta chain and related oxidoreductases_38.79_446_2E-85_270	0.0443084	0.0935305	0.0611134	0.0483246
gi|359397664	bifunctional protein GlmU	Chr.	AMNp_N PNP_UDP_1	[F] COG0775 Nucleoside phosphorylase_62.29_480_0_605	-	0.0232334	-	0.0142211
gi|359398439	D-alanine-D-alanine ligase	Chr.	-	[F] COG0005 Purine nucleoside phosphorylase_43.73_263_2E-75_232	0.0234954	0.0367975	0.0280873	0.0357534
gi|359401373	thymidylate synthase	Chr.	OMPdecase	[F] COG0284 Orotidine-5'-phosphate decarboxylase_44.98_229_6E-43_145	0.0372968	0.0755256	0.0589487	0.0586999
gi|359401374	2-oxoisovalerate dehydrogenase E1 component,alpha subunit	Chr.	Lyase_1 ADSL_C	[F] COG0015 Adenylosuccinate lyase_71.9_427_0_565	0.127518	0.142842	0.138643	0.134026
gi|359401568	anthranilate synthase component II	Chr.	HpcH_HpaI	[G] COG2301 Citrate lyase beta subunit_47.67_279_2E-69_218	0.026875	0.0389435	0.0287496	0.0356685
gi|359398863	(E)-4-hydroxy-3-methylbut-2-enyl-diphosphate synthase	Chr.	-	[G] COG0380 Trehalose-6-phosphate synthase_48.28_464_3E-142_416	0.0142058	0.0392907	0.033194	0.0226274
gi|359399073	5-(carboxyamino)imidazole ribonucleotide synthase	Chr.	Ubie_methyltran	[H] COG2226 Methylase involved in ubiquinone/menaquinone biosynthesis_57.79_244_1E-90_269	0.0255365	0.0408325	0.0314735	0.0396308
gi|359398588	HflK protein	Chr.	-	[H] COG4206 Outer membrane cobalamin receptor protein_33.8_142_0.000000001_62.8	0.0445097	0.0658547	0.0469761	0.052336
gi|359399898	TonB-dependent receptor	Chr.	MoaE	[H] COG0314 Molybdopterin converting factor, large subunit_45.24_126_2E-32_114	0.030876	-	0.0540276	-
gi|359399332	DNA gyrase subunit B	Chr.	Pyridox_oxidase PNPOx_C	[H] COG0259 Pyridoxamine-phosphate oxidase_54.07_209_2E-73_222	0.0216132	-	0.0378193	-
gi|359397994	ATP-dependent Clp protease, protease subunit	Chr.	-	[H] COG0108 3,4-dihydroxy-2-butanone 4-phosphate synthase_67.86_196_5E-88_268	0.0599179	0.131228	0.0716731	0.0728078
gi|359402534	Secretion protein HlyD	pLA1	ApbA ApbA_C	[H] COG1893 Ketopantoate reductase_29_300_0.00000000000000004_81.3	0.418317	4.21927	1.35081	0.541238
gi|359397693	hypothetical protein NSU_0405	Chr.	ACP_syn_III_C DUF35_N DUF35	[I] COG3425 3-hydroxy-3-methylglutaryl CoA synthase_44.9_363_1E-81_258	-	0.0274166	-	0.0142211
gi|359398354	MltA-interacting MipA	Chr.	-	[I] COG0777 Acetyl-CoA carboxylase beta subunit_58.42_279_1E-102_302	0.05543	0.059474	0.0607229	0.0357534
gi|359399115	3-hydroxybutyryl-CoA dehydrogenase	Chr.	Thiolase_N Thiolase_C	[I] COG0183 Acetyl-CoA acetyltransferase_43.01_386_7E-93_284	0.0602083	0.136516	0.105215	0.0708004
gi|359401572	triosephosphate isomerase (TIM)	Chr.	Thiolase_N Thiolase_C	[I] COG0183 Acetyl-CoA acetyltransferase_61.38_391_1E-146_422	0.221547	0.301828	0.261003	0.202161
gi|359399582	hypothetical protein NSU_2269	Chr.	Ribonuc_L-PSP	[J] COG0251 Putative translation initiation inhibitor, yjgF family_54.46_112_6E-34_117	0.0890918	-	0.139517	-
gi|359399070	isoleucyl-tRNA synthetase	Chr.	tRNA-synt_1b	[J] COG0180 Tryptophanyl-tRNA synthetase_58.51_335_6E-133_383	0.0138942	0.0565836	0.0504182	0.0373859
gi|359398503	succinylarginine dihydrolase	Chr.	-	[J] COG0172 Seryl-tRNA synthetase_62.53_427_0_556	0.023266	0.0297181	0.0277361	0.0165913
gi|359401741	large subunit ribosomal protein L25	Chr.	tRNA-synt_2b HGTP_anticodon ProRS-C_1	[J] COG0442 Prolyl-tRNA synthetase_45.01_511_1E-134_399	0.0218995	0.0376243	0.0311223	0.0190039
gi|359401295	methylmalonyl-CoA mutase	Chr.	RecA	[L] COG0468 RecA/RadA recombinase_73.88_356_0_520	0.132234	0.202157	0.194615	0.197537
gi|359402587	glycosyl transferase family 2	pLA2	Glycos_transf_2	[M] COG1215 Glycosyltransferases, probably involved in cell wall biogenesis_26.34_186_0.0000000000008_68.2	0.0185256	-	0.0324166	-
gi|359398240	large subunit ribosomal protein L16	Chr.	-	[M] COG1452 Organic solvent tolerance protein OstA_27.15_755_4E-64_229	0.00617521	-	-	0.00954297
gi|359399964	carbon-nitrogen family hydrolase	Chr.	OmpA	[M] COG2885 Outer membrane protein and related peptidoglycan-associated (lipo)proteins_37.5_128_0.0000000000001_69.7	0.0557712	0.102012	0.096942	0.0650991
gi|359399330	aminopeptidase N	Chr.	HlyD_2	[M] COG0845 Membrane-fusion protein_28.03_289_0.0000000000004_71.2	0.0166878	0.02621	0.0209823	-
gi|359400926	aldehyde oxidase and xanthine dehydrogenase, molybdopterin binding	Chr.	Surf_Ag_VNR Surf_Ag_VNR Surf_Ag_VNR Surf_Ag_VNR Surf_Ag_VNR Bac_surface_Ag	[M] COG4775 Outer membrane protein/protective antigen OMA87_39.88_820_0_571	0.0860697	0.132152	0.115202	0.0913652
gi|359397699	enoyl-CoA hydratase	Chr.	DUF3315	[J] COG0532 Translation initiation factor 2 (IF-2; GTPase)_18.11_127_1.7_31.2	-	0.0368254	-	0.0357898
gi|359399520	leucyl aminopeptidase	Chr.	TonB	-	0.0626143	0.0982527	0.086552	0.0943382
gi|359397700	enoyl-CoA hydratase	Chr.	-	[M] COG1004 Predicted UDP-glucose 6-dehydrogenase_27.59_145_0.28_35.8	-	0.0169073	-	0.00715723
gi|359397689	malate synthase	Chr.	Glyoxalase	[R] COG2514 Predicted ring-cleavage extradiol dioxygenase_24.77_218_0.022_36.6	-	0.0372494	-	0.0237018
gi|359397667	glucosamine--fructose-6-phosphate aminotransferase (isomerizing)	Chr.	-	-	-	0.284391	-	0.198917
gi|359401414	histidinol dehydrogenase	Chr.	-	[R] COG4671 Predicted glycosyl transferase_40.43_47_7.2_30.4	0.00768179	0.019754	0.0135069	0.0178665
gi|359401068	hypothetical protein NSU_3728	Chr.	-	[S] COG3199 Uncharacterized conserved protein_47.62_21_2.9_28.9	0.0660634	0.108253	0.0719257	0.083292
gi|359402479	2-hydroxymuconic semialdehyde dehydrogenase	pLA1	Glyoxalase	[E] COG0346 Lactoylglutathione lyase and related lyases_24.41_127_0.25_33.5	0.640525	1.41684	0.744366	0.905106
gi|359398491	hypothetical protein NSU_1196	Chr.	-	[P] COG4772 Outer membrane receptor for Fe3+-dicitrate_23.57_297_0.00005_48.1	0.13335	0.206851	0.183077	0.181708
gi|359397343	acetolactate synthase I/II/III large subunit	Chr.	-	[S] COG4269 Predicted membrane protein_35.29_51_0.16_35	-	0.0323563	0.021611	-
gi|359398003	chromosome partitioning protein	Chr.	-	-	0.109903	0.198277	0.157202	0.128909
gi|359397298	hypothetical protein NSU_0015	Chr.	-	-	-	0.240275	0.189335	0.175153
gi|359400097	small subunit ribosomal protein S15	Chr.	zinc_ribbon_5 DUF3426	[P] COG2824 Uncharacterized Zn-ribbon-containing protein involved in phosphonate metabolism_35.48_31_5.7_28.1	0.0169818	-	-	0.026072
gi|359397695	hypothetical protein NSU_0407	Chr.	Band_7	[O] COG0330 Membrane protease subunits, stomatin/prohibitin homologs_75.49_257_8E-113_325	-	0.0719175	-	0.0415104
gi|359399137	aminopeptidase N	Chr.	Thioredoxin TPR_15	[O] COG3118 Thioredoxin domain-containing protein_37.76_286_2E-53_178	0.0767319	0.133062	0.0896346	0.13058
gi|359398496	glucokinase	Chr.	-	[O] COG0544 FKBP-type peptidyl-prolyl cis-trans isomerase (trigger factor)_45.35_441_6E-113_343	0.0870589	0.247084	0.178821	0.232282
gi|359399309	aconitate hydratase 1	Chr.	Clp_N AAA AAA_2 ClpB_D2-small	[O] COG0542 ATPases with chaperone activity, ATP-binding subunit_68.83_754_0_1040	0.033384	0.0544999	0.0345269	0.0412577
gi|359402466	putative large subunit of oxygenase	pLA1	Thioredoxin_4	[O] COG1651 Protein-disulfide isomerase_29.48_173_0.000000000002_65.9	0.0868891	0.178744	0.131139	0.135571
gi|359398241	small subunit ribosomal protein S3	Chr.	-	[O] COG0760 Parvulin-like peptidyl-prolyl isomerase_30.98_397_1E-44_163	0.0468185	0.0957076	0.0945307	0.0523624
gi|359399197	hypothetical protein NSU_1888	Chr.	CDC48_N CDC48_2 AAA AAA	[O] COG0464 ATPases of the AAA+ class_52.44_757_0_722	0.093688	0.116435	0.101851	0.0856407
gi|359401240	tryptophan synthase alpha chain	Chr.	peroxidase peroxidase	[P] COG0376 Catalase (peroxidase I)_68.68_712_0_960	0.0264554	0.0548037	0.0340963	0.0483421
gi|359401148	phenylacetic acid degradation protein paaN	Chr.	Plug TonB_dep_Rec	[P] COG4771 Outer membrane receptor for ferrienterochelin and colicins_31.4_121_0.00000001_60.1	0.0111194	0.024953	0.0167927	0.0174898
gi|359398859	DNA-directed RNA polymerase subunit beta	Chr.	-	[P] COG0783 DNA-binding ferritin-like protein (oxidative damage protectant)_37.41_139_6E-24_92.4	0.0959102	0.181261	0.139475	0.148417
gi|359400295	hypothetical protein NSU_2968	Chr.	Sod_Fe_N Sod_Fe_C	[P] COG0605 Superoxide dismutase_54.08_196_3E-66_203	0.145154	0.173709	0.162056	0.114188
gi|359402531	acid phosphatase	pLA1	Rieske Ring_hydroxyl_A	[PR] COG4638 Phenylpropionate dioxygenase and related ring-hydroxylating dioxygenases, large terminal subunit_38.9_401_6E-86_270	0.0629649	0.382785	0.092214	0.068936
gi|359397686	4-hydroxythreonine-4-phosphate dehydrogenase	Chr.	FAA_hydrolase	[Q] COG0179 2-keto-4-pentenoate hydratase/2-oxohepta-3-ene-1,7-dioic acid hydratase (catechol pathway)_32.61_276_1E-30_117	-	0.0279889	-	0.0262432
gi|359402481	Acetaldehyde dehydrogenase	pLA1	Ring_hydroxyl_B	[Q] COG5517 Small subunit of phenylpropionate dioxygenase_49.67_153_1E-37_127	0.0751948	0.188275	0.10609	0.0798758
gi|359402492	putative 2-hydroxy-benzylpyruvate aldolase	pLA1	Semialdhyde_dh AcetDehyd-dimer	[Q] COG4569 Acetaldehyde dehydrogenase (acetylating)_62.5_312_5E-127_366	0.283793	1.36472	0.710031	0.367084
gi|359402475	Glutathione S-Transferase	pLA1	DSBA	[Q] COG3917 2-hydroxychromene-2-carboxylate isomerase_33.84_198_1E-24_96.3	0.0405418	0.0805606	0.0533136	0.0491427
gi|359402491	putative cis-(methyl)benzoate dihydrodiol dehydrogenase	pLA1	FAA_hydrolase	[Q] COG3971 2-keto-4-pentenoate hydratase_58.26_242_2E-96_284	0.123834	0.409278	0.203178	0.181513
gi|359402507	Ring hydroxylating dioxygenase alpha subunit	pLA1	FAA_hydrolase	[Q] COG3971 2-keto-4-pentenoate hydratase_36.44_236_1E-30_115	0.0903879	0.251656	0.181209	0.0618516
gi|359399236	phenylalanyl-tRNA synthetase alpha chain	Chr.	DUF839	[R] COG3211 Predicted phosphatase_43.6_672_2E-150_457	0.0140393	0.0350858	0.0313129	0.0348957
gi|359399262	glycine C-acetyltransferase	Chr.	Metallophos	[R] COG1409 Predicted phosphohydrolases_28.36_268_0.00000008_53.1	0.015438	0.0606033	0.0478389	0.0533735
gi|359400330	copper-translocating P-type ATPase	Chr.	-	[R] COG3871 Uncharacterized stress protein (general stress protein 26)_31.4_121_0.000000000000002_70.9	0.196847	0.392663	0.271405	0.273397
gi|359399921	hemerythrin HHE cation binding region	Chr.	GCV_T	[R] COG0354 Predicted aminomethyltransferase related to GcvT_38.83_206_1E-32_120	0.0312639	0.0499407	0.0434404	0.0442052
gi|359397349	2-isopropylmalate synthase	Chr.	Abhydrolase_6	[R] COG0596 Predicted hydrolases or acyltransferases (alpha/beta hydrolase superfamily)_32.62_279_2E-35_130	-	0.046352	0.0297152	-
gi|359402513	3-isopropylmalate dehydrogenase	pLA1	Pyr_redox_2 Pyr_redox	[R] COG0446 Uncharacterized NAD(FAD)-dependent dehydrogenases_39.05_402_4E-74_237	0.0452955	0.112559	0.0799695	0.0729988
gi|359399562	glutamate dehydrogenase (NADP+)	Chr.	adh_short	[R] COG4221 Short-chain alcohol dehydrogenase of unknown specificity_68.42_247_7E-122_348	0.0177613	-	-	0.0285469
gi|359401415	ATP phosphoribosyltransferase	Chr.	Peptidase_M48 LysM	[R] COG4784 Putative Zn-dependent protease_32.7_477_1E-66_224	0.0255365	0.0490847	0.0326348	0.0292962
gi|359400569	citrate lyase subunit beta	Chr.	2OG-FeII_Oxy_3	[S] COG3128 Uncharacterized iron-regulated protein_55.07_227_2E-90_266	0.0523615	-	0.0558299	-
gi|359398400	UDPglucose 6-dehydrogenase	Chr.	-	[S] COG2307 Uncharacterized protein conserved in bacteria_52.08_313_4E-117_340	0.0142665	0.0338484	-	0.0213317
gi|359397681	nucleoside-diphosphate kinase	Chr.	HTH_Crp_2	[T] COG0664 cAMP-binding proteins - catabolite gene activator and regulatory subunit of cAMP-dependent protein kinases_32.18_87_0.000003_47.8	-	0.062938	-	0.0389311
gi|359400325	hypothetical protein NSU_2996	Chr.	Response_reg	[T] COG0784 FOG: CheY-like receiver_60.48_124_7E-47_153	0.210221	0.436736	0.230465	0.280168
gi|359398225	preprotein translocase subunit SecY	Chr.	Response_reg Trans_reg_C	[TK] COG0745 Response regulators consisting of a CheY-like receiver domain and a winged-helix DNA-binding domain_45.83_216_5E-43_145	0.172239	0.413509	0.250192	0.246727
gi|359397666	hypothetical protein NSU_0378	Chr.	-	[U] COG0848 Biopolymer transport protein_51.64_122_5E-31_108	-	0.0659545	-	0.05952
gi|359399516	glutamine synthetase	Chr.	ExbD	[U] COG0848 Biopolymer transport protein_39.33_89_0.000000000002_61.6	0.0737452	0.120841	0.0790699	0.0934192
gi|359401390	hypothetical protein NSU_4044	Chr.	Peptidase_S24	[U] COG0681 Signal peptidase I_50_240_3E-68_213	0.0168999	0.0375474	0.0288507	0.026168
Cluster 3
gi|359401327	aminoglycoside phosphotransferase	Chr.	Iso_dh	[C] COG0538 Isocitrate dehydrogenases_76.3_405_0_632	0.318861	0.521067	0.465635	0.563298
gi|359400780	hypothetical protein NSU_3443	Chr.	ATP-synt_B	[C] COG0711 F0F1-type ATP synthase, subunit b_38.78_98_0.000000000001_63.2	0.0411894	-	0.0664736	0.0853266
gi|359401321	short-chain dehydrogenase/reductase SDR	Chr.	TPP_enzyme_C	[C] COG1013 Pyruvate:ferredoxin oxidoreductase and related 2-oxoacid:ferredoxin oxidoreductases, beta subunit_47.6_334_5E-97_293	0.0277884	0.0452233	0.0243124	0.0514929
gi|359398120	purine-binding chemotaxis protein CheW	Chr.	-	[EH] COG0059 Ketol-acid reductoisomerase_74.63_339_0_538	0.0998112	0.146815	0.121204	0.202783
gi|359401673	methionyl-tRNA synthetase	Chr.	GATase	[EH] COG0512 Anthranilate/para-aminobenzoate synthases component II_61.54_195_2E-79_236	0.0253626	0.0422109	-	0.0605626
gi|359398233	small subunit ribosomal protein S8	Chr.	-	[F] COG0152 Phosphoribosylaminoimidazolesuccinocarboxamide (SAICAR) synthase_71.67_240_6E-136_384	0.0515801	0.133428	0.098748	0.139485
gi|359399946	proline dehydrogenase	Chr.	GCS2	[H] COG3572 Gamma-glutamylcysteine synthetase_59.24_449_0_562	0.0271664	0.0399138	0.0339768	0.0402734
gi|359398935	long-chain acyl-CoA synthetase	Chr.	-	[H] COG2154 Pterin-4a-carbinolamine dehydratase_58.51_94_8E-36_118	0.0689276	0.14085	0.079155	-
gi|359398373	alpha,alpha-trehalose-phosphate synthase (UDP-forming)	Chr.	-	[HE] COG0111 Phosphoglycerate dehydrogenase and related dehydrogenases_61.98_526_0_657	0.0967819	0.155031	0.104912	0.163509
gi|359400190	F-type H+-transporting ATPase subunit b	Chr.	ECH	[I] COG1024 Enoyl-CoA hydratase/carnithine racemase_33.07_251_1E-39_139	0.122415	0.154863	0.143173	0.171514
gi|359400189	F-type H+-transporting ATPase subunit c	Chr.	AMP-binding	[IQ] COG0318 Acyl-CoA synthetases (AMP-forming)/AMP-acid ligases II_28.21_546_8E-52_186	0.0120956	0.0216105	-	0.0190662
gi|359398728	3-hydroxyacyl-CoA dehydrogenase	Chr.	-	[J] COG0098 Ribosomal protein S5_74.05_158_2E-65_202	0.43507	0.55666	0.482944	0.745326
gi|359398008	bacterioferritin	Chr.	-	[K] COG0782 Transcription elongation factor_53.85_156_3E-52_164	0.0945963	0.132635	0.113841	0.133849
gi|359397324	glycine hydroxymethyltransferase	Chr.	DNA_topoisoIV	[L] COG0188 Type IIA topoisomerase (DNA gyrase/topo II, topoisomerase IV), A subunit_55.38_753_0_751	-	0.014407	0.0104912	0.0142932
gi|359399932	hypothetical protein NSU_2612	Chr.	-	[M] COG3047 Outer membrane protein W_29.11_79_0.91_31.2	0.0414817	0.0480547	0.035118	0.066291
gi|359402512	putative reductase	pLA1	-	[E] COG0334 Glutamate dehydrogenase/leucine dehydrogenase_22.94_109_1.2_29.6	0.0536236	0.110337	0.0655697	-
gi|359399696	hypothetical protein NSU_2379	Chr.	GlnD_UR_UTase HD	[O] COG2844 UTP:GlnB (protein PII) uridylyltransferase_46.28_888_0_788	0.0125752	0.0221862	-	0.0272497
gi|359400706	2-hydroxyhepta-2,4-diene-1,7-dioate isomerase	Chr.	Proteasome	[O] COG5405 ATP-dependent protease HslVU (ClpYQ), peptidase subunit_73.25_157_6E-68_205	0.0467021	0.0649254	0.0445874	0.0721854
gi|359402486	salicylaldehyde dehydrogenase	pLA1	Ring_hydroxyl_B	[Q] COG5517 Small subunit of phenylpropionate dioxygenase_39.07_151_3E-37_125	0.09306	0.257581	0.157202	-
gi|359401570	anthranilate synthase component I	Chr.	NMO	[R] COG2070 Dioxygenases related to 2-nitropropane dioxygenase_28.85_312_2E-19_90.9	0.0426783	0.051609	0.040259	0.0602758
gi|359398488	phosphate transport system permease protein	Chr.	-	[S] COG2859 Uncharacterized protein conserved in bacteria_34.93_229_1E-28_108	0.117519	0.533974	0.429478	0.577068
gi|359401720	ATPase	Chr.	Response_reg Sigma54_activat HTH_8	[T] COG2204 Response regulator containing CheY-like receiver, AAA-type ATPase, and DNA-binding domains_46.81_455_8E-139_407	0.015282	0.0221862	0.0156816	0.0307778
gi|359397685	peptidyl-prolyl cis-trans isomerase SurA	Chr.	SRP54_N SRP54	[U] COG0552 Signal recognition particle GTPase_54.37_309_3E-106_313	-	0.0251752	-	0.0367107
gi|359398847	DNA polymerase I	Chr.	-	[U] COG0811 Biopolymer transport proteins_45.79_214_2E-60_190	0.0343815	0.0442248	0.033194	0.0530475
gi|359399328	uridylyltransferase	Chr.	ACR_tran ACR_tran	[V] COG0841 Cation/multidrug efflux pump_34.71_510_2E-65_242	0.00556824	-	0.00766016	0.00948568
gi|359397487	ATPase	Chr.	-	[C] COG0633 Ferredoxin_44.44_54_0.000000006_51.6	-	-	0.0810414	-
gi|359399461	nitroreductase	Chr.	UCR_Fe-S_N Rieske	[C] COG0723 Rieske Fe-S protein_48.35_182_3E-58_182	0.143248	0.118714	0.122835	0.15524
gi|359399323	3-hydroxybutyrate dehydrogenase	Chr.	ETF ETF_alpha	[C] COG2025 Electron transfer flavoprotein, alpha subunit_70.04_277_5E-124_358	0.701467	0.703498	0.641232	0.955707
gi|359402467	putative small subunit of oxygenase	pLA1	Oxidored_q6	[C] COG1740 Ni,Fe-hydrogenase I small subunit_75.66_304_2E-175_488	0.0153636	-	-	0.023808
gi|359401307	hypothetical protein NSU_3963	Chr.	FAD_binding_2 Succ_DH_flav_C	[C] COG1053 Succinate dehydrogenase/fumarate reductase, flavoprotein subunit_71.57_598_0_858	0.124009	0.109728	0.0983626	0.128688
gi|359401618	cob(I)alamin adenosyltransferase	Chr.	Complex1_24kDa	[C] COG1905 NADH:ubiquinone oxidoreductase 24 kD subunit_51.18_170_1E-61_190	0.11243	0.100978	0.0637329	0.111685
gi|359401571	peptidyl-prolyl cis-trans isomerase D	Chr.	2-Hacid_dh 2-Hacid_dh_C	[CHR] COG1052 Lactate dehydrogenase and related dehydrogenases_56.13_326_3E-121_353	0.0138942	-	-	0.0214717
gi|359401654	DNA gyrase subunit A	Chr.	Oxidored_q1_N Oxidored_q1 NADH5_C	[CP] COG1009 NADH:ubiquinone oxidoreductase subunit 5 (chain L)/Multisubunit Na+/H+ antiporter, MnhA subunit_57.54_683_0_637	0.00592043	-	-	0.00951563
gi|359402609	ParA-like partitioning protein	pLA2	CbiA	[D] COG1192 ATPases involved in chromosome partitioning_23.65_241_0.00000000000000005_79	0.0185256	-	-	0.0284422
gi|359399061	hypothetical protein NSU_1755	Chr.	Chorismate_synt	[E] COG0082 Chorismate synthase_69.89_362_1E-162_460	0.0275623	0.0526767	-	0.0697385
gi|359398429	GTPase ObgE	Chr.	-	[E] COG3200 3-deoxy-D-arabino-heptulosonate 7-phosphate (DAHP) synthase_64.54_454_0_604	0.0329637	0.0165895	-	0.0414955
gi|359400966	vanillate monooxygenase	Chr.	DAP_epimerase DAP_epimerase	[E] COG0253 Diaminopimelate epimerase_46.07_280_6E-60_193	0.0369937	0.0260692	0.0287496	0.0568844
gi|359398127	two-component system, chemotaxis family,response regulator CheB	Chr.	-	[E] COG0119 Isopropylmalate/homocitrate/citramalate synthases_54.17_563_0_613	0.0168999	0.0186782	0.0127669	0.0214177
gi|359401883	Secretion protein HlyD	Chr.	Glyoxalase	[E] COG0346 Lactoylglutathione lyase and related lyases_20.6_267_0.000002_48.9	0.162995	0.179594	0.0803525	0.203719
gi|359400087	transcription elongation factor NusA	Chr.	Peptidase_M17	[E] COG0260 Leucyl aminopeptidase_39.31_346_1E-55_191	0.0291332	0.0270901	0.0241126	0.0499968
gi|359400623	TonB-dependent receptor	Chr.	Aconitase	[E] COG0065 3-isopropylmalate dehydratase large subunit_65.04_472_0_595	0.0357605	0.0261648	0.0157367	0.0499571
gi|359399237	phenylalanyl-tRNA synthetase beta chain	Chr.	Peptidase_M3	[E] COG0339 Zn-dependent oligopeptidases_45.2_677_2E-178_525	0.0293287	0.0264513	0.023697	0.0293627
gi|359399811	hypothetical protein NSU_2492	Chr.	Orn_Arg_deC_N Orn_DAP_Arg_deC	[E] COG0019 Diaminopimelate decarboxylase_52.84_422_1E-138_404	0.0108066	-	-	0.0166656
gi|359399246	cold shock protein (beta-ribbon, CspA family)	Chr.	Aminotran_5	[E] COG0520 Selenocysteine lyase_49.61_381_5E-127_373	0.0123504	-	-	0.0190464
gi|359399005	carboxymethylenebutenolidase	Chr.	-	[E] COG3138 Arginine/ornithine N-succinyltransferase beta subunit_43.09_304_1E-77_242	0.0213141	-	-	0.0213317
gi|359401500	beta-lactamase-like protein	Chr.	Histidinol_dh	[E] COG0141 Histidinol dehydrogenase_57.66_418_1E-143_417	0.0161157	-	-	0.0167002
gi|359397323	ribose 5-phosphate isomerase B	Chr.	PAPS_reduct	[EH] COG0175 3'-phosphoadenosine 5'-phosphosulfate sulfotransferase (PAPS reductase)/FAD synthetase and related enzymes_71.81_298_6E-159_446	-	0.0236993	0.0255339	0.035528
gi|359401689	pyruvate dehydrogenase E2 component (dihydrolipoamide acetyltransferase)	Chr.	CTP_synth_N GATase	[F] COG0504 CTP synthase (UTP-ammonia lyase)_71.69_544_0_769	0.0339951	0.0357524	0.0267831	0.0372784
gi|359399140	ubiquinol-cytochrome c reductase cytochrome b subunit	Chr.	Ribonuc_red_sm	[F] COG0208 Ribonucleotide reductase, beta subunit_69.58_332_2E-179_501	0.0188248	-	-	0.0190859
gi|359399514	hypothetical protein NSU_2202	Chr.	PGM_PMM_I PGM_PMM_II PGM_PMM_III PGM_PMM_IV	[G] COG1109 Phosphomannomutase_65.17_445_6E-179_508	0.0103607	-	-	0.0357861
gi|359401123	beta-lactamase-like protein	Chr.	Gp_dh_N Gp_dh_C	[G] COG0057 Glyceraldehyde-3-phosphate dehydrogenase/erythrose-4-phosphate dehydrogenase_42.81_334_3E-93_282	0.0451584	-	-	0.045223
gi|359401467	NAD(P) transhydrogenase subunit beta	Chr.	NAD_kinase	[G] COG0061 Predicted sugar kinase_50_262_8E-88_262	0.0168999	-	-	0.0262432
gi|359399245	hypothetical protein NSU_1936	Chr.	ThiG	[H] COG2022 Uncharacterized enzyme of thiazole biosynthesis_73.46_260_2E-138_390	0.0251504	-	-	0.0284422
gi|359401445	twin-arginine translocation pathway signal	Chr.	AdoHcyase AdoHcyase_NAD	[H] COG0499 S-adenosylhomocysteine hydrolase_70.36_469_0_663	0.0794277	0.0573508	0.0467027	0.0769545
gi|359397306	riboflavin synthase beta chain	Chr.	AMP-binding	[I] COG1022 Long-chain acyl-CoA synthetases (AMP-forming)_29.78_601_9E-82_269	-	0.0118496	0.013068	0.0178949
gi|359399155	integral membrane protein	Chr.	CPSase_L_chain CPSase_L_D2 Biotin_carb_C Biotin_lipoyl	[I] COG4770 Acetyl/propionyl-CoA carboxylase, alpha subunit_64.79_534_0_617	0.040306	0.0407112	0.037326	0.047648
gi|359398253	small subunit ribosomal protein S7	Chr.	-	[I] COG1024 Enoyl-CoA hydratase/carnithine racemase_36.06_269_6E-35_127	0.0787785	0.0760288	0.0689717	0.0973693
gi|359398357	phytoene dehydrogenase	Chr.	-	[I] COG0439 Biotin carboxylase_69.11_450_0_629	0.0583816	0.0488713	0.0428818	0.0705415
gi|359398310	peptidoglycan-associated protein	Chr.	-	[I] COG1024 Enoyl-CoA hydratase/carnithine racemase_49.42_259_3E-61_195	0.0578806	0.0427842	0.0297152	0.0681777
gi|359401209	2-oxoglutarate ferredoxin oxidoreductase subunit beta	Chr.	Abhydrolase_3	[I] COG0657 Esterase/lipase_33.01_103_0.00000000001_65.5	0.117092	0.0947632	0.0482376	0.120805
gi|359399787	generic methyltransferase	Chr.	adh_short	[IQR] COG1028 Dehydrogenases with different specificities (related to short-chain alcohol dehydrogenases)_28.51_249_2E-19_85.9	0.114989	0.103208	0.0593091	0.157873
gi|359397321	RNA polymerase primary sigma factor	Chr.	S4 PseudoU_synth_2	[J] COG1187 16S rRNA uridine-516 pseudouridylate synthase and related pseudouridylate synthases_55.08_236_1E-58_194	-	0.0213293	0.0229805	0.0301968
gi|359399239	oxidoreductase	Chr.	Ribosomal_S9	[J] COG0103 Ribosomal protein S9_65.85_164_3E-72_215	0.686322	0.396153	0.575649	0.730373
gi|359401563	repressor LexA	Chr.	tRNA-synt_1f	[J] COG1384 Lysyl-tRNA synthetase (class I)_53.54_551_0_524	0.0216447	-	0.0157367	0.0285652
gi|359398824	succinate-semialdehyde dehydrogenase (NADP+)	Chr.	-	[J] COG0087 Ribosomal protein L3_61.19_219_2E-93_275	0.149334	0.153569	0.129349	0.176857
gi|359398790	hypothetical protein NSU_1492	Chr.	-	[J] COG0092 Ribosomal protein S3_71.43_231_5E-121_344	0.462398	0.479464	0.354077	0.524735
gi|359401788	hypothetical protein NSU_4435	Chr.	RNase_PH RNase_PH_C	[J] COG0689 RNase PH_64.56_237_6E-104_301	0.0516397	0.0441087	0.033194	0.0801888
gi|359398660	hypothetical protein NSU_1362	Chr.	-	[J] COG0203 Ribosomal protein L17_62.04_137_9E-47_148	0.569989	0.508878	0.433863	0.597377
gi|359400638	acyl-CoA dehydrogenase domain-containing protein	Chr.	RNase_PH RNase_PH_C PNPase RNase_PH RNase_PH_C KH_1 S1	[J] COG1185 Polyribonucleotide nucleotidyltransferase (polynucleotide phosphorylase)_66.05_704_0_906	0.204798	0.172719	0.157487	0.207559
gi|359399585	hypothetical protein NSU_2272	Chr.	PseudoU_synth_2	[J] COG0564 Pseudouridylate synthases, 23S RNA-specific_33.5_206_2E-32_120	0.0199726	-	-	0.0308124
gi|359399552	phosphotransferase system, enzyme I, PtsP	Chr.	Phe_tRNA-synt_N tRNA-synt_2d	[J] COG0016 Phenylalanyl-tRNA synthetase alpha subunit_63.17_353_2E-160_454	0.0122909	-	-	0.0296051
gi|359400835	hypothetical protein NSU_3498	Chr.	Ribosomal_L19	[J] COG0335 Ribosomal protein L19_66.67_123_4E-53_164	0.767676	0.567961	0.538834	0.748379
gi|359401551	type III pantothenate kinase	Chr.	tRNA-synt_1e DALR_2	[J] COG0215 Cysteinyl-tRNA synthetase_38.61_461_8E-102_315	0.00951098	-	-	0.0198154
gi|359401655	hypothetical protein NSU_4308	Chr.	Pan_kinase	[K] COG1521 Putative transcriptional regulator, homolog of Bvg accessory factor_53.82_249_4E-90_268	0.0246709	-	-	0.0438805
gi|359401496	acetolactate synthase I/II/III large subunit	Chr.	NusB	[K] COG0781 Transcription termination factor_44.96_129_4E-35_120	0.174374	0.0945981	0.0756253	0.17734
gi|359398420	putative serine protein kinase, PrkA	Chr.	-	[L] COG0305 Replicative DNA helicase_49.18_488_9E-146_430	0.0205974	-	0.0135069	0.0214375
gi|359398615	hypothetical protein NSU_1317	Chr.	-	[L] COG0178 Excinuclease ATPase subunit_68.88_964_0_1292	0.0153636	-	0.0115392	0.0191072
gi|359398435	sporulation related protein	Chr.	-	[G] COG1363 Cellulase M and related proteins_30.19_53_1.8_30.4	0.105977	0.0352453	0.0979504	0.130744
gi|359398999	hypothetical protein NSU_1693	Chr.	-	[T] COG2202 FOG: PAS/PAC domain_31.48_54_3.3_30.4	0.115801	0.0645249	0.107053	0.13712
gi|359399911	superoxide dismutase, Fe-Mn family	Chr.	-	[J] COG0522 Ribosomal protein S4 and related proteins_38.64_44_3.9_28.5	0.0285329	-	-	0.0692143
gi|359401207	putative (di)nucleoside polyphosphate hydrolase	Chr.	SnoaL_4	[L] COG3464 Transposase and inactivated derivatives_22.12_113_0.52_30.8	0.0293322	-	-	0.0451993
gi|359401544	NADH dehydrogenase I subunit I	Chr.	DUF4197	[C] COG0243 Anaerobic dehydrogenases, typically selenocysteine-containing_41.67_36_3.1_30	0.0200694	-	-	0.0309258
gi|359402115	hypothetical protein NSU_4745	Chr.	TerD	[T] COG2310 Uncharacterized proteins involved in stress response, homologs of TerZ and putative cAMP-binding protein CABP1_24.46_139_0.028_35.4	0.0707111	-	-	0.0734757
gi|359401171	hypothetical protein NSU_3828	Chr.	CheR_N CheR	[NT] COG1352 Methylase of chemotaxis methyl-accepting proteins_33.59_262_4E-36_132	0.0380185	0.0425547	-	0.0639653
gi|359398222	small subunit ribosomal protein S13	Chr.	LON AAA Lon_C	[O] COG0466 ATP-dependent Lon protease, bacterial type_65.94_778_0_1019	0.0861522	0.0872679	0.0806635	0.10474
gi|359399487	NAD+ diphosphatase	Chr.	AhpC-TSA	[O] COG0450 Peroxiredoxin_38.02_192_3E-43_144	0.0269478	-	-	0.0720439
gi|359401491	transaldolase	Chr.	GTP_EFTU GTP_EFTU_D2 APS_kinase	[P] COG2895 GTPases - Sulfate adenylate transferase subunit 1_68.71_425_0_597	0.0222834	0.0252481	-	0.0417029
gi|359398433	pyrroline-5-carboxylate reductase	Chr.	-	[P] COG0735 Fe2+/Zn2+ uptake regulation proteins_66_100_3E-46_145	0.0967905	-	0.0734381	0.10793
gi|359399574	hypothetical protein NSU_2261	Chr.	ExsB	[R] COG0603 Predicted PP-loop superfamily ATPase_60.44_225_3E-95_280	0.0459823	-	0.0365904	0.050996
gi|359399228	fructose-1,6-bisphosphatase II	Chr.	AAA_3	[R] COG0714 MoxR-like ATPases_63.52_318_2E-131_377	0.0226317	0.0254445	-	0.0357898
gi|359401726	tyrosyl-tRNA synthetase	Chr.	LSM	[R] COG1923 Uncharacterized host factor I protein_78.57_70_2E-36_121	0.248591	0.1653	0.228933	0.269315
gi|359401519	peptidase M28	Chr.	Abhydrolase_5	[R] COG2945 Predicted hydrolase of the alpha/beta superfamily_65.57_212_1E-101_294	0.0862296	0.0741816	0.0787488	0.0998095
gi|359400056	hypothetical protein NSU_2735	Chr.	Amidohydro_3	[R] COG1574 Predicted metal-dependent hydrolase with the TIM-barrel fold_39.71_481_8E-73_243	0.00768179	-	-	0.0118509
gi|359399058	heat shock protein DnaJ-like protein	Chr.	NMO	[R] COG2070 Dioxygenases related to 2-nitropropane dioxygenase_40.31_320_3E-52_175	0.0138942	-	-	0.0214272
gi|359401791	hypothetical protein NSU_4438	Chr.	AAA	[R] COG0714 MoxR-like ATPases_75.72_276_2E-148_417	0.0158516	-	-	0.023808
gi|359399311	hypothetical protein NSU_2001	Chr.	DUF1013	[S] COG3820 Uncharacterized protein conserved in bacteria_61.25_160_5E-68_209	0.0891908	0.0710707	0.0596301	0.122228
gi|359401117	ATPase, P-type (transporting), HAD superfamily,subfamily IC	Chr.	DUF302	[S] COG3439 Uncharacterized conserved protein_46.09_115_2E-25_95.1	0.0339636	-	-	0.0523776
gi|359400970	hypothetical protein NSU_3630	Chr.	EVE	[S] COG2947 Uncharacterized conserved protein_46.67_135_1E-38_128	0.0337999	-	-	0.0523776
gi|359401579	nitrilase/cyanide hydratase and apolipoprotein N-acyltransferase	Chr.	SnoaL_2	[S] COG4538 Uncharacterized conserved protein_37_100_0.0000000000000001_70.5	0.0561743	-	-	0.0618516
gi|359398133	fumarylacetoacetase	Chr.	-	[T] COG0589 Universal stress protein UspA and related nucleotide-binding proteins_32.24_152_0.00000001_53.9	0.0886898	0.0735464	0.0466999	0.171514
gi|359400105	aconitate hydratase 2	Chr.	GAF_3 PEP-utilisers_N PEP-utilizers PEP-utilizers_C	[T] COG3605 Signal transduction protein containing GAF and PtsI domains_48.4_748_0_612	0.0177613	0.0168553	-	0.0190859
gi|359399075	phosphoglycerate mutase	Chr.	GGDEF	[T] COG2199 FOG: GGDEF domain_41.82_165_1E-28_110	0.0337999	-	-	0.0348768
gi|359400214	small subunit ribosomal protein S2	Chr.	Trans_reg_C	[TK] COG0745 Response regulators consisting of a CheY-like receiver domain and a winged-helix DNA-binding domain_28.03_132_0.0000000001_60.8	0.023493	0.0383686	-	0.0414461
gi|359400244	hypothetical protein NSU_2918	Chr.	-	[V] COG0732 Restriction endonuclease S subunits_35.93_295_2E-41_149	0.015438	-	-	0.0237891
gi|359402136	UspA domain-containing protein	Chr.	Globin FAD_binding_6 NAD_binding_1	[C] COG1018 Flavodoxin reductases (ferredoxin-NADPH reductases) family 1_52.63_247_9E-79_243	0.0312963	0.0402803	0.0493289	0.0601381
gi|359399465	surface antigen	Chr.	Cytochrom_C1	[C] COG2857 Cytochrome c1_49.37_239_2E-66_207	0.132884	0.194858	0.230097	0.27546
gi|359399316	5-methyltetrahydrofolate--homocysteine methyltransferase	Chr.	ATP-grasp_2 Ligase_CoA	[C] COG0045 Succinyl-CoA synthetase, beta subunit_70.1_398_0_546	0.407878	0.397946	0.452091	0.513735
gi|359401474	glycine dehydrogenase subunit 2	Chr.	Biotin_lipoyl E3_binding 2-oxoacid_dh	[C] COG0508 Pyruvate/2-oxoglutarate dehydrogenase complex, dihydrolipoamide acyltransferase (E2) component, and related enzymes_36_300_8E-52_180	0.0148117	0.0391935	0.0747315	0.0737462
gi|359401451	topoisomerase IV subunit A	Chr.	ArgJ	[E] COG1364 N-acetylglutamate synthase (N-acetylornithine aminotransferase)_52.53_396_7E-118_350	0.0163481	0.0201402	0.0204271	0.0317552
gi|359398931	thiamine biosynthesis ThiG	Chr.	-	[E] COG0031 Cysteine synthase_62.95_332_3E-132_381	0.0138942	-	0.0625816	0.0388694
gi|359401332	inositol monophosphatase	Chr.	Trp_syntA	[E] COG0159 Tryptophan synthase alpha chain_51.12_268_1E-84_254	0.0285968	0.0417073	0.0681925	0.074519
gi|359398268	Short-chain dehydrogenase/reductase SDR	Chr.	-	[EH] COG0115 Branched-chain amino acid aminotransferase/4-amino-4-deoxychorismate lyase_55.92_363_2E-143_412	0.0771901	0.0853525	0.109528	0.128446
gi|359402106	globin	Chr.	DHDPS	[EM] COG0329 Dihydrodipicolinate synthase/N-acetylneuraminate lyase_29.17_168_0.00000000003_63.9	0.0478579	0.0593838	0.0813065	0.0737462
gi|359401254	molybdopterin binding domain-containing protein	Chr.	Glycos_trans_3N Glycos_transf_3 PYNP_C	[F] COG0213 Thymidine phosphorylase_47.83_483_4E-130_387	0.0453183	0.0458537	-	0.0560278
gi|359399544	histidinol-phosphate aminotransferase	Chr.	Pribosyltran_N Pribosyltran	[FE] COG0462 Phosphoribosylpyrophosphate synthetase_74.6_311_3E-170_475	0.129391	0.127138	0.242196	0.210038
gi|359398591	penicillin-binding protein 1A	Chr.	-	[FR] COG0402 Cytosine deaminase and related metal-dependent hydrolases_52.21_452_2E-122_365	0.0176617	0.0299409	-	0.052336
gi|359399454	large subunit ribosomal protein L21	Chr.	Ribul_P_3_epim	[G] COG0036 Pentose-5-phosphate-3-epimerase_67.43_218_5E-111_318	0.0303029	0.0352453	0.036719	0.0460853
gi|359401477	hypothetical protein NSU_4131	Chr.	Transketolase_N Transket_pyr Transketolase_C	[G] COG0021 Transketolase_58.97_658_0_743	0.0294414	0.0327625	0.0354332	0.0436196
gi|359401426	cobaltochelatase CobS	Chr.	GTP_cyclohydroI	[H] COG0302 GTP cyclohydrolase I_60.11_178_2E-80_239	0.0230454	-	0.039204	0.0357861
gi|359401560	citrate synthase	Chr.	ACP_syn_III ACP_syn_III_C	[I] COG0332 3-oxoacyl-[acyl-carrier-protein] synthase III_63.12_320_5E-135_387	0.0204351	-	0.0344466	0.0688012
gi|359399797	putative endopeptidase	Chr.	ECH	[I] COG1024 Enoyl-CoA hydratase/carnithine racemase_36.02_261_3E-25_101	0.0716123	0.0917345	0.0986668	0.114055
gi|359399453	hypothetical protein NSU_2142	Chr.	3HCDH_N 3HCDH	[I] COG1250 3-hydroxyacyl-CoA dehydrogenase_54.04_272_2E-98_291	0.21018	0.170888	0.20899	0.254702
gi|359399174	putative bacterioferritin comigratory protein	Chr.	tRNA-synt_His	[J] COG0124 Histidyl-tRNA synthetase_44.03_377_5E-106_320	0.0164466	0.0184673	0.0319776	0.0420475
gi|359400710	transcriptional regulator, LysR family	Chr.	Amidase Amidase	[J] COG0154 Asp-tRNAAsn/Glu-tRNAGln amidotransferase A subunit and related amidases_45.12_164_3E-21_95.9	0.0188248	0.0203556	-	0.0296051
gi|359398432	hypothetical protein NSU_1137	Chr.	-	[K] COG4957 Predicted transcriptional regulator_51.8_139_8E-38_127	0.0442531	0.0497685	0.0857056	0.113113
gi|359398510	glutamate dehydrogenase	Chr.	-	[K] COG0250 Transcription antiterminator_56.32_174_2E-62_191	0.164477	0.129487	0.159207	0.212737
gi|359399957	hypothetical protein NSU_2636	Chr.	HTH_1 LysR_substrate	[K] COG0583 Transcriptional regulator_26.67_255_0.0000003_51.6	0.027754	0.0396193	-	0.0643399
gi|359400847	hypothetical protein NSU_3510	Chr.	Bac_DNA_binding	[L] COG0776 Bacterial nucleoid DNA-binding protein_61.11_90_4E-34_113	2.21155	1.60433	2.81879	4.13664
gi|359402581	dTDP-glucose 4,6-dehydratase	pLA2	Epimerase	[M] COG1088 dTDP-D-glucose 4,6-dehydratase_76.08_347_0_519	0.0853233	0.0712445	0.0933996	0.118509
gi|359399466	hypothetical protein NSU_2155	Chr.	OmpW	[M] COG3047 Outer membrane protein W_51.46_206_1E-63_198	0.104472	0.102385	0.163798	0.161766
gi|359402582	dTDP-4-dehydrorhamnose reductase	pLA2	RmlD_sub_bind	[M] COG1091 dTDP-4-dehydrorhamnose reductase_60.14_291_1E-83_254	0.0434483	0.0579029	0.0900793	0.0778797
gi|359402127	hypothetical protein NSU_4757	Chr.	HlyD_2	[M] COG0845 Membrane-fusion protein_24.35_382_0.0000003_53.1	0.167373	0.261021	0.387597	0.385459
gi|359400771	hypothetical protein NSU_3434	Chr.	ATP-synt_B	[C] COG0711 F0F1-type ATP synthase, subunit b_30_80_0.028_34.7	0.246608	0.315172	0.436844	0.533019
gi|359398616	preprotein translocase subunit SecB	Chr.	-	[E] COG0833 Amino acid transporters_22.76_145_0.65_32.3	0.0370513	0.0505569	-	0.0809512
gi|359399071	riboflavin kinase / FMN adenylyltransferase	Chr.	DUF4136	[U] COG4669 Type III secretory pathway, lipoprotein EscJ_35.38_65_0.13_33.5	0.0575202	0.0651447	0.118128	0.116567
gi|359399046	electron transfer flavoprotein alpha-subunit,(ETFLS)	Chr.	-	[O] COG0330 Membrane protease subunits, stomatin/prohibitin homologs_30.41_296_4E-37_134	0.112491	0.153017	0.205679	0.264903
gi|359399187	luciferase-like protein	Chr.	GSHPx	[O] COG0386 Glutathione peroxidase_53.93_178_4E-63_193	0.0952542	0.0784201	0.100903	0.128491
gi|359401442	phosphoenolpyruvate carboxykinase (ATP)	Chr.	Redoxin	[O] COG0678 Peroxiredoxin_61.88_160_2E-66_200	0.0984758	0.0925613	0.118929	0.175394
gi|359401446	hydrolase	Chr.	Thioredoxin	[OC] COG0526 Thiol-disulfide isomerase and thioredoxins_56.19_105_2E-38_125	0.184363	0.215591	0.243211	0.298611
gi|359398500	succinylglutamic semialdehyde dehydrogenase	Chr.	-	[P] COG2193 Bacterioferritin (cytochrome b1)_66_150_2E-70_210	0.181469	0.185642	0.197177	0.20609
gi|359398478	TonB-dependent receptor	Chr.	-	[Q] COG1463 ABC-type transport system involved in resistance to organic solvents, periplasmic component_31.75_315_3E-36_133	0.0214094	0.0342086	0.0464769	0.0689186
gi|359398506	glyoxalase family protein	Chr.	-	[R] COG1058 Predicted nucleotide-utilizing enzyme related to molybdopterin-biosynthesis enzyme MoeA_50_244_3E-71_219	0.0480384	0.0548468	0.0702359	0.0640482
gi|359399939	hypothetical protein NSU_2619	Chr.	DUF2133	[S] COG4649 Uncharacterized protein conserved in bacteria_29.9_194_0.000000000000001_75.1	0.0780554	0.0718014	0.0890829	0.13084
gi|359401786	succinate-semialdehyde dehydrogenase (NADP+)	Chr.	DUF461	[S] COG2847 Uncharacterized protein conserved in bacteria_38_100_0.0000000000002_65.5	0.0277884	-	0.0472102	0.0428204
gi|359398129	RND family multidrug resistance secretion protein	Chr.	-	[T] COG0589 Universal stress protein UspA and related nucleotide-binding proteins_27.94_272_0.00000000000003_72	0.0162812	0.0279889	0.0468828	0.0580274
gi|359399195	integration host factor subunit beta	Chr.	Usp	[T] COG0589 Universal stress protein UspA and related nucleotide-binding proteins_32.37_139_0.000000000000006_73.6	0.288424	0.321829	0.362742	0.445288
gi|359402457	transposase of IS6100	pLA1	Usp	[T] COG0589 Universal stress protein UspA and related nucleotide-binding proteins_28.72_282_4E-21_90.9	0.197538	0.202104	0.243168	0.290506
Cluster 4
gi|359399159	oxygen-independent coproporphyrinogen III oxidase	Chr.	Aldedh	[C] COG1012 NAD-dependent aldehyde dehydrogenases_61.6_474_0_557	0.0349943	0.0446018	0.0279335	0.0419867
gi|359399221	biopolymer transport ExbD transmembrane protein	Chr.	Cytochrom_C	[C] COG3474 Cytochrome c2_47.06_85_6E-23_89.7	0.0906451	0.127907	0.0786326	0.122782
gi|359398638	hypothetical protein NSU_1340	Chr.	-	[C] COG0567 2-oxoglutarate dehydrogenase complex, dehydrogenase (E1) component, and related enzymes_55.17_928_0_1031	0.163301	0.183883	0.101423	0.169718
gi|359401382	transketolase	Chr.	DAO ETF_QO	[C] COG0644 Dehydrogenases (flavoproteins)_59.2_549_0_626	0.123789	0.151644	0.0648691	0.113441
gi|359399452	hypothetical protein NSU_2141	Chr.	malic Malic_M PTA_PTB	[C] COG0281 Malic enzyme_62.89_415_1E-167_490	0.031402	0.032219	0.0154959	0.0248746
gi|359399471	hypothetical protein NSU_2160	Chr.	FixO	[C] COG2993 Cbb3-type cytochrome oxidase, cytochrome c subunit_71_231_2E-116_333	0.0559968	-	0.0536028	0.0713484
gi|359401237	pseudouridine synthase, Rsu	Chr.	Ald_Xan_dh_C2 Ald_Xan_dh_C2 Ald_Xan_dh_C2	[C] COG1529 Aerobic-type carbon monoxide dehydrogenase, large subunit CoxL/CutL homologs_64.05_687_0_843	0.0233316	0.0419794	0.0108055	-
gi|359401877	heavy metal translocating P-type ATPase	Chr.	Aldedh	[C] COG1012 NAD-dependent aldehyde dehydrogenases_62.87_474_0_544	0.0271664	0.058179	-	0.0436234
gi|359398998	uroporphyrinogen decarboxylase	Chr.	-	[C] COG2352 Phosphoenolpyruvate carboxylase_35.23_88_0.000004_51.6	0.144523	0.165821	0.123081	0.108653
gi|359402490	ferredoxin reductase component of dioxygenase	pLA1	Aldedh	[C] COG1012 NAD-dependent aldehyde dehydrogenases_39.21_431_3E-90_285	0.202038	0.578805	0.20222	0.217324
gi|359401319	GTP cyclohydrolase I	Chr.	POR POR_N	[C] COG0674 Pyruvate:ferredoxin oxidoreductase and related 2-oxoacid:ferredoxin oxidoreductases, alpha subunit_51.11_407_2E-117_358	0.0527111	0.155103	0.0306298	0.0357355
gi|359399602	3-oxoacyl-(acyl-carrier-protein) reductase	Chr.	Aconitase Aconitase_C	[C] COG1048 Aconitase A_66.44_891_0_1170	0.114602	0.175393	0.095907	0.113435
gi|359402509	Ring hydroxylating dioxygenase beta subunit	pLA1	Aldedh	[C] COG1012 NAD-dependent aldehyde dehydrogenases_41.7_494_7E-130_388	0.444755	0.786993	0.42427	0.32161
gi|359401644	pyruvate dehydrogenase E1 component subunit beta	Chr.	Oxidored_q3	[C] COG0839 NADH:ubiquinone oxidoreductase subunit 6 (chain J)_51.46_206_4E-51_164	0.0506998	0.0662019	0.0541355	0.0499344
gi|359398170	histidine ammonia-lyase	Chr.	-	[E] COG0531 Amino acid transporters_45.05_495_3E-119_360	0.0199726	0.0261648	0.0157367	0.0198154
gi|359399619	hypothetical protein NSU_2304	Chr.	Pterin_bind B12-binding_2 B12-binding Met_synt_B12	[E] COG1410 Methionine synthase I, cobalamin-binding domain_62.27_880_0_1023	0.0217785	0.0382802	0.00766016	0.0213415
gi|359399030	ATP-dependent Clp protease ATP-binding subunit ClpA	Chr.	-	[E] COG2902 NAD-specific glutamate dehydrogenase_39.44_1534_0_884	0.0553765	0.097093	0.0332342	0.0667198
gi|359400067	3-isopropylmalate/(R)-2-methylmalate dehydratase large subunit	Chr.	Gln-synt_N Gln-synt_C	[E] COG0174 Glutamine synthetase_69.3_469_0_704	0.203767	0.242812	0.176077	0.214877
gi|359401535	NADH dehydrogenase I subunit C	Chr.	GDC-P	[E] COG0403 Glycine cleavage system protein P (pyridoxal-binding), N-terminal domain_62.74_416_6E-175_498	0.157082	0.158534	0.146013	0.157773
gi|359399447	dihydroneopterin aldolase	Chr.	Glu_synthase GXGXG	[E] COG0069 Glutamate synthase domain 2_80.83_266_8E-154_463	0.0560386	0.0644902	0.0273491	0.0523558
gi|359400358	glyceraldehyde-3-phosphate dehydrogenase	Chr.	GATase_7 Asn_synthase	[E] COG0367 Asparagine synthase (glutamine-hydrolyzing)_30.74_605_1E-66_230	0.0138942	0.0230135	0.0131139	0.0166345
gi|359401294	methylmalonyl-CoA epimerase	Chr.	DHDPS	[EM] COG0329 Dihydrodipicolinate synthase/N-acetylneuraminate lyase_54.08_294_5E-109_319	0.0538936	0.0980441	0.0486608	0.0949993
gi|359399781	fatty acid desaturase	Chr.	GATase NAD_synthase GMP_synt_C	[F] COG0519 GMP synthase, PP-ATPase domain/subunit_79.01_324_0_527	0.133938	0.129538	0.0529633	0.129264
gi|359401803	ornithine cyclodeaminase	Chr.	PPDK_N PEP-utilizers PEP-utilizers_C	[G] COG0574 Phosphoenolpyruvate synthase/pyruvate phosphate dikinase_67.02_855_0_1178	0.0634829	0.0708587	0.043294	0.0626787
gi|359400202	small subunit ribosomal protein S16	Chr.	SGL	[G] COG3386 Gluconolactonase_30.61_147_0.000000000001_67.8	0.0450911	0.0497685	0.0363537	-
gi|359398860	DNA-directed RNA polymerase subunit beta~	Chr.	-	[G] COG3387 Glucoamylase and related glycosyl hydrolases_30.65_620_4E-72_244	0.0181117	0.0354884	-	0.0197952
gi|359398328	hypothetical protein NSU_1036	Chr.	-	[H] COG2082 Precorrin isomerase_66.33_196_3E-79_236	0.072313	-	0.0393418	-
gi|359398095	transcription antitermination protein NusG	Chr.	-	[H] COG0669 Phosphopantetheine adenylyltransferase_59.12_159_2E-61_188	0.0705533	-	0.045961	-
gi|359401701	molecular chaperone DnaJ	Chr.	DBI_PRT	[H] COG2038 NaMN:DMB phosphoribosyltransferase_53.8_303_5E-74_233	0.0297204	-	0.0235224	-
gi|359402474	salicylate 1-hydroxylase beta subunit	pLA1	Plug TonB_dep_Rec	[H] COG4206 Outer membrane cobalamin receptor protein_29.44_197_0.000000000002_72	0.273776	0.376742	0.238254	0.231652
gi|359399139	ubiquinol-cytochrome c reductase iron-sulfur subunit	Chr.	THF_DHG_CYH THF_DHG_CYH_C	[H] COG0190 5,10-methylene-tetrahydrofolate dehydrogenase/Methenyl tetrahydrofolate cyclohydrolase_63.97_297_3E-121_352	0.0861849	0.125841	0.072291	0.0752565
gi|359402482	4-hydroxy-2-oxovalerate aldolase	pLA1	PdxA	[H] COG1995 Pyridoxal phosphate biosynthesis protein_34.59_318_1E-50_171	0.0611948	0.322619	0.109203	0.0325757
gi|359399111	malate dehydrogenase (oxaloacetate-decarboxylating)(NADP+)	Chr.	3HCDH_N 3HCDH 3HCDH ECH	[I] COG1250 3-hydroxyacyl-CoA dehydrogenase_36.81_432_4E-79_261	0.0330933	0.0646047	0.0204271	0.0467266
gi|359401393	adenylylsulfate kinase	Chr.	Carboxyl_trans	[I] COG4799 Acetyl-CoA carboxylase, carboxyltransferase component (subunits alpha and beta)_75.56_487_0_764	0.125497	0.155925	0.115819	0.149299
gi|359399106	DNA-binding response regulator CtrA	Chr.	AcylCoA_DH_N Acyl-CoA_dh_N Acyl-CoA_dh_M Acyl-CoA_dh_1 Acyl-CoA_dh_C	[I] COG1960 Acyl-CoA dehydrogenases_44.19_559_2E-150_447	0.043943	0.127855	0.0267571	0.0571089
gi|359400978	glycoside hydrolase family protein	Chr.	ketoacyl-synt Ketoacyl-synt_C	[IQ] COG0304 3-oxoacyl-(acyl-carrier-protein) synthase_61.76_408_4E-165_471	0.0969978	0.131531	0.0697249	0.0906428
gi|359401215	amidophosphoribosyltransferase	Chr.	adh_short	[IQR] COG1028 Dehydrogenases with different specificities (related to short-chain alcohol dehydrogenases)_36.67_150_6E-25_100	0.0360488	0.129152	0.0372743	0.0942996
gi|359401974	radical SAM family protein	Chr.	adh_short	[IQR] COG1028 Dehydrogenases with different specificities (related to short-chain alcohol dehydrogenases)_34.63_231_9E-33_121	0.247	0.390036	0.198057	0.178825
gi|359399672	MucR family transcriptional regulator	Chr.	adh_short	[IQR] COG1028 Dehydrogenases with different specificities (related to short-chain alcohol dehydrogenases)_33.85_257_2E-36_130	0.047139	0.0654555	0.0443609	0.0508138
gi|359402511	hypothetical protein NSU_pLA1159	pLA1	adh_short	[IQR] COG1028 Dehydrogenases with different specificities (related to short-chain alcohol dehydrogenases)_34.58_214_6E-20_87	0.376863	1.31037	0.515796	0.267007
gi|359398830	glycyl aminopeptidase	Chr.	-	[J] COG0050 GTPases - translation elongation factors_80.81_396_0_622	1.99597	2.17086	1.84371	2.06337
gi|359398179	argininosuccinate synthase	Chr.	S1 RNase_E_G	[J] COG1530 Ribonucleases G and E_62.31_398_1E-163_505	0.0830754	0.19454	0.0796919	0.148289
gi|359398484	two-component system, OmpR family, phosphate regulon response regulator PhoB	Chr.	-	[J] COG0525 Valyl-tRNA synthetase_53.79_896_0_909	0.0380692	0.0657716	0.030966	0.0508285
gi|359400223	hypothetical protein NSU_2898	Chr.	Ribosomal_L33	[J] COG0267 Ribosomal protein L33_76.36_55_3E-26_91.3	0.162854	-	0.11278	-
gi|359399547	quinolinate synthase	Chr.	Ribosomal_L20	[J] COG0292 Ribosomal protein L20_64.1_117_3E-52_161	0.319562	0.382071	0.215887	0.307381
gi|359399435	orotate phosphoribosyltransferase	Chr.	tRNA-synt_1 tRNA-synt_1_2 tRNA-synt_1 tRNA-synt_1 Anticodon_1	[J] COG0495 Leucyl-tRNA synthetase_56.53_881_0_988	0.0871496	0.107814	0.0356597	0.0649775
gi|359399553	hypothetical protein NSU_2241	Chr.	tRNA_bind B3_4 B5 FDX-ACB	[J] COG0072 Phenylalanyl-tRNA synthetase beta subunit_45.22_659_5E-173_514	0.0227205	0.0300037	0.0173002	0.0190313
gi|359400089	translation initiation factor IF-2	Chr.	Peptidase_M24	[J] COG0024 Methionine aminopeptidase_64.5_262_1E-122_351	0.0678964	0.0973618	0.0651501	0.0580274
gi|359398079	seryl-tRNA synthetase	Chr.	-	[K] COG0568 DNA-directed RNA polymerase, sigma subunit (sigma70/sigma32)_59.06_679_0_770	0.0391407	0.0820415	0.0354114	0.0778537
gi|359399225	hypothetical protein NSU_1916	Chr.	RNA_pol_Rpb1_1 RNA_pol_Rpb1_2 RNA_pol_Rpb1_3 RNA_pol_Rpb1_4 RNA_pol_Rpb1_5	[K] COG0086 DNA-directed RNA polymerase, beta' subunit/160 kD subunit_70.45_1364_0_1873	0.144801	0.175447	0.103515	0.164076
gi|359399253	ExsB protein	Chr.	Response_reg LytTR	[KT] COG3279 Response regulator of the LytR/AlgR family_32.03_256_4E-36_129	0.0793196	0.0931482	0.0394154	0.0895056
gi|359401709	RNAse PH	Chr.	DNA_topoisoIV DNA_gyraseA_C DNA_gyraseA_C DNA_gyraseA_C DNA_gyraseA_C	[L] COG0188 Type IIA topoisomerase (DNA gyrase/topo II, topoisomerase IV), A subunit_56.09_886_0_1011	0.0592112	0.0821615	0.0334316	0.0627093
gi|359401389	thiamine-phosphate pyrophosphorylase	Chr.	Toprim Topoisom_bac zf-C4_Topoisom Toprim_C_rpt Toprim_C_rpt Toprim_C_rpt	[L] COG0550 Topoisomerase IA_63.09_569_0_703	0.0337999	0.0600733	0.0177032	0.0222439
gi|359399050	secretion protein HlyD	Chr.	-	[M] COG0744 Membrane carboxypeptidase (penicillin-binding protein)_41.33_600_2E-137_420	0.0433682	0.0707598	0.0521055	0.0389137
gi|359397999	aspartate carbamoyltransferase catalytic subunit	Chr.	-	[P] COG0704 Phosphate uptake regulator_27.27_66_0.6_31.2	0.213732	0.35773	0.112502	0.204292
gi|359400251	aspartyl-tRNA synthetase	Chr.	DUF305	[S] COG3544 Uncharacterized protein conserved in bacteria_42.62_61_0.00007_42	0.0475549	0.0633859	0.0365904	0.0585867
gi|359399515	hypothetical protein NSU_2203	Chr.	CsgG	-	0.0270728	0.0308091	-	0.0309258
gi|359400065	3-isopropylmalate/(R)-2-methylmalate dehydratase small subunit	Chr.	Fasciclin	[M] COG2335 Secreted and surface protein containing fasciclin-like repeats_32.79_61_0.002_38.5	0.0775032	0.209457	0.0644694	0.0428204
gi|359398455	cysteine synthase A	Chr.	-	[O] COG0542 ATPases with chaperone activity, ATP-binding subunit_69.47_855_0_1199	0.222913	0.347952	0.120979	0.220506
gi|359398298	GTP pyrophosphokinase	Chr.	-	[O] COG0625 Glutathione S-transferase_55.78_251_7E-98_288	0.0685736	0.0759248	0.038535	0.0640909
gi|359399573	hypothetical protein NSU_2260	Chr.	HSP33	[O] COG1281 Disulfide bond chaperones of the HSP33 family_40.59_303_1E-61_198	0.0494017	0.0528679	0.026136	0.0411704
gi|359398167	GntR family transcriptional regulator, histidine utilization repressor	Chr.	-	[O] COG0330 Membrane protease subunits, stomatin/prohibitin homologs_74.6_252_5E-116_333	0.0805902	-	0.0800983	0.114625
gi|359399049	hypothetical protein NSU_1743	Chr.	-	[O] COG0265 Trypsin-like serine proteases, typically periplasmic, contain C-terminal PDZ domain_41.92_489_1E-97_306	0.161589	0.171695	0.138536	0.13323
gi|359402487	dihydrodiol dehydrogenase	pLA1	GST_N GST_C	[O] COG0625 Glutathione S-transferase_42_200_6E-38_130	0.849559	2.75807	0.805812	0.5535
gi|359401090	hypothetical protein NSU_3750	Chr.	E1-E2_ATPase Hydrolase	[P] COG2217 Cation transport ATPase_47.01_602_0_543	0.0660336	0.0987699	0.0596151	0.0816986
gi|359398447	UDP-N-acetylmuramoylalanyl-D-glutamyl-2,6-diaminopimelate--D-alanyl-D-alanine ligase	Chr.	-	[P] COG1629 Outer membrane receptor proteins, mostly Fe transport_25.77_978_4E-47_183	0.63717	0.653932	0.611002	0.641722
gi|359402125	multi-sensor signal transduction histidine kinase	Chr.	ACR_tran	[P] COG3696 Putative silver efflux pump_54.55_1056_0_980	0.0741903	0.0807828	0.0593627	0.0800573
gi|359401121	thymidine phosphorylase	Chr.	E1-E2_ATPase Hydrolase	[P] COG2217 Cation transport ATPase_45.25_621_1E-166_498	0.0426189	0.0532237	0.0203168	0.0404414
gi|359402124	two component transcriptional regulator, LuxR family	Chr.	E1-E2_ATPase Hydrolase	[P] COG2217 Cation transport ATPase_39.47_641_3E-110_352	0.040083	0.0491838	0.0283466	0.031742
gi|359400468	hypothetical protein NSU_3135	Chr.	NIR_SIR_ferr NIR_SIR	[P] COG0155 Sulfite reductase, beta subunit (hemoprotein)_61.35_207_4E-71_226	0.0398199	0.0805606	0.0393418	0.049263
gi|359398080	5~-nucleotidase	Chr.	-	[P] COG0753 Catalase_51.11_495_2E-172_496	0.0331442	0.166215	0.0255992	0.0389311
gi|359402483	4-oxolocrotonate decarboxylase	pLA1	Rieske Ring_hydroxyl_A	[PR] COG4638 Phenylpropionate dioxygenase and related ring-hydroxylating dioxygenases, large terminal subunit_39.9_391_1E-94_291	0.13857	0.583238	0.149221	0.118912
gi|359402476	putative 2-hydroxymuconic semialdehyde hydrolase	pLA1	Rieske Ring_hydroxyl_A	[PR] COG4638 Phenylpropionate dioxygenase and related ring-hydroxylating dioxygenases, large terminal subunit_42.25_400_4E-112_336	0.049066	0.103218	0.0606453	0.0419909
gi|359402477	catechol 2,3-dioxygenase	pLA1	Ring_hydroxyl_B	[Q] COG5517 Small subunit of phenylpropionate dioxygenase_29.14_151_2E-23_90.5	0.266205	0.533035	0.224725	0.15867
gi|359402532	RND efflux system, outer membrane lipoprotein, NodT family	pLA1	Ring_hydroxyl_B	[Q] COG5517 Small subunit of phenylpropionate dioxygenase_30.3_165_0.000000000000004_70.5	0.0601558	0.522697	0.158246	0.0557413
gi|359401656	carbonic anhydrase	Chr.	Lactamase_B RMMBL	[R] COG0595 Predicted hydrolase of the metallo-beta-lactamase superfamily_44.85_553_1E-153_451	0.0246115	-	0.0162083	-
gi|359399500	arginyl-tRNA synthetase	Chr.	Pyr_redox_2 Pyr_redox Pyr_redox_2	[R] COG0446 Uncharacterized NAD(FAD)-dependent dehydrogenases_44.22_389_3E-85_266	0.0676822	0.0949248	0.021611	0.081775
gi|359399933	carboxylesterase	Chr.	Abhydrolase_6	[R] COG0596 Predicted hydrolases or acyltransferases (alpha/beta hydrolase superfamily)_33.02_106_0.000004_48.5	0.0253312	-	0.0255339	0.052144
gi|359398431	hypothetical protein NSU_1136	Chr.	-	[R] COG0612 Predicted Zn-dependent peptidases_26.82_619_3E-47_183	0.0273699	0.0376966	0.0115392	0.0174686
gi|359399038	glutamate-5-semialdehyde dehydrogenase	Chr.	-	[R] COG2509 Uncharacterized FAD-dependent dehydrogenases_75_540_0_827	0.0339502	-	0.0153203	0.0142735
gi|359401226	isocitrate dehydrogenase	Chr.	Amidohydro_2	[R] COG2159 Predicted metal-dependent hydrolase of the TIM-barrel fold_22.1_267_0.0000003_53.1	0.0276206	0.0514199	0.0178737	0.0229597
gi|359399615	inner membrane protein	Chr.	YkuD	[S] COG2989 Uncharacterized protein conserved in bacteria_34.52_252_3E-34_136	0.0745176	0.102614	0.0634511	0.0880083
gi|359399600	antibiotic induced protein, Drp35	Chr.	Transcrip_reg	[S] COG0217 Uncharacterized conserved protein_67.48_246_4E-108_312	0.0322506	0.0417073	0.0306407	-
gi|359401342	NAD+ kinase	Chr.	SIMPL	[S] COG2968 Uncharacterized conserved protein_45.58_215_6E-45_152	0.143799	0.208954	0.143715	0.11905
gi|359398874	cytochrome c	Chr.	-	[T] COG2766 Putative Ser protein kinase_71.23_643_0_989	0.0136149	0.129069	0.0192032	0.0792254
gi|359402154	phosphoenolpyruvate carboxykinase (ATP)	Chr.	Response_reg GerE	[T] COG4566 Response regulator_45.41_196_9E-51_164	0.147472	0.152596	0.0871424	0.129028
gi|359402162	electron transport protein	Chr.	PAS_9 PAS HisKA HATPase_c	[T] COG0642 Signal transduction histidine kinase_34.18_237_2E-27_118	0.0151513	0.0202227	0.0135069	-
gi|359398163	periplasmic sensor signal transduction histidine kinase	Chr.	-	[T] COG0589 Universal stress protein UspA and related nucleotide-binding proteins_31.08_148_0.0000000003_60.5	0.0644526	0.0948578	0.0297152	0.0452539
gi|359401174	outer membrane-like protein	Chr.	GAF_3 HisKA HATPase_c Response_reg Response_reg Response_reg	[T] COG0642 Signal transduction histidine kinase_35.22_247_2E-30_124	0.0180988	0.0223086	0.0116219	0.0142833
gi|359400332	thymidine phosphorylase	Chr.	PAS_2 GAF PHY HWE_HK Response_reg	[T] COG4251 Bacteriophytochrome (light-regulated signal transduction histidine kinase)_35.96_545_1E-101_332	0.0126728	0.0787981	-	0.022532
gi|359398226	large subunit ribosomal protein L15	Chr.	SecD_SecF	[U] COG0341 Preprotein translocase subunit SecF_42.67_300_1E-67_215	0.0402212	0.0478329	0.0375183	0.0373151
Cluster 5
gi|359399229	ribose-phosphate pyrophosphokinase	Chr.	Cytochrom_C	[C] COG3474 Cytochrome c2_51.24_121_1E-25_99	0.0982402	0.105285	0.126994	0.0692152
gi|359398174	L-asparaginase	Chr.	-	[C] COG1529 Aerobic-type carbon monoxide dehydrogenase, large subunit CoxL/CutL homologs_31.63_765_8E-79_269	0.0201105	0.0280399	0.0340963	0.0198584
gi|359398176	hypothetical protein NSU_0886	Chr.	-	[C] COG1319 Aerobic-type carbon monoxide dehydrogenase, middle subunit CoxM/CutM homologs_53.19_282_2E-81_249	0.0153636	-	0.0270138	-
gi|359400201	signal recognition particle subunit SRP54	Chr.	Aldedh	[C] COG1012 NAD-dependent aldehyde dehydrogenases_54.22_498_0_572	0.130062	0.12851	0.156631	0.116671
gi|359401386	fructose-bisphosphate aldolase, class I	Chr.	Oxidored_FMN	[C] COG1902 NADH:flavin oxidoreductases, Old Yellow Enzyme family_58.13_363_8E-139_400	0.0334384	-	0.0334963	0.0190859
gi|359398183	hypothetical protein NSU_0893	Chr.	Fer2_3 Fer4_8	[C] COG0479 Succinate dehydrogenase/fumarate reductase, Fe-S protein subunit_69.23_260_1E-138_391	0.082791	0.0710427	0.0905629	0.0682768
gi|359401703	hypothetical protein NSU_4356	Chr.	E1_dh	[C] COG1071 Pyruvate/2-oxoglutarate dehydrogenase complex, dehydrogenase (E1) component, eukaryotic type, alpha subunit_70.03_317_5E-155_440	0.149596	0.10322	0.197953	0.0903985
gi|359401540	NADH dehydrogenase I subunit F	Chr.	ATP-synt	[C] COG0224 F0F1-type ATP synthase, gamma subunit_52.56_293_8E-93_277	0.191431	0.173692	0.456854	0.169007
gi|359399077	TonB-dependent receptor	Chr.	DapB_N DapB_C	[E] COG0289 Dihydrodipicolinate reductase_59.09_198_5E-65_204	0.0282169	0.0308091	0.0622687	-
gi|359399773	two component response regulator KdpE	Chr.	Peptidase_M1 Leuk-A4-hydro_C	[E] COG0308 Aminopeptidase N_42.24_599_1E-148_446	0.0237729	-	0.0339178	0.011904
gi|359399570	cytochrome P450 family protein	Chr.	Aminotran_3	[E] COG4992 Ornithine/acetylornithine aminotransferase_55.13_390_3E-148_426	0.266747	0.292584	0.319944	0.266668
gi|359402495	hypothetical protein NSU_pLA1143	pLA1	HMGL-like DmpG_comm	[E] COG0119 Isopropylmalate/homocitrate/citramalate synthases_30.97_310_7E-35_130	0.106612	0.347656	0.612668	0.129302
gi|359398610	alkyl hydroperoxide reductase (small subunit)	Chr.	-	[E] COG0137 Argininosuccinate synthase_75.26_388_0_609	0.123146	0.148333	0.203841	0.105756
gi|359400062	monothiol glutaredoxin	Chr.	PALP ACT	[E] COG1171 Threonine dehydratase_39.76_410_3E-92_287	0.0884274	0.0588109	0.0879591	0.0722707
gi|359401189	DNA uptake lipoprotein	Chr.	ELFV_dehydrog_N ELFV_dehydrog	[E] COG0334 Glutamate dehydrogenase/leucine dehydrogenase_44.82_328_1E-72_229	0.170764	0.127788	0.168647	0.120456
gi|359398501	glutamate carboxypeptidase	Chr.	-	[E] COG1506 Dipeptidyl aminopeptidases/acylaminoacyl-peptidases_30.26_661_5E-74_251	0.0294031	-	0.032409	0.0272695
gi|359399522	methionyl aminopeptidase	Chr.	NAD_binding_3 Homoserine_dh ACT	[E] COG0460 Homoserine dehydrogenase_45.82_419_4E-103_314	0.0930915	0.0830781	0.097651	0.0570641
gi|359399080	UTP--glucose-1-phosphate uridylyltransferase	Chr.	Peptidase_M20 M20_dimer	[E] COG0624 Acetylornithine deacetylase/Succinyl-diaminopimelate desuccinylase and related deacylases_51.66_391_2E-114_339	0.0262446	0.0189594	0.0315223	0.0190464
gi|359401672	TatD-related deoxyribonuclease	Chr.	Glycos_trans_3N Glycos_transf_3	[E] COG0547 Anthranilate phosphoribosyltransferase_51.92_260_5E-81_250	0.0494017	0.0345509	-	0.0237891
gi|359400098	polyribonucleotide nucleotidyltransferase	Chr.	Aminotran_1_2	[E] COG0079 Histidinol-phosphate/aromatic aminotransferase and cobyric acid decarboxylase_46.3_365_1E-81_254	0.0260185	0.0189594	0.0445213	0.0190313
gi|359400333	beta-lactamase domain-containing protein	Chr.	Glyoxalase_2	[E] COG0346 Lactoylglutathione lyase and related lyases_46.09_115_0.000000000000000001_76.3	0.121656	0.107329	0.205664	0.0953657
gi|359398010	peptidase S9 prolyl oligopeptidase	Chr.	-	[EF] COG0458 Carbamoylphosphate synthase large subunit (split gene in MJ)_66.9_1127_0_1466	0.0546339	0.0319795	0.0581361	0.0420631
gi|359401681	acetyl-CoA synthetase	Chr.	Anth_synt_I_N Chorismate_bind	[EH] COG0147 Anthranilate/para-aminobenzoate synthases component I_52.5_501_5E-147_431	0.0414817	0.0376551	-	0.0254069
gi|359398237	large subunit ribosomal protein L14	Chr.	-	[F] COG0150 Phosphoribosylaminoimidazole (AIR) synthetase_62.05_332_4E-112_332	0.0349822	-	0.0392867	-
gi|359399250	ornithine carbamoyltransferase	Chr.	GARS_N GARS_A GARS_C	[F] COG0151 Phosphoribosylamine-glycine ligase_64.79_426_3E-178_504	0.0289787	0.0165895	0.0307224	-
gi|359399402	pirin family protein	Chr.	His_Phos_1	[G] COG0588 Phosphoglycerate mutase 1_61.14_229_2E-90_266	0.351949	0.363733	0.427835	0.328705
gi|359398169	imidazolonepropionase	Chr.	-	[G] COG1472 Beta-glucosidase-related glycosidases_55.26_722_0_690	0.0172245	0.0232185	-	0.00951563
gi|359399537	zinc finger/thioredoxin putative	Chr.	FBPase_glpX	[G] COG1494 Fructose-1,6-bisphosphatase/sedoheptulose 1,7-bisphosphatase and related proteins_65.61_314_2E-128_370	0.0557589	0.0737446	0.0839292	0.0413624
gi|359401693	prolyl-tRNA synthetase	Chr.	CobA_CobO_BtuR	[H] COG2109 ATP:corrinoid adenosyltransferase_55.56_198_3E-66_204	0.0347737	0.0342964	-	0.0310147
gi|359398242	large subunit ribosomal protein L22	Chr.	-	[H] COG1995 Pyridoxal phosphate biosynthesis protein_51.45_311_6E-89_273	0.0335755	0.0251752	0.0387397	0.0237018
gi|359399333	GMP synthase (glutamine-hydrolysing)	Chr.	adh_short_C2	[I] COG0623 Enoyl-[acyl-carrier-protein] reductase (NADH)_69.81_265_7E-140_395	0.0593297	0.0830053	0.100865	0.0585396
gi|359398206	2-oxoglutarate dehydrogenase E2 component (dihydrolipoamide succinyltransferase)	Chr.	Acyl_transf_1	[I] COG0331 (acyl-carrier-protein) S-malonyltransferase_61.02_313_6E-98_291	0.109489	0.0745911	0.113006	0.0936032
gi|359401275	NADH:flavin oxidoreductase/NADH oxidase	Chr.	Thiolase_N Thiolase_C	[I] COG0183 Acetyl-CoA acetyltransferase_68.25_400_0_510	0.0489324	0.0396083	0.0680271	0.0316722
gi|359398251	elongation factor EF-Tu	Chr.	-	[I] COG1960 Acyl-CoA dehydrogenases_58.89_377_3E-154_440	0.0252991	0.0189594	0.0368293	0.0190313
gi|359398205	2-oxoglutarate dehydrogenase E1 component	Chr.	adh_short	[IQR] COG1028 Dehydrogenases with different specificities (related to short-chain alcohol dehydrogenases)_57.22_187_3E-76_232	0.138825	0.118634	0.142732	0.100879
gi|359399223	MotA/TolQ/ExbB proton channel	Chr.	Ribosomal_L10	[J] COG0244 Ribosomal protein L10_55.56_171_9E-51_162	0.262433	0.106345	0.264902	0.164145
gi|359398837	S-adenosylmethionine synthetase	Chr.	-	[J] COG0048 Ribosomal protein S12_82.93_123_6E-73_214	0.142881	0.108145	0.144253	0.0834363
gi|359399034	hypothetical protein NSU_1728	Chr.	-	[K] COG1609 Transcriptional regulators_25.67_335_7E-31_120	0.0221385	0.0226577	0.0236051	0.0214102
gi|359401230	SapC	Chr.	TetR_N TetR_C_7	[K] COG1309 Transcriptional regulator_29.47_207_0.00000006_52.4	0.0337116	-	0.039204	-
gi|359397318	carbamoyl-phosphate synthase small subunit	Chr.	ROS_MUCR	[K] COG4957 Predicted transcriptional regulator_33.77_151_0.0000000000001_68.2	-	0.0619727	0.0770883	0.0499571
gi|359398224	adenylate kinase	Chr.	DNA_pol3_delta2 DNA_pol3_gamma3 DUF3646	[L] COG2812 DNA polymerase III, gamma/tau subunits_43.57_544_1E-134_408	0.0230454	-	-	0.0179196
gi|359402612	single-strand binding protein	pLA2	SSB	[L] COG0629 Single-stranded DNA-binding protein_32.71_107_0.0000000001_59.3	0.0967462	0.0808714	0.0964108	0.0642816
gi|359399198	hypothetical protein NSU_1889	Chr.	5_3_exonuc_N 5_3_exonuc DNA_pol_A_exo1 DNA_pol_A	[L] COG0749 DNA polymerase I - 3'-5' exonuclease and polymerase domains_52.36_636_0_619	0.0111365	0.0105241	-	0.00953308
gi|359397310	hypothetical protein NSU_0027	Chr.	NTP_transferase	[M] COG1210 UDP-glucose pyrophosphorylase_55.75_287_4E-112_327	-	0.0396193	0.0561745	0.0390808
gi|359402583	glucose-1-phosphate thymidylyltransferase	pLA2	NTP_transferase	[M] COG1209 dTDP-glucose pyrophosphorylase_77.97_286_1E-166_464	0.10822	0.121613	0.141723	0.0943457
gi|359398658	carboxypeptidase-related protein	Chr.	-	[S] COG4926 Phage-related protein_27.88_104_0.55_34.3	0.0548186	0.0357245	0.0546797	0.0404414
gi|359399203	phosphoribosylaminoimidazolecarboxamide formyltransferase / IMP cyclohydrolase	Chr.	-	-	0.27917	0.173749	0.284613	0.163067
gi|359401324	adenosylhomocysteinase	Chr.	-	[F] COG0274 Deoxyribose-phosphate aldolase_35_40_1_28.5	0.0915932	-	0.196709	-
gi|359400174	DNA-directed RNA polymerase subunit omega	Chr.	-	[G] COG0662 Mannose-6-phosphate isomerase_25_96_0.1_32.3	0.143149	-	0.173246	0.119546
gi|359399274	hypothetical protein NSU_1964	Chr.	PCMT	[O] COG2518 Protein-L-isoaspartate carboxylmethyltransferase_37.23_94_0.00000000000006_67.8	0.102102	0.152683	0.201339	0.103528
gi|359398495	phosphogluconate dehydratase	Chr.	-	[OU] COG0740 Protease subunit of ATP-dependent Clp proteases_69.9_196_3E-104_300	0.166181	0.1302	0.196899	0.127455
gi|359398135	TonB-dependent receptor	Chr.	-	[P] COG0474 Cation transport ATPase_52.93_886_0_837	0.0235376	0.0282101	-	0.0071424
gi|359398254	small subunit ribosomal protein S12	Chr.	-	[P] COG2967 Uncharacterized protein affecting Mg2+/Co2+ transport_54_100_2E-22_86.3	0.0368726	-	0.0627264	-
gi|359401290	glutathione reductase (NADPH)	Chr.	Condensation NRPS AMP-binding PP-binding Condensation AMP-binding Methyltransf_31 DUF4009 PP-binding Condensation Condensation AMP-binding PP-binding Thioesterase	[Q] COG1020 Non-ribosomal peptide synthetase modules and related proteins_43.35_895_1E-145_497	0.00148011	-	0.00270138	-
gi|359398526	hypothetical protein NSU_1231	Chr.	-	[Q] COG0179 2-keto-4-pentenoate hydratase/2-oxohepta-3-ene-1,7-dioic acid hydratase (catechol pathway)_26.45_242_0.000000000002_68.9	0.112154	0.110806	0.133669	0.0982303
gi|359401241	tryptophan synthase beta chain	Chr.	GFO_IDH_MocA	[R] COG0673 Predicted dehydrogenases and related proteins_26.84_190_0.000000000000000002_84.7	0.0218073	0.0226577	0.0236051	-
gi|359399099	glutamate synthase (NADPH/NADH) large chain	Chr.	PmbA_TldD	[R] COG0312 Predicted Zn-dependent proteases and their inactivated homologs_53.77_411_7E-93_288	0.0148117	-	0.0189097	-
gi|359401510	hypothetical protein NSU_4164	Chr.	CobS_N AAA_5	[R] COG0714 MoxR-like ATPases_71.43_315_2E-172_482	0.0375765	-	0.0586369	0.0293273
gi|359401789	Carboxymethylenebutenolidase	Chr.	Peripla_BP_6	[R] COG3107 Putative lipoprotein_28.82_170_0.00000002_57	0.049927	0.0201402	0.119681	0.0333457
gi|359398490	phosphate-selective porin O and P	Chr.	-	[S] COG5385 Uncharacterized protein conserved in bacteria_34.62_208_1E-21_89.4	0.090921	0.0548966	0.135907	0.0356836
gi|359398724	lipopolysaccharide export system ATP-binding protein	Chr.	-	[U] COG0201 Preprotein translocase subunit SecY_58.46_455_1E-180_513	0.0141116	-	0.0189097	-
gi|359399472	pyrrolo-quinoline quinone	Chr.	Cytochrome_CBB3 Cytochrome_CBB3	[C] COG2010 Cytochrome c, mono- and diheme variants_55.9_288_9E-97_288	0.0601368	0.0528679	0.100102	0.078504
gi|359401473	glycine dehydrogenase subunit 1	Chr.	Transket_pyr Transketolase_C	[C] COG0022 Pyruvate/2-oxoglutarate dehydrogenase complex, dehydrogenase (E1) component, eukaryotic type, beta subunit_69.46_334_0_509	0.110418	0.121231	0.295355	0.200548
gi|359401208	2-oxoglutarate ferredoxin oxidoreductase subunit alpha	Chr.	Bac_luciferase	[C] COG2141 Coenzyme F420-dependent N5,N10-methylene tetrahydromethanopterin reductase and related flavin-dependent oxidoreductases_35.46_361_2E-61_200	0.0495958	0.0303404	-	0.0663157
gi|359400768	2,3-dihydroxybiphenyl 1,2-dioxygenase	Chr.	ATP-synt_C	[C] COG0636 F0F1-type ATP synthase, subunit c/Archaeal/vacuolar-type H+-ATPase, subunit K_55.32_47_0.00000000004_53.5	0.1483	-	0.482777	0.175677
gi|359398632	two-component system, PleD related family,response regulator	Chr.	-	[C] COG0039 Malate/lactate dehydrogenases_71.47_319_1E-152_431	0.733322	0.621968	1.12225	0.734027
gi|359401573	protein translocase subunit SecG	Chr.	Complex1_30kDa	[C] COG0852 NADH:ubiquinone oxidoreductase 27 kD subunit_61.05_172_1E-75_226	0.132908	0.127444	0.188429	0.149898
gi|359398636	dihydrodipicolinate reductase	Chr.	-	[C] COG0074 Succinyl-CoA synthetase, alpha subunit_80.89_293_2E-136_388	0.212712	0.0874847	0.276857	0.207819
gi|359401543	NADH dehydrogenase I subunit H	Chr.	OSCP	[C] COG0712 F0F1-type ATP synthase, delta subunit (mitochondrial oligomycin sensitivity protein)_48.24_170_3E-39_132	0.332031	0.17908	0.443691	0.323482
gi|359401515	hypothetical protein NSU_4169	Chr.	PEPCK_ATP	[C] COG1866 Phosphoenolpyruvate carboxykinase (ATP)_65.52_522_0_709	0.157578	0.113196	0.16584	0.150306
gi|359402464	TonB-dependent receptor	pLA1	PEPCK_ATP	[C] COG1866 Phosphoenolpyruvate carboxykinase (ATP)_66.6_515_0_703	0.0769938	0.0302102	-	0.0445226
gi|359399001	transcription termination factor Rho	Chr.	-	[C] COG1012 NAD-dependent aldehyde dehydrogenases_31.97_416_6E-40_150	0.0554677	0.0435889	-	-
gi|359401248	adenylosuccinate lyase	Chr.	malic Malic_M PTA_PTB	[C] COG0281 Malic enzyme_77.63_438_0_588	0.0337125	0.030719	-	-
gi|359398255	hypothetical protein NSU_0965	Chr.	-	[CE] COG0473 Isocitrate/isopropylmalate dehydrogenase_59.44_355_5E-134_387	0.113506	0.0647958	0.20012	0.149972
gi|359401848	hypothetical protein NSU_4491	Chr.	MreB_Mbl	[D] COG1077 Actin-like ATPase involved in cell morphogenesis_65.12_344_1E-153_436	0.0954265	0.0821128	0.166701	0.140941
gi|359398089	large subunit ribosomal protein L1	Chr.	-	[E] COG0112 Glycine/serine hydroxymethyltransferase_67.22_421_0_553	0.119925	0.122565	0.167199	0.141199
gi|359399572	Cytochrome P450-terp	Chr.	OTCace_N OTCace	[E] COG0078 Ornithine carbamoyltransferase_56.21_306_6E-121_350	0.0740295	0.0516594	0.086552	0.069043
gi|359400664	leucine dehydrogenase	Chr.	Aminotran_1_2	[E] COG1448 Aspartate/tyrosine/aromatic aminotransferase_46.11_360_3E-106_320	0.177576	0.154156	0.204578	0.164878
gi|359398851	chaperonin GroES	Chr.	-	[E] COG2171 Tetrahydrodipicolinate N-succinyltransferase_70.46_281_2E-118_342	0.172233	0.14821	0.274033	0.303644
gi|359401529	glyoxylate reductase	Chr.	GCV_T GCV_T_C	[E] COG0404 Glycine cleavage system T protein (aminomethyltransferase)_50.82_364_3E-91_280	0.0789805	0.061174	0.095886	0.108027
gi|359399023	porphobilinogen synthase	Chr.	-	[ER] COG3185 4-hydroxyphenylpyruvate dioxygenase and related hemolysins_55.31_367_1E-133_387	0.35946	0.064292	0.61614	0.316036
gi|359397370	UspA	Chr.	-	[F] COG0299 Folate-dependent phosphoribosylglycinamide formyltransferase PurN_58.38_185_9E-66_205	-	-	0.0270138	0.023808
gi|359399924	transcriptional regulatory protein	Chr.	Amidohydro_4	[F] COG0044 Dihydroorotase and related cyclic amidohydrolases_54.42_441_2E-178_508	0.0383173	0.0352453	0.0476367	-
gi|359398238	small subunit ribosomal protein S17	Chr.	-	[F] COG0105 Nucleoside diphosphate kinase_73.57_140_5E-73_215	0.128637	0.0559779	0.26486	-
gi|359399455	large subunit ribosomal protein L27	Chr.	-	[FGR] COG0537 Diadenosine tetraphosphate (Ap4A) hydrolase and other HIT family hydrolases_57.26_124_3E-44_142	0.0874235	0.0528679	0.0907863	-
gi|359399249	acetylornithine/N-succinyldiaminopimelate aminotransferase	Chr.	PfkB	[G] COG0524 Sugar kinases, ribokinase family_47.81_320_4E-84_258	0.0478579	0.0338484	0.0685541	0.0650374
gi|359398991	ribosome-associated protein Y	Chr.	-	[G] COG0837 Glucokinase_39.27_331_9E-49_167	0.0312642	-	0.0436519	0.023808
gi|359401483	F-type H+-transporting ATPase subunit beta	Chr.	Gp_dh_N Gp_dh_C	[G] COG0057 Glyceraldehyde-3-phosphate dehydrogenase/erythrose-4-phosphate dehydrogenase_66.07_336_5E-162_456	0.41158	0.412949	0.518116	0.577079
gi|359397315	transcription elongation factor GreA	Chr.	NadA	[H] COG0379 Quinolinate synthase_57.98_307_1E-135_389	-	0.0369635	0.0517401	0.0372822
gi|359398171	formiminoglutamase	Chr.	-	[H] COG0413 Ketopantoate hydroxymethyltransferase_60.97_269_7E-111_323	0.0355075	0.0276927	0.0455622	0.0356685
gi|359398626	ubiquinone/menaquinone biosynthesis methyltransferase	Chr.	-	[H] COG4206 Outer membrane cobalamin receptor protein_33.97_630_1E-103_329	0.133548	0.0824951	0.149198	0.140559
gi|359399193	hypothetical protein NSU_1884	Chr.	CoA_trans	[I] COG1788 Acyl CoA:acetate/3-ketoacid CoA transferase, alpha subunit_65.52_232_1E-102_298	0.13059	0.115993	0.235085	0.225413
gi|359401147	phenylacetate degradation, enoyl-CoA hydratase paaB	Chr.	Acyl-CoA_dh_N Acyl-CoA_dh_M Acyl-CoA_dh_1	[I] COG1960 Acyl-CoA dehydrogenases_45.21_376_8E-98_296	0.116106	0.107739	0.146406	0.130731
gi|359397305	3,4-dihydroxy 2-butanone 4-phosphate synthase	Chr.	MaoC_dehydratas	[I] COG2030 Acyl dehydratase_54.55_132_1E-45_147	-	0.0473985	0.052272	0.0475782
gi|359398247	large subunit ribosomal protein L3	Chr.	-	[I] COG1024 Enoyl-CoA hydratase/carnithine racemase_62.31_260_6E-100_293	0.0887326	0.0900787	0.121621	0.0975353
gi|359402150	hypothetical protein NSU_4777	Chr.	adh_short_C2	[I] COG0623 Enoyl-[acyl-carrier-protein] reductase (NADH)_44.35_248_1E-66_208	0.0399453	0.0302102	-	0.0397299
gi|359401396	AMP-dependent synthetase and ligase	Chr.	Thiolase_N Thiolase_C	[I] COG0183 Acetyl-CoA acetyltransferase_49.62_395_4E-132_385	0.112698	0.041947	0.133472	0.108859
gi|359398781	hypothetical protein NSU_1483	Chr.	-	[J] COG0197 Ribosomal protein L16/L10E_71.53_137_3E-63_190	0.140294	0.118323	0.177285	0.161012
gi|359400872	hypothetical protein NSU_3534	Chr.	UBA EF_TS	[J] COG0264 Translation elongation factor Ts_55.93_295_8E-73_229	0.593895	0.590453	1.14422	0.66041
gi|359401493	nitroreductase	Chr.	eIF-1a	[J] COG0361 Translation initiation factor 1 (IF-1)_83.1_71_7E-38_121	0.0960719	0.100251	0.193314	0.131396
gi|359401847	putative poly-beta-hydroxyalkanoate synthase	Chr.	MMR_HSR1 YchF-GTPase_C	[J] COG0012 Predicted GTPase, probable translation factor_64.58_367_7E-165_466	0.0416855	0.0211055	0.0537927	0.0412002
gi|359399437	cytochrome c oxidase subunit I	Chr.	DNA_pol_A_exo1	[J] COG0349 Ribonuclease D_55.88_204_1E-81_242	0.0769259	0.0705776	0.0837428	0.0777224
gi|359401843	hypothetical protein NSU_4486	Chr.	Ribosomal_L25p	[J] COG1825 Ribosomal protein L25 (general stress protein Ctc)_55.29_208_1E-76_231	0.456901	0.260192	0.610553	0.466757
gi|359398815	hypothetical protein NSU_1516	Chr.	-	[J] COG0185 Ribosomal protein S19_75_92_4E-45_140	0.223479	0.161929	0.260904	0.236027
gi|359398756	ribonucleoside-diphosphate reductase alpha chain	Chr.	-	[J] COG0093 Ribosomal protein L14_78.69_122_2E-66_197	0.333148	0.213868	0.37492	0.32418
gi|359398828	inorganic pyrophosphatase	Chr.	-	[J] COG0051 Ribosomal protein S10_80.39_102_2E-56_170	0.158847	0.112091	0.180972	0.132992
gi|359398822	propionyl-CoA carboxylase beta chain	Chr.	-	[J] COG0088 Ribosomal protein L4_52.88_208_1E-56_179	0.259158	0.235435	0.323353	0.347621
gi|359400821	short-chain dehydrogenase	Chr.	S1 S1 S1 S1 S1 S1	[J] COG0539 Ribosomal protein S1_70.49_566_0_773	0.300282	0.297067	0.341266	0.358524
gi|359399277	pseudouridylate synthase	Chr.	Ribosomal_S30AE	[J] COG1544 Ribosome-associated protein Y (PSrp-1)_35.83_187_8E-37_127	0.418873	0.304849	0.558378	0.626687
gi|359399916	two-component response regulator	Chr.	Ribosomal_L21p	[J] COG0261 Ribosomal protein L21_49.48_97_0.0000000000000001_71.6	0.313417	0.274774	0.350231	0.381455
gi|359400633	chemotaxis protein methyltransferase CheR	Chr.	NusA_N S1 KH_5	[K] COG0195 Transcription elongation factor_61.61_521_0_591	0.0982015	0.0934695	0.128711	0.119831
gi|359400522	sensory transduction histidine kinase	Chr.	PilZ HTH_31	[K] COG1476 Predicted transcriptional regulators_34.33_67_0.000003_45.1	0.181513	0.104666	0.214879	0.143619
gi|359399224	TonB-like protein	Chr.	RNA_pol_Rpb2_1 RNA_pol_Rpb2_2 RNA_pol_Rpb2_3 RNA_pol_Rpb2_45 RNA_pol_Rpb2_6 RNA_pol_Rpb2_7	[K] COG0085 DNA-directed RNA polymerase, beta subunit/140 kD subunit_72.03_1362_0_2033	0.184163	0.163761	0.19447	0.176085
gi|359401186	alanyl-tRNA synthetase	Chr.	HTH_1 LysR_substrate	[K] COG0583 Transcriptional regulator_27.52_258_0.0000000000008_68.6	0.0306273	0.0236993	-	-
gi|359399954	hypothetical protein NSU_2633	Chr.	NUDIX-like zf-NADH-PPase NUDIX	[L] COG2816 NTP pyrophosphohydrolases containing a Zn-finger, probably nucleic-acid-binding_42.17_313_7E-51_171	0.0266848	0.0251752	0.0390947	0.0412483
gi|359399354	hypothetical protein NSU_2043	Chr.	Gly-zipper_Omp OmpA	[M] COG2885 Outer membrane protein and related peptidoglycan-associated (lipo)proteins_50.34_145_1E-42_145	0.19819	0.180227	0.238267	0.219283
gi|359402580	dTDP-4-dehydrorhamnose 3,5-epimerase	pLA2	dTDP_sugar_isom	[M] COG1898 dTDP-4-dehydrorhamnose 3,5-epimerase and related enzymes_50.56_178_5E-62_191	0.105981	0.0379188	-	-
gi|359401337	preprotein translocase subunit SecA	Chr.	OMP_b-brl	[M] COG3637 Opacity protein and related surface antigens_24.83_145_0.34_31.6	0.330317	0.324985	0.515478	0.423988
gi|359398236	large subunit ribosomal protein L24	Chr.	-	[O] COG0625 Glutathione S-transferase_41.03_39_1.3_32.3	0.0279919	0.0184673	0.0322987	0.0262007
gi|359398611	alkyl hydroperoxide reductase, subunit F	Chr.	-	[H] COG0499 S-adenosylhomocysteine hydrolase_28.21_78_0.06_36.6	0.0401574	0.0245562	-	-
gi|359402129	pyruvate, water dikinase	Chr.	OEP OEP	[MU] COG1538 Outer membrane protein_30_60_1_32.7	0.0432581	0.0165895	0.05168	0.067528
gi|359397372	SPFH domain, Band 7 family protein	Chr.	-	[NT] COG2201 Chemotaxis response regulator containing a CheY-like receiver domain and a methylesterase domain_44.22_294_2E-68_218	-	-	0.100705	0.0675478
gi|359397366	UspA	Chr.	-	[O] COG0652 Peptidyl-prolyl cis-trans isomerase (rotamase) - cyclophilin family_48.78_164_2E-45_150	-	-	0.0622529	0.0451309
gi|359400709	hypothetical protein NSU_3373	Chr.	AAA AAA_2 ClpB_D2-small	[O] COG1220 ATP-dependent protease HslVU (ClpYQ), ATPase subunit_62.53_435_0_532	0.0296235	0.0229337	0.102584	0.0650336
gi|359398187	hypothetical protein NSU_0897	Chr.	Pyr_redox_2 Pyr_redox	[O] COG0492 Thioredoxin reductase_61.54_312_3E-140_400	0.015438	-	0.0772932	0.0237891
gi|359401787	aldehyde dehydrogenase	Chr.	GrpE	[O] COG0576 Molecular chaperone GrpE (heat shock protein)_50.71_140_1E-41_139	0.11023	0.0823046	0.205775	0.13084
gi|359401684	hypothetical protein NSU_4337	Chr.	SurA_N_3 Rotamase_2	[O] COG0760 Parvulin-like peptidyl-prolyl isomerase_26.75_385_0.000000000000000001_91.3	0.0656005	0.0424506	0.0799887	0.0699527
gi|359399204	phosphoglucosamine mutase	Chr.	Cpn60_TCP1	[O] COG0459 Chaperonin GroEL (HSP60 family)_75.95_524_0_728	2.22803	2.29045	3.91836	4.19617
gi|359397455	3-methyl-2-oxobutanoate hydroxymethyltransferase	Chr.	FixH	[P] COG5456 Predicted integral membrane protein linked to a cation pump_38.85_139_0.0000000000000003_72	-	-	0.0540276	0.0477149
gi|359400552	hypothetical protein NSU_3216	Chr.	Plug TonB_dep_Rec	[P] COG4774 Outer membrane receptor for monomeric catechols_38.08_730_2E-135_421	0.0103725	0.0100701	0.0475028	0.0310677
gi|359398959	nicotinate-nucleotide pyrophosphorylase (carboxylating)	Chr.	-	[P] COG1117 ABC-type phosphate transport system, ATPase component_73.9_249_5E-141_397	0.0384089	0.0284391	-	0.0389311
gi|359398971	metallophosphoesterase	Chr.	-	[P] COG3746 Phosphate-selective porin_38.44_450_2E-94_294	0.0217464	0.0178111	-	-
gi|359398595	carboxymethylenebutenolidase	Chr.	-	[Q] COG1228 Imidazolonepropionase and related amidohydrolases_68.67_399_3E-161_460	0.0966292	0.0869497	0.15888	0.155391
gi|359397448	periplasmic beta-glucosidase	Chr.	MMR_HSR1	[R] COG0218 Predicted GTPase_55.61_205_1E-74_225	-	-	0.0357474	0.0334004
gi|359399086	acetoacetyl-CoA reductase	Chr.	vWF_A VWA_2 DUF3520	[R] COG2304 Uncharacterized protein containing a von Willebrand factor type A (vWA) domain_50.92_489_2E-149_445	0.0538319	0.0401449	0.081865	0.052336
gi|359398505	glutathione transferase zeta 1	Chr.	-	[R] COG0496 Predicted acid phosphatase_50_252_1E-79_241	0.101545	0.0539584	0.14435	0.103388
gi|359402453	AcrB/AcrD/AcrF family protein	pLA1	ADH_N ADH_zinc_N	[R] COG1064 Zn-dependent alcohol dehydrogenases_62.43_338_1E-141_405	0.144996	0.0885313	0.17127	0.14747
gi|359398336	OsmC-like protein	Chr.	-	[R] COG0523 Putative GTPases (G3E family)_58.1_327_2E-116_343	0.071918	0.0729507	0.0944204	0.104013
gi|359401304	3-dehydroquinate synthase	Chr.	YfiO	[R] COG4105 DNA uptake lipoprotein_55.13_234_8E-87_261	0.1271	0.0968346	0.183595	0.232025
gi|359401518	putative ABC transporter ATP-binding protein	Chr.	DUF885	[S] COG4805 Uncharacterized protein conserved in bacteria_32.94_428_1E-58_207	0.0263831	0.0210691	-	0.0296149
gi|359398244	large subunit ribosomal protein L2	Chr.	-	[S] COG1704 Uncharacterized conserved protein_50.26_191_2E-45_150	0.118047	0.114677	0.199332	0.132503
gi|359402147	hypothetical protein NSU_4774	Chr.	Usp	[T] COG0589 Universal stress protein UspA and related nucleotide-binding proteins_29.27_287_1E-24_100	0.63152	0.280447	0.796656	0.490796
gi|359397466	oxidoreductase	Chr.	SRP54_N SRP54 SRP_SPB	[U] COG0541 Signal recognition particle GTPase_64.71_425_3E-157_457	-	-	0.0615223	0.0309258
gi|359399518	N-acetyl-gamma-glutamyl-phosphate reductase	Chr.	MotA_ExbB	[U] COG0811 Biopolymer transport proteins_39.41_203_0.000000000000000004_81.6	0.357831	0.325446	0.38352	0.405798
Cluster 6
gi|359401539	NADH dehydrogenase I subunit E	Chr.	ATP-synt_ab_N ATP-synt_ab ATP-synt_ab_C	[C] COG0055 F0F1-type ATP synthase, beta subunit_80.39_459_0_705	1.61581	1.31281	1.42822	1.43205
gi|359397336	peptidylprolyl isomerase	Chr.	Bac_luciferase	[C] COG2141 Coenzyme F420-dependent N5,N10-methylene tetrahydromethanopterin reductase and related flavin-dependent oxidoreductases_42.63_319_3E-74_236	-	0.0964472	0.0513262	0.0214272
gi|359399170	metallo-beta-lactamase	Chr.	Pyrophosphatase	[C] COG0221 Inorganic pyrophosphatase_60.92_174_3E-76_226	0.1349	0.0853174	0.0988652	0.0704638
gi|359401643	pyruvate dehydrogenase E1 component subunit alpha	Chr.	Fer4_7	[C] COG1143 Formate hydrogenlyase subunit 6/NADH:ubiquinone oxidoreductase 23 kD subunit (chain I)_77.64_161_1E-91_264	0.0502969	0.0458001	0.0472102	0.0426633
gi|359399302	hypothetical protein NSU_1992	Chr.	Fer4_10 DUF3470	[C] COG1146 Ferredoxin_75_112_8E-60_179	0.0775037	0.063988	0.0708153	0.063995
gi|359399271	DnaK suppressor protein	Chr.	Fumerase Fumerase_C	[C] COG1951 Tartrate dehydratase alpha subunit/Fumarate hydratase class I, N-terminal domain_73.31_311_9E-167_475	0.0696072	0.0544515	0.0529633	0.0483392
gi|359401624	cobalamin biosynthetic protein CobC	Chr.	Fer2_4 NADH-G_4Fe-4S_3 Molybdopterin Molybdopterin DUF1982	[C] COG1034 NADH dehydrogenase/NADH:ubiquinone oxidoreductase 75 kD subunit (chain G)_55.16_669_0_695	0.139282	0.100916	0.101419	0.0903985
gi|359400194	small subunit ribosomal protein S1	Chr.	E1_dh	[C] COG1071 Pyruvate/2-oxoglutarate dehydrogenase complex, dehydrogenase (E1) component, eukaryotic type, alpha subunit_40.06_317_9E-71_224	0.0648397	-	0.049833	-
gi|359401657	lipoic acid synthetase	Chr.	Citrate_synt	[C] COG0372 Citrate synthase_74.06_424_0_673	0.413296	0.376388	0.379525	0.332196
gi|359401574	CTP synthase	Chr.	Complex1_49kDa	[C] COG0649 NADH:ubiquinone oxidoreductase 49 kD subunit 7_65.56_392_0_565	0.115663	0.0513332	0.0515671	0.0706539
gi|359400198	3-phosphoshikimate 1-carboxyvinyltransferase	Chr.	Fer2	[C] COG0633 Ferredoxin_46.15_52_0.0000000002_55.1	0.0797077	-	-	0.0711055
gi|359400388	ATP synthase F1, beta subunit	Chr.	Pro_dh Aldedh	[C] COG4230 Delta 1-pyrroline-5-carboxylate dehydrogenase_63.36_767_0_883	0.113983	0.0827137	0.0519373	0.0746185
gi|359397322	catalase	Chr.	Pyr_redox_2 Pyr_redox Pyr_redox_dim	[C] COG1249 Pyruvate/2-oxoglutarate dehydrogenase complex, dihydrolipoamide dehydrogenase (E3) component, and related enzymes_47.66_449_7E-132_389	-	0.0229337	0.0189097	0.0250131
gi|359401621	nicotinate-nucleotide--dimethylbenzimidazole phosphoribosyltransferase	Chr.	Complex1_51K SLBB NADH_4Fe-4S	[C] COG1894 NADH:ubiquinone oxidoreductase, NADH-binding (51 kD) subunit_77.59_424_0_677	0.0397332	-	0.0293416	0.0357666
gi|359400643	beta-lactamase	Chr.	Aconitase_B_N Aconitase_2_N Aconitase	[C] COG1049 Aconitase B_87.27_919_0_1640	0.196004	0.167085	0.0676373	0.122107
gi|359397334	antibiotic transport system ATP-binding protein	Chr.	Iso_dh	[CE] COG0473 Isocitrate/isopropylmalate dehydrogenase_52.11_355_1E-124_362	-	0.126402	0.122716	0.051567
gi|359398304	coproporphyrinogen III oxidase	Chr.	-	[CR] COG0604 NADPH:quinone reductase and related Zn-dependent oxidoreductases_29.38_354_1E-33_127	0.0562072	0.0226577	-	0.0214717
gi|359398920	ATP-dependent RNA helicase RhlE	Chr.	-	[D] COG0206 Cell division GTPase_68.34_338_8E-127_380	0.0776599	0.0462843	0.0617488	0.0461202
gi|359397701	butyryl-CoA dehydrogenase	Chr.	OCD_Mu_crystall	[E] COG2423 Predicted ornithine cyclodeaminase, mu-crystallin homolog_28.81_302_4E-26_106	-	0.0213293	-	0.0214102
gi|359399060	enoyl-[acyl-carrier protein] reductase I	Chr.	AA_kinase ACT ACT_7	[E] COG0527 Aspartokinases_61.69_415_6E-172_488	0.083593	0.0260607	0.0708704	0.0508238
gi|359398486	phosphate transport system ATP-binding protein	Chr.	-	[E] COG0346 Lactoylglutathione lyase and related lyases_37.69_130_4E-22_87.4	0.101548	0.0554018	0.0844412	0.0793394
gi|359399019	4Fe-4S ferredoxin, iron-sulfur binding	Chr.	-	[E] COG0346 Lactoylglutathione lyase and related lyases_31.79_173_0.0000000000000006_73.2	0.0997468	0.0539375	0.091847	0.0808829
gi|359397338	geranyltranstransferase	Chr.	-	[E] COG0626 Cystathionine beta-lyases/cystathionine gamma-synthases_46.9_371_1E-116_346	-	0.0203556	0.0209088	-
gi|359399314	5-methyltetrahydrofolate--homocysteine methyltransferase	Chr.	Aldedh	[E] COG0014 Gamma-glutamyl phosphate reductase_57.52_419_4E-155_446	0.0508248	-	0.0284384	0.0301114
gi|359401536	NADH dehydrogenase I subunit D	Chr.	Aminotran_5	[E] COG1003 Glycine cleavage system protein P (pyridoxal-binding), C-terminal domain_65.64_518_0_577	0.212948	0.147063	0.160012	0.153154
gi|359399588	hypothetical protein NSU_2275	Chr.	Creatinase_N Peptidase_M24	[E] COG0006 Xaa-Pro aminopeptidase_50.67_596_0_558	0.0696006	0.0346549	0.0262279	0.0198305
gi|359401334	glutamate N-acetyltransferase / amino-acid N-acetyltransferase	Chr.	PALP	[E] COG0133 Tryptophan synthase beta chain_68.95_409_0_601	0.0741991	0.0518331	0.0529599	0.0451729
gi|359398239	large subunit ribosomal protein L29	Chr.	-	[E] COG0260 Leucyl aminopeptidase_53.66_451_3E-150_438	0.120761	0.116094	0.120656	0.0872845
gi|359397379	UspA	Chr.	-	[E] COG3186 Phenylalanine-4-hydroxylase_49.82_273_4E-87_263	-	-	0.0262279	0.052359
gi|359401531	acetyl-CoA C-acetyltransferase	Chr.	GCV_H	[E] COG0509 Glycine cleavage system H protein (lipoate-binding)_59.83_117_1E-36_122	0.0910843	-	-	0.0619008
gi|359399003	alcohol dehydrogenase zinc-binding domain protein	Chr.	-	[E] COG0624 Acetylornithine deacetylase/Succinyl-diaminopimelate desuccinylase and related deacylases_33.24_373_2E-47_167	0.0340927	-	0.0209823	0.0286318
gi|359399458	aminomethyl transferase	Chr.	Peptidase_M1 DUF3458	[E] COG0308 Aminopeptidase N_47.61_901_0_725	0.0295132	0.0299341	-	0.0213644
gi|359399587	hypothetical protein NSU_2274	Chr.	Peptidase_S9_N Peptidase_S9	[E] COG1770 Protease II_44.62_688_0_555	0.0165707	0.0138637	-	0.00954297
gi|359401383	glyceraldehyde 3-phosphate dehydrogenase	Chr.	ILVD_EDD	[EG] COG0129 Dihydroxyacid dehydratase/phosphogluconate dehydratase_78.1_612_0_913	0.0665126	0.0210691	0.013068	0.0158885
gi|359398978	protein-L-isoaspartate O-methyltransferase	Chr.	-	[EG] COG0129 Dihydroxyacid dehydratase/phosphogluconate dehydratase_58.17_600_0_688	0.105607	0.0882003	0.0433785	0.0349546
gi|359399445	threonine synthase	Chr.	Pyr_redox_2 Pyr_redox	[ER] COG0493 NADPH-dependent glutamate synthase beta chain and related oxidoreductases_61.94_494_0_582	0.0608157	0.0578509	0.0347869	0.0428014
gi|359398498	phosphoenolpyruvate carboxylase	Chr.	-	[F] COG0044 Dihydroorotase and related cyclic amidohydrolases_37.17_382_1E-65_216	0.030256	0.0189594	0.0209823	-
gi|359401309	peptidase M48, Ste24p	Chr.	IMPDH CBS CBS	[F] COG0516 IMP dehydrogenase/GMP reductase_52.02_248_7E-79_246	0.0895454	0.0594309	0.0674392	0.0935918
gi|359398703	flagellar FliL protein	Chr.	-	[F] COG0563 Adenylate kinase and related kinases_47.66_214_2E-64_199	0.0897223	0.0793194	0.0847103	0.0889231
gi|359398103	fatty-acyl-CoA synthase	Chr.	-	[F] COG0046 Phosphoribosylformylglycinamidine (FGAM) synthase, synthetase domain_63.37_677_0_849	0.0440873	0.0390685	0.0318899	0.0309258
gi|359399511	short-chain dehydrogenase/reductase SDR	Chr.	MGS AICARFT_IMPCHas	[F] COG0138 AICAR transformylase/IMP cyclohydrolase PurH (only IMP cyclohydrolase domain in Aful)_63.52_529_0_595	0.0177613	-	0.0153203	-
gi|359401322	alkyl hydroperoxide reductase/thiol specific antioxidant/Mal allergen	Chr.	GATase_7 Pribosyltran	[F] COG0034 Glutamine phosphoribosylpyrophosphate amidotransferase_65_460_0_602	0.0432386	-	-	0.0227017
gi|359401145	phenylacetic acid degradation protein PaaD	Chr.	HpcH_HpaI	[G] COG2301 Citrate lyase beta subunit_44.44_279_4E-66_209	0.13745	0.0408645	0.115312	0.0468016
gi|359398996	nucleotide-binding protein	Chr.	-	[G] COG0800 2-keto-3-deoxy-6-phosphogluconate aldolase_52.66_188_4E-64_198	0.109168	0.0600918	0.0733278	0.052254
gi|359401484	F-type H+-transporting ATPase subunit gamma	Chr.	PGK	[G] COG0126 3-phosphoglycerate kinase_63.91_399_4E-148_426	0.119119	0.0572433	0.0773978	0.0697358
gi|359401545	NADH dehydrogenase I subunit J	Chr.	Transaldolase	[G] COG0176 Transaldolase_69.91_216_2E-98_285	0.264333	0.218243	0.252609	0.215121
gi|359397998	protease IV	Chr.	-	[G] COG0148 Enolase_77.57_419_0_627	0.317426	0.297675	0.259463	0.214102
gi|359398086	molybdopterin binding domain-containing protein	Chr.	-	[G] COG0698 Ribose 5-phosphate isomerase RpiB_47.86_140_7E-41_134	0.129043	0.124662	0.0834762	0.0967776
gi|359398168	N-formimino-L-glutamate deiminase	Chr.	-	[G] COG0574 Phosphoenolpyruvate synthase/pyruvate phosphate dikinase_56.13_791_0_902	0.0236817	0.00947971	-	-
gi|359401485	F-type H+-transporting ATPase subunit alpha	Chr.	Glycolytic	[G] COG3588 Fructose-1,6-bisphosphate aldolase_55.21_288_1E-114_333	0.465312	0.35497	0.252004	0.337978
gi|359400176	cell division protease FtsH	Chr.	PEP_mutase	[G] COG2513 PEP phosphonomutase and related enzymes_33.68_190_9E-24_98.2	0.0567579	0.0448651	0.0394154	0.0469364
gi|359401392	sulfate adenylyltransferase subunit 2	Chr.	PGI	[G] COG0166 Glucose-6-phosphate isomerase_43.35_519_1E-131_394	0.0670863	0.0449718	0.032705	0.0451993
gi|359402209	putative membrane-anchored protein	Chr.	PPDK_N PEP-utilizers PEP-utilizers_C	[G] COG0574 Phosphoenolpyruvate synthase/pyruvate phosphate dikinase_57.16_789_0_897	0.0990693	0.0501004	0.0408501	0.0547541
gi|359399578	L-carnitine dehydratase/bile acid-inducible protein F	Chr.	Aminotran_1_2	[H] COG0156 7-keto-8-aminopelargonate synthetase and related enzymes_50.8_376_2E-144_417	0.0192087	0.0178111	0.0183595	-
gi|359397995	trigger factor	Chr.	-	[H] COG0054 Riboflavin synthase beta-chain_59.02_122_5E-41_134	0.0659827	0.0579029	0.0603241	0.0547149
gi|359399391	hypothetical protein NSU_2080	Chr.	FAD_syn Flavokinase	[H] COG0196 FAD synthase_41.81_299_3E-75_234	0.0378422	0.0251752	0.0255339	0.0238574
gi|359398326	guanylate kinase	Chr.	-	[H] COG4206 Outer membrane cobalamin receptor protein_34.39_157_0.000000000005_70.5	0.0111514	-	-	0.0095232
gi|359401288	glucose-6-phosphate isomerase	Chr.	AMP-binding	[H] COG1541 Coenzyme F390 synthetase_60.87_437_0_526	0.0926753	0.0567065	0.043294	-
gi|359398376	UDP-glucose 4-epimerase	Chr.	-	[HE] COG1932 Phosphoserine aminotransferase_64.94_385_2E-170_481	0.0571207	0.0496264	0.0519842	0.0546625
gi|359399156	heavy metal translocating P-type ATPase	Chr.	Carboxyl_trans	[I] COG4799 Acetyl-CoA carboxylase, carboxyltransferase component (subunits alpha and beta)_69.72_535_0_766	0.0467633	0.0398811	0.0458189	0.0412827
gi|359399188	FAD-dependent pyridine nucleotide-disulfide oxidoreductase	Chr.	CoA_trans	[I] COG2057 Acyl CoA:acetate/3-ketoacid CoA transferase, beta subunit_68.6_207_5E-89_261	0.0394742	0.0352453	0.036719	0.0333047
gi|359400959	SPFH domain-containing protein/band 7 family protein	Chr.	FabA	[I] COG0764 3-hydroxymyristoyl/3-hydroxydecanoyl-(acyl carrier protein) dehydratases_46.45_155_3E-47_150	0.497725	0.314588	0.406532	0.334383
gi|359401411	inorganic pyrophosphatase	Chr.	CPSase_L_chain CPSase_L_D2 Biotin_carb_C Biotin_lipoyl	[I] COG4770 Acetyl/propionyl-CoA carboxylase, alpha subunit_59.5_684_0_775	0.0987763	0.0405148	0.0413217	0.0333212
gi|359401287	signal peptidase I	Chr.	Aldedh MaoC_dehydratas	[I] COG2030 Acyl dehydratase_51.16_172_5E-46_162	0.112739	0.0978917	0.0924155	0.0691369
gi|359401405	translation initiation factor IF-1	Chr.	MM_CoA_mutase B12-binding	[I] COG1884 Methylmalonyl-CoA mutase, N-terminal domain/subunit_70.4_571_0_820	0.133884	0.0226577	0.0232327	0.0761099
gi|359400911	hypothetical protein NSU_3571	Chr.	Prenyltransf	[I] COG0020 Undecaprenyl pyrophosphate synthase_55.75_226_1E-75_229	0.0422613	-	-	0.0309258
gi|359401179	dihydrodipicolinate synthase	Chr.	Acyl-CoA_dh_N Acyl-CoA_dh_M Acyl-CoA_dh_1 Acyl-CoA_dh_C	[I] COG1960 Acyl-CoA dehydrogenases_44.39_588_3E-140_420	0.0292503	-	-	0.0119287
gi|359401735	hypothetical protein NSU_4387	Chr.	DUF3448 AMP-binding DUF4009	[I] COG0365 Acyl-coenzyme A synthetases/AMP-(fatty) acid ligases_68.62_650_0_903	0.157073	0.101555	0.0757607	0.0975626
gi|359401432	hypothetical protein NSU_4086	Chr.	adh_short	[IQR] COG1028 Dehydrogenases with different specificities (related to short-chain alcohol dehydrogenases)_33.2_244_0.000000000000006_72.4	0.0398199	-	-	0.0355528
gi|359398760	antibiotic transport system ATP-binding protein	Chr.	-	[J] COG0186 Ribosomal protein S17_68_75_2E-22_84	0.562264	0.146919	0.428206	0.323693
gi|359398729	acetyl-CoA acyltransferase	Chr.	-	[J] COG0256 Ribosomal protein L18_58.54_82_6E-22_84	0.460242	0.163639	0.406348	0.374902
gi|359398507	4-hydroxyphenylpyruvate dioxygenase	Chr.	-	[J] COG0081 Ribosomal protein L1_63.52_233_5E-71_217	0.597597	0.333638	0.583862	0.514263
gi|359398218	large subunit ribosomal protein L17	Chr.	Ribosomal_L9_N Ribosomal_L9_C	[J] COG0359 Ribosomal protein L9_53.99_163_3E-60_187	0.311434	0.287066	0.303929	0.303398
gi|359398813	hypothetical protein NSU_1514	Chr.	-	[J] COG0091 Ribosomal protein L22_68.55_124_3E-51_159	0.597643	0.257272	0.401266	0.362193
gi|359398671	type I phosphodiesterase/nucleotide pyrophosphatase	Chr.	-	[J] COG0099 Ribosomal protein S13_81.82_110_2E-60_182	1.37843	1.08124	1.10733	1.32605
gi|359398508	phenylalanine-4-hydroxylase	Chr.	-	[J] COG0080 Ribosomal protein L11_75.18_141_6E-78_228	0.549104	0.362721	0.440352	0.521603
gi|359398212	MutT/NUDIX family protein	Chr.	Ribosomal_S18	[J] COG0238 Ribosomal protein S18_81.69_71_2E-37_120	0.535385	0.103218	0.259656	0.454169
gi|359401731	cysteine synthase A	Chr.	tRNA-synt_1g	[J] COG0143 Methionyl-tRNA synthetase_56.97_509_0_575	0.0577242	0.0207305	0.0366455	0.0491116
gi|359400858	FAD dependent oxidoreductase	Chr.	Ribosomal_S2	[J] COG0052 Ribosomal protein S2_64.71_238_2E-113_328	0.500358	0.250305	0.319679	0.421436
gi|359398745	methylenetetrahydrofolate dehydrogenase (NADP+) / methenyltetrahydrofolate cyclohydrolase	Chr.	-	[J] COG0094 Ribosomal protein L5_71.76_170_3E-90_262	1.49601	0.839467	0.66719	0.6542
gi|359398459	pterin-4-alpha-carbinolamine dehydratase	Chr.	-	[J] COG0064 Asp-tRNAAsn/Glu-tRNAGln amidotransferase B subunit (PET112 homolog)_65.72_493_0_613	0.069647	0.0462843	0.04262	0.0430297
gi|359398735	acyl-CoA thioesterase II	Chr.	-	[J] COG0097 Ribosomal protein L6P/L9E_57.06_177_1E-69_209	0.536846	0.312145	0.363409	0.286283
gi|359398207	dihydrolipoamide dehydrogenase	Chr.	Ribosomal_S6	[J] COG0360 Ribosomal protein S6_58.49_106_8E-43_138	0.446656	0.062938	0.0902258	0.113085
gi|359399920	general stress protein	Chr.	Ribosomal_L27	[J] COG0211 Ribosomal protein L27_65.67_67_2E-27_94.4	0.822394	0.113757	0.214214	0.227956
gi|359398752	ribonucleoside-diphosphate reductase beta chain	Chr.	-	[J] COG0198 Ribosomal protein L24_64.08_103_6E-40_129	0.110618	-	0.0813065	0.073958
gi|359401792	hypothetical protein NSU_4439	Chr.	tRNA-synt_1b	[J] COG0162 Tyrosyl-tRNA synthetase_60.19_412_5E-170_483	0.0325563	0.0290619	-	0.0293763
gi|359400637	hypothetical protein NSU_3301	Chr.	Ribosomal_S15	[J] COG0184 Ribosomal protein S15P/S13E_71.91_89_2E-43_136	0.624092	0.224629	0.266896	0.239194
gi|359400974	protocatechuate 4,5-dioxygenase, beta chain	Chr.	tRNA_anti tRNA-synt_2 GAD	[J] COG0173 Aspartyl-tRNA synthetase_69.58_595_0_868	0.113575	0.0788803	0.107396	0.065134
gi|359398727	acyl-CoA dehydrogenase domain-containing protein	Chr.	-	[J] COG1841 Ribosomal protein L30/L7E_63.64_55_4E-20_75.5	0.299719	-	0.148975	0.135987
gi|359400053	TonB-dependent siderophore receptor	Chr.	Arg_tRNA_synt_N tRNA-synt_1d DALR_1	[J] COG0018 Arginyl-tRNA synthetase_53.07_586_0_586	0.0886177	0.0843146	0.0578116	0.0627824
gi|359401299	propionyl-CoA carboxylase alpha chain	Chr.	tRNA-synt_2c tRNA_SAD DHHA1	[J] COG0013 Alanyl-tRNA synthetase_67.28_874_0_1014	0.0266526	0.018338	0.0189097	0.0215354
gi|359399251	molecular chaperone Hsp33	Chr.	Ribosomal_L28	[J] COG0227 Ribosomal protein L28_62.37_93_2E-36_119	0.146178	0.0830781	0.086552	0.112852
gi|359398736	hypothetical protein NSU_1438	Chr.	-	[J] COG0096 Ribosomal protein S8_67.69_130_2E-57_175	0.597084	0.263237	0.317082	0.433073
gi|359402143	putative phospholipid-binding domain protein	Chr.	Lactamase_B Beta-Casp RMMBL	[J] COG1236 Predicted exonuclease of the beta-lactamase fold involved in RNA processing_50.55_451_9E-157_452	0.13693	0.0523748	0.0634836	0.0983453
gi|359398835	hypothetical protein NSU_1536	Chr.	-	[J] COG0049 Ribosomal protein S7_80.13_156_5E-90_259	1.16112	0.50635	0.619494	0.728808
gi|359398090	large subunit ribosomal protein L11	Chr.	-	[J] COG0522 Ribosomal protein S4 and related proteins_70.73_205_3E-109_312	2.35643	1.26355	1.09744	1.94408
gi|359398726	PmbA protein	Chr.	-	[J] COG0200 Ribosomal protein L15_64.37_87_2E-32_112	0.435129	0.338744	0.314793	0.416482
gi|359398831	histidyl-tRNA synthetase	Chr.	-	[J] COG0480 Translation elongation factors (GTPases)_68.6_688_0_980	0.938232	0.63821	0.489781	0.791843
gi|359399381	Enoyl-CoA hydratase/isomerase	Chr.	tRNA-synt_1 Anticodon_1	[J] COG0060 Isoleucyl-tRNA synthetase_49.4_992_0_875	0.0375347	0.0264079	0.0115392	0.0357105
gi|359399564	LuxR family transcriptional regulator protein	Chr.	GTP_EFTU GTP_EFTU_D2	[J] COG4108 Peptide chain release factor RF-3_56.51_522_0_541	0.0188541	-	-	0.0143145
gi|359399240	peptide chain release factor RF-3	Chr.	Ribosomal_L13	[J] COG0102 Ribosomal protein L13_71.81_149_3E-74_219	0.110346	0.0956488	0.0912542	0.0999142
gi|359401829	pyruvate kinase	Chr.	tRNA_synt_2f DALR_1	[J] COG0751 Glycyl-tRNA synthetase, beta subunit_45.66_749_2E-178_528	0.0252883	0.013355	-	0.0143159
gi|359401666	two component, sigma54 specific, fis family transcriptional regulator	Chr.	tRNA-synt_1c	[J] COG0008 Glutamyl- and glutaminyl-tRNA synthetases_53.7_460_7E-153_444	0.0347675	-	0.0276525	0.0309753
gi|359398590	peptidase S1C, Do	Chr.	-	[K] COG2188 Transcriptional regulators_46.12_232_9E-62_194	0.0990434	0.0539853	0.0626327	0.091825
gi|359397316	carbamoyl-phosphate synthase large subunit	Chr.	cNMP_binding TIR-like	[K] COG4271 Predicted nucleotide-binding protein containing TIR -like domain_37.84_148_6E-29_108	-	0.0470394	0.0442416	0.0348768
gi|359399569	FAD dependent oxidoreductase	Chr.	CSD CSD	[K] COG1278 Cold shock proteins_60.61_66_2E-21_82.4	0.592498	0.485551	0.356699	0.469018
gi|359401204	IMP dehydrogenase	Chr.	HTH_1 LysR_substrate	[K] COG0583 Transcriptional regulator_33.23_313_5E-44_152	0.0494017	0.0387001	-	0.0474037
gi|359401736	pyruvate,orthophosphate dikinase	Chr.	Acetyltransf_1	[KR] COG0454 Histone acetyltransferase HPA2 and related acetyltransferases_28.57_147_0.0000000001_58.2	0.0835996	0.0458001	0.045961	0.0428204
gi|359397468	carbon-monoxide dehydrogenase medium chain	Chr.	LexA_DNA_bind Peptidase_S24	[KT] COG1974 SOS-response transcriptional repressors (RecA-mediated autopeptidases)_57.92_240_1E-86_257	-	-	0.033194	0.0485517
gi|359397678	phosphoribosylglycinamide formyltransferase	Chr.	Bac_DNA_binding	[L] COG0776 Bacterial nucleoid DNA-binding protein_59.34_91_1E-32_110	-	0.0758377	-	0.0758459
gi|359398204	succinyl-CoA synthetase alpha subunit	Chr.	DNA_pol3_beta DNA_pol3_beta_2 DNA_pol3_beta_3	[L] COG0592 DNA polymerase sliding clamp subunit (PCNA homolog)_55.56_378_7E-138_398	0.29463	0.219667	0.110981	0.112125
gi|359399780	lipopolysaccharide export system permease protein	Chr.	HATPase_c DNA_gyraseB Toprim DNA_gyraseB_C	[L] COG0187 Type IIA topoisomerase (DNA gyrase/topo II, topoisomerase IV), B subunit_62.75_843_0_919	0.0603804	0.0466521	0.0251686	0.0555745
gi|359401790	Short-chain dehydrogenase/reductase, SDR family	Chr.	HATPase_c DNA_gyraseB Toprim DNA_gyraseB_C	[L] COG0187 Type IIA topoisomerase (DNA gyrase/topo II, topoisomerase IV), B subunit_59.51_652_0_744	0.011217	-	-	0.00948074
gi|359399425	diaminopimelate decarboxylase	Chr.	EPSP_synthase	[M] COG0766 UDP-N-acetylglucosamine enolpyruvyl transferase_59.81_428_2E-161_462	0.0370513	-	0.0293416	0.0293763
gi|359399576	hypothetical protein NSU_2263	Chr.	OmpA	[M] COG2885 Outer membrane protein and related peptidoglycan-associated (lipo)proteins_41.07_112_0.00000000000000009_74.7	1.34195	0.808124	1.00786	1.26545
gi|359398844	hypothetical protein NSU_1545	Chr.	-	[M] COG2885 Outer membrane protein and related peptidoglycan-associated (lipo)proteins_51.27_158_2E-41_137	0.219699	-	0.210717	0.104859
gi|359400224	3R-hydroxymyristoyl ACP dehydrase	Chr.	LolA	[M] COG2834 Outer membrane lipoprotein-sorting protein_27.56_156_0.000000000000000008_79	0.0714783	0.0377628	0.0592585	0.0355528
gi|359397374	phosphoenolpyruvate synthase	Chr.	-	[M] COG0707 UDP-N-acetylglucosamine:LPS N-acetylglucosamine transferase_45.81_358_4E-83_259	-	-	0.0275573	0.0286318
gi|359398235	large subunit ribosomal protein L5	Chr.	-	[M] COG0449 Glucosamine 6-phosphate synthetase, contains amidotransferase and phosphosugar isomerase domains_62.11_607_0_738	0.0397203	0.0308006	0.019972	0.02939
gi|359398196	iron complex transport system ATP-binding protein	Chr.	GTP_EFTU GTP_EFTU_D2 EFG_C LepA_C	[M] COG0481 Membrane GTPase LepA_75.17_604_0_887	0.0477138	0.0479406	0.0204109	0.0198305
gi|359399093	OstA-like protein	Chr.	Flagellin_N Flagellin_C	[N] COG1344 Flagellin and related hook-associated proteins_36.92_279_2E-50_168	0.0801379	-	0.0324166	0.0286289
gi|359400953	catalase/peroxidase	Chr.	OmpH	[S] COG0327 Uncharacterized conserved protein_30_90_3.5_29.3	0.179851	0.0914642	0.159433	0.0984057
gi|359397311	hypothetical protein NSU_0028	Chr.	Glyoxalase_2	[E] COG0346 Lactoylglutathione lyase and related lyases_28.79_132_0.008_35	-	0.109613	0.663089	0.940469
gi|359398473	type IV secretion system protein VirB4	Chr.	-	[M] COG3637 Opacity protein and related surface antigens_25_160_0.002_38.9	0.7548	0.201724	0.44127	0.466061
gi|359401687	dihydrolipoamide dehydrogenase	Chr.	SecG	[U] COG1314 Preprotein translocase subunit SecG_59.38_32_0.0005_38.5	0.0921814	-	0.0994906	0.0618516
gi|359398219	DNA-directed RNA polymerase subunit alpha	Chr.	Peptidase_M2	[E] COG2317 Zn-dependent carboxypeptidase_28.57_168_0.05_37.4	0.0416471	0.0339691	0.0308305	0.0317251
gi|359397328	small subunit ribosomal protein S4	Chr.	-	[S] COG1357 Uncharacterized low-complexity proteins_26.83_82_0.28_32.7	-	0.0502223	0.082921	0.0508138
gi|359399089	leucyl-tRNA synthetase	Chr.	Phosphodiest	[G] COG0696 Phosphoglyceromutase_28.71_101_0.001_42.7	0.024295	0.0151051	-	0.018232
gi|359401331	thioredoxin 1	Chr.	SapC	[C] COG0280 Phosphotransacetylase_27.5_120_0.18_33.9	0.0532038	0.0432344	0.0314735	0.0284422
gi|359401713	glutathione synthase	Chr.	-	[U] COG5010 Flp pilus assembly protein TadD, contains TPR repeats_33.87_62_0.19_34.7	0.238055	0.188986	0.121639	0.102252
gi|359401567	anthranilate phosphoribosyltransferase	Chr.	PA Peptidase_M28	[R] COG2234 Predicted aminopeptidases_26.34_262_0.005_40	0.0381968	0.0270901	0.0178737	0.0166524
gi|359402087	secretion protein HlyD family protein	Chr.	SnoaL_4	[LK] COG1197 Transcription-repair coupling factor (superfamily II helicase)_32.2_59_0.054_33.9	0.227654	0.219057	0.220139	0.175336
gi|359399801	outer membrane lipoprotein-sorting protein	Chr.	Plug TonB_dep_Rec	[P] COG1629 Outer membrane receptor proteins, mostly Fe transport_27.59_145_0.00001_50.4	0.0145316	-	-	0.0119499
gi|359402588	hypothetical protein NSU_pLA2036	pLA2	-	[G] COG0126 3-phosphoglycerate kinase_37.68_69_1.1_33.1	0.0307569	0.0236993	-	0.0292759
gi|359397677	phosphoribosylformylglycinamidine cyclo-ligase	Chr.	DnaJ DnaJ_C DnaJ_C	[O] COG2214 DnaJ-class molecular chaperone_39.38_320_2E-54_181	-	0.0236993	-	0.0237891
gi|359400222	surface antigen (D15)	Chr.	Peptidase_M13_N Peptidase_M13	[O] COG3590 Predicted metalloendopeptidase_47.38_686_0_555	0.150851	0.12183	0.128721	0.146823
gi|359399213	hypothetical protein NSU_1904	Chr.	Cpn10	[O] COG0234 Co-chaperonin GroES (HSP10)_80_95_2E-39_126	4.70256	2.54939	2.91352	2.28375
gi|359400744	hypothetical protein NSU_3408	Chr.	FtsH_ext AAA Peptidase_M41	[O] COG0465 ATP-dependent Zn proteases_60.34_638_0_690	0.0399453	-	0.0303372	0.0179196
gi|359401752	rod shape-determining protein MreB and related protein	Chr.	HSP70	[O] COG0443 Molecular chaperone_77.39_606_0_936	0.303255	0.212668	0.259391	0.212006
gi|359401746	GTP-dependent nucleic acid-binding protein EngD	Chr.	DnaJ DnaJ_CXXCXGXG DnaJ_C	[O] COG0484 DnaJ-class molecular chaperone with C-terminal Zn finger domain_55.05_376_1E-140_405	0.032719	-	0.0204271	-
gi|359399064	carboxyl-terminal processing protease	Chr.	Thioredoxin_3 Pyr_redox_2 Pyr_redox	[O] COG3634 Alkyl hydroperoxide reductase, large subunit_67.88_523_0_706	0.0279686	0.0242099	0.0255992	0.0190039
gi|359399956	XRE family transcriptional regulator	Chr.	Pro_isomerase	[O] COG0652 Peptidyl-prolyl cis-trans isomerase (rotamase) - cyclophilin family_59.18_147_6E-55_171	0.208906	0.186296	0.146545	0.152076
gi|359398467	polyphosphate kinase	Chr.	-	[O] COG0545 FKBP-type peptidyl-prolyl cis-trans isomerases 1_43.62_94_3E-20_84.7	0.184549	0.0620074	0.0730826	0.115741
gi|359399062	ubiquinone biosynthesis monooxygenase Coq7	Chr.	AhpC-TSA 1-cysPrx_C	[O] COG0450 Peroxiredoxin_68.09_188_9E-96_276	0.453161	0.373448	0.355954	0.417154
gi|359398494	glucose-6-phosphate 1-dehydrogenase	Chr.	-	[O] COG1219 ATP-dependent protease Clp, ATPase subunit_75.95_420_0_646	0.064527	0.0391935	0.0249345	0.0419343
gi|359402163	outer membrane protein	Chr.	UPF0051	[O] COG0719 ABC-type transport system involved in Fe-S cluster assembly, permease component_31.36_354_5E-52_177	0.0634407	-	0.0209088	0.0333161
gi|359401149	phenylacetate-CoA ligase	Chr.	Plug TonB_dep_Rec	[P] COG1629 Outer membrane receptor proteins, mostly Fe transport_27.9_233_0.00000000009_66.6	0.0729049	0.0407891	0.0622823	0.0642937
gi|359398956	large subunit ribosomal protein L28	Chr.	-	[P] COG0704 Phosphate uptake regulator_46.9_226_6E-57_181	0.456599	0.278954	0.350466	0.411963
gi|359400255	aminodeoxychorismate lyase	Chr.	Plug	[P] COG4771 Outer membrane receptor for ferrienterochelin and colicins_31.37_204_0.000000000000003_80.9	0.0912577	0.0384002	0.0577014	0.0714833
gi|359401794	hypothetical protein NSU_4441	Chr.	Plug TonB_dep_Rec	[P] COG1629 Outer membrane receptor proteins, mostly Fe transport_24.37_316_0.000001_52.8	0.10601	0.0327625	0.0632613	0.0809178
gi|359401716	extracellular ligand-binding receptor	Chr.	Pro_CA	[P] COG0288 Carbonic anhydrase_49.76_211_2E-44_148	0.142881	0.106059	0.0952532	0.0460853
gi|359399298	pyruvate kinase	Chr.	DLH	[Q] COG0412 Dienelactone hydrolase and related enzymes_26.64_244_0.0000000000000001_77	0.196788	0.0993276	0.134753	0.174014
gi|359400172	pyruvate dehydrogenase (cytochrome)	Chr.	p450	[Q] COG2124 Cytochrome P450_25.65_382_1E-30_122	0.0472449	0.0369345	0.030966	0.0277858
gi|359401884	outer membrane efflux protein	Chr.	DLH	[Q] COG0412 Dienelactone hydrolase and related enzymes_31.84_179_0.000000000007_66.2	0.255059	0.19213	0.171439	0.193502
gi|359399510	threonine dehydratase	Chr.	Amidohydro_5	[Q] COG1228 Imidazolonepropionase and related amidohydrolases_25.77_392_0.000000000000006_77	0.0241553	-	0.0178737	0.0230426
gi|359397683	leucyl aminopeptidase	Chr.	SCO1-SenC	[R] COG1999 Uncharacterized protein SCO1/SenC/PrrC, involved in biogenesis of respiratory and photosynthetic systems_39.86_148_2E-33_121	-	0.0355489	-	0.0561552
gi|359397672	short-chain dehydrogenase/reductase SDR	Chr.	Amidohydro_2	[R] COG2159 Predicted metal-dependent hydrolase of the TIM-barrel fold_23.67_169_0.000006_48.9	-	0.0251232	-	0.0262007
gi|359399098	glutamate synthase (NADPH/NADH) small chain	Chr.	ABC_tran	[R] COG1137 ABC-type (unclassified) transport system, ATPase component_63.33_240_4E-100_293	0.0470739	0.0400737	-	0.0441459
gi|359397345	ketol-acid reductoisomerase	Chr.	YceG	[R] COG1559 Predicted periplasmic solute-binding protein_48.48_297_4E-86_264	-	0.0226577	0.0658328	-
gi|359398456	DdmB	Chr.	-	[R] COG0612 Predicted Zn-dependent peptidases_41.81_904_0_667	0.0269881	0.0155773	-	0.0106732
gi|359397368	ATPase, E1-E2 type	Chr.	AFG1_ATPase	[R] COG1485 Predicted ATPase_45.21_376_4E-101_304	-	-	0.0209088	0.0262203
gi|359400345	protein of unknown function DUF302	Chr.	Esterase	[R] COG0627 Predicted esterase_59.35_278_8E-123_352	0.0908098	0.0651954	0.0627298	0.0811993
gi|359401554	ATPase	Chr.	Lactamase_B	[R] COG0491 Zn-dependent hydrolases, including glyoxylases_49.29_211_3E-74_224	0.0357605	-	-	0.0308124
gi|359401566	indole-3-glycerol phosphate synthase	Chr.	ABC_tran ABC_tran_2 ABC_tran	[R] COG0488 ATPase components of ABC transporters with duplicated ATPase domains_62.25_559_0_661	0.0285753	0.0273178	0.0201638	0.026168
gi|359399592	Pyruvate dehydrogenase (acetyl-transferring)	Chr.	DUF1244	[S] COG3492 Uncharacterized protein conserved in bacteria_65.06_83_2E-33_112	0.0862482	-	0.0786837	-
gi|359399083	hypothetical protein NSU_1777	Chr.	-	[S] COG3743 Uncharacterized conserved protein_48.68_76_0.000000000000006_68.9	0.203471	0.138464	0.146932	0.154046
gi|359398223	hypothetical protein NSU_0933	Chr.	YbaB_DNA_bd	[S] COG0718 Uncharacterized protein conserved in bacteria_47.92_96_5E-26_94.4	0.163445	0.0661556	0.0663881	0.102767
gi|359400253	acyl carrier protein	Chr.	DUF885	[S] COG4805 Uncharacterized protein conserved in bacteria_30.36_168_0.0000000004_63.5	0.0553089	0.0367261	0.0233275	0.0530852
gi|359398234	small subunit ribosomal protein S14	Chr.	-	[S] COG2013 Uncharacterized conserved protein_78_250_8E-131_375	0.0409046	0.0320333	0.0229805	0.0332534
gi|359402463	semialdehyde dehydrogenase	pLA1	Usp Usp	[T] COG0589 Universal stress protein UspA and related nucleotide-binding proteins_26.45_155_0.0000002_50.4	0.311097	0.0550853	0.217618	0.187191
gi|359399583	hypothetical protein NSU_2270	Chr.	zf-dskA_traR	[T] COG1734 DnaK suppressor protein_62.96_135_6E-55_170	0.093692	0.0473985	0.0524558	0.0475782
gi|359400254	3-oxoacyl-[acyl-carrier-protein] synthase II	Chr.	GTP_EFTU GTP_EFTU_D2 EFG_C	[T] COG1217 Predicted membrane GTPase involved in stress response_65.21_595_0_813	0.0486604	0.0213815	0.0407557	0.0158885
gi|359402213	nickel-dependent hydrogenase, large subunit	Chr.	Usp	[T] COG0589 Universal stress protein UspA and related nucleotide-binding proteins_31.06_161_0.0000000003_58.2	0.0519035	-	-	0.0262432
gi|359399517	nitrogen regulatory protein P-II 1	Chr.	ExbD	[U] COG0848 Biopolymer transport protein_44.78_67_0.0000002_48.5	0.312879	0.280584	0.295734	0.29833
gi|359401465	NAD(P) transhydrogenase subunit alpha	Chr.	SecA_DEAD SecA_PP_bind SecA_SW SEC-C	[U] COG0653 Preprotein translocase subunit SecA (ATPase, RNA helicase)_58.44_912_0_1030	0.0863118	0.0564027	0.0625163	0.0538661
gi|359398229	large subunit ribosomal protein L30	Chr.	Sec_GG SecD_SecF	[U] COG0342 Preprotein translocase subunit SecD_48.24_541_3E-149_440	0.0395714	0.0263559	0.0304752	0.0285667
gi|359399068	hypothetical protein NSU_1762	Chr.	SecB	[U] COG1952 Preprotein translocase subunit SecB_37.5_144_2E-30_108	0.103861	0.103944	0.0679141	0.079962
