# Supplementary material for: Proteomic Characterization of Plasmid pLA1 for Biodegradation of Polycyclic Aromatic Hydrocarbons in the Marine Bacterium, Novosphingobium pentaromativorans US6-1
Source: PLoS One. 2014 Mar 7;9(3):e90812. doi: 10.1371/journal.pone.0090812 (PMC3946609; doi:10.1371/journal.pone.0090812)
Supplement: Table S3 — Putative biodegradation gene clusters of N. pentaromativorans US6-1 and their proteomic result according to PAHs and MAHs. (XLSX) [file pone.0090812.s005.xlsx]

## Sheet: Biodegradation genes of US6-1
Table S3 Putative Biodegradaiton gene cluster of N. pentaromativorans US6-1 and their proteomic result according to PAHs and MAHs
							Benzoate				p-Hydroxybenzoate				MA				Benzo(a)pyrene				Phenanthrene				Pyrene
Gene location	Plasmid & Chromosome	Description	Accesions	Cell location	TM	pFam	Rank	Count	Avr.	SD	Rank	Count	Avr.	SD	Rank	Count	Avr.	SD	Rank	Count	Avr.	SD	Rank	Count	Avr.	SD	Rank	Count	Avr.	SD
plasmid pLA1
(-)106943..108442	pLA1	semialdehyde dehydrogenase	GI|359402463	Cytoplasmic	0	Aldedh	340	3	0.0645278	0.0157314	298	3	0.072612	0.0153021	301	3	0.0773607	0.0293244	241	3	0.0983943	0.0316047	122	3	0.184057	0.101362	280	3	0.0879524	0.0467944
(-)111637..112899	pLA1	putative large subunit of oxygenase	GI|359402466	Cytoplasmic	0	Rieske Ring_hydroxyl_A	324	3	0.0672359	0.0160552	96	3	0.192541	0.0493752	416	3	0.049066	0.016757	471	3	0.0419909	0.0107482	224	3	0.103218	0.0111634	375	3	0.0606453	0.0232472
(-)112922..113410	pLA1	putative small subunit of oxygenase	GI|359402467	Cytoplasmic	0	Ring_hydroxyl_B	57	3	0.296054	0.0416474	45	3	0.394226	0.0564763	76	3	0.266205	0.0517653	144	3	0.15867	0.0655621	30	3	0.533035	0.231716	106	3	0.224725	0.0851939
(-)113411..113662	pLA1	putative ferredoxin component of dioxygenase	GI|359402468	Extracellular	0	Rieske
(-)113788..114687	pLA1	putative biphenyl-2,3-diol 1,2-dioxygenase	GI|359402469	Cytoplasmic	0	Glyoxalase	8	3	1.01753	0.258616	4	3	1.54701	0.306932	20	3	0.640525	0.307158	11	3	0.905106	0.341435	8	3	1.41684	0.259829	15	3	0.744366	0.0921033
(+)114977..116389	pLA1	putative large subunit of toluene/benzoate dioxygenase	GI|359402470	Cytoplasmic	0	Rieske Ring_hydroxyl_A	678	3	0.0260473	0.00445119	351	3	0.0613327	0.00643395	650	2	0.0245665	0.0082913	-	0	-	-	305	3	0.0754735	0.0200538	-	1	-	-
(+)116386..116880	pLA1	putative small subunit of toluene/benzoate dioxygenase	GI|359402471	Cytoplasmic	0	Ring_hydroxyl_B	165	3	0.133618	0.0302616	189	3	0.115198	0.0378613	309	3	0.0751948	0.0277458	285	3	0.0798758	0.0639691	119	3	0.188275	0.0433056	235	3	0.10609	0.0564888
(+)117877..119151	pLA1	salicylate 1-hydroxylase alpha subunit	GI|359402473	Cytoplasmic	0	Rieske Ring_hydroxyl_A	105	3	0.1942	0.0482615	36	3	0.488489	0.0786122	158	3	0.13857	0.0553436	200	3	0.118912	0.0234678	25	3	0.583238	0.167872	171	3	0.149221	0.0246953
(+)119148..119627	pLA1	salicylate 1-hydroxylase beta subunit	GI|359402474	Cytoplasmic	0	Ring_hydroxyl_B	272	3	0.0843992	0.0236694	251	3	0.0878773	0.0432632	252	3	0.09306	0.0286004	-	1	-	-	84	3	0.257581	0.0777997	166	3	0.157202	0.041354
(+)121332..122255	pLA1	catechol 2,3-dioxygenase	GI|359402477	Cytoplasmic	0	Glyoxalase Glyoxalase	283	3	0.0816487	0.0227776	87	3	0.21063	0.0436435	411	2	0.0494017	0.00475433	379	3	0.0570391	0.0161515	91	3	0.241359	0.0322656	142	3	0.180294	0.050455
(+)122731..124227	pLA1	2-hydroxymuconic semialdehyde dehydrogenase	GI|359402479	Cytoplasmic	0	Aldedh	122	3	0.172488	0.0203804	91	3	0.203891	0.0153729	104	3	0.202038	0.0641167	99	3	0.217324	0.0161773	26	3	0.578805	0.0538626	124	3	0.20222	0.0556119
(+)124232..125044	pLA1	putative 2-hydroxypent-2,4-dienoate hydratase	GI|359402480	Cytoplasmic	0	FAA_hydrolase	232	3	0.0987291	0.0395348	212	3	0.105356	0.0144641	183	3	0.123834	0.0183431	123	3	0.181513	0.0834693	41	3	0.409278	0.0875277	122	3	0.203178	0.106434
(+)126005..127036	pLA1	4-hydroxy-2-oxovalerate aldolase	GI|359402482	Cytoplasmic	0	HMGL-like DmpG_comm	68	3	0.253292	0.00979393	34	3	0.509496	0.0636355	218	3	0.106612	0.0910495	184	3	0.129302	0.0523384	57	3	0.347656	0.0883163	25	3	0.612668	0.241793
(+)127047..127817	pLA1	4-oxolocrotonate decarboxylase	GI|359402483	Cytoplasmic	0	FAA_hydrolase	304	3	0.0745402	0.0143356	149	3	0.142582	0.0248938	262	3	0.0903879	0.0259764	359	3	0.0618516	0.000413384	86	3	0.251656	0.048932	140	3	0.181209	0.104298
(+)127818..128030	pLA1	hypothetical protein NSU_pLA1132	GI|359402484	Cytoplasmic	0	Tautomerase	419	2	0.0512274	0.0322512	280	2	0.0774739	0.0114394
(+)128333..129832	pLA1	salicylaldehyde dehydrogenase	GI|359402486	Cytoplasmic	0	Aldedh	14	3	0.75484	0.0331787	10	3	0.937712	0.0663055	44	3	0.444755	0.0701377	67	3	0.32161	0.0972013	18	3	0.786993	0.135417	50	3	0.42427	0.0378521
(+)135246..136421	pLA1	large subunit of oxygenase	GI|359402493	Cytoplasmic	0	Rieske Ring_hydroxyl_A
(+)136418..136915	pLA1	small subunit of oxygenase	GI|359402494	Cytoplasmic	0	Ring_hydroxyl_B
(+)136982..137992	pLA1	hypothetical protein NSU_pLA1143	GI|359402495	Cytoplasmic	0	Amidohydro_2	1016	3	0.0109656	0.00557316	1018	3	0.00974597	0.00346702	-	0	-	-	-	1	-	-	523	3	0.0310958	0.016937	-	1	-	-
(+)146545..147792	pLA1	Ring hydroxylating dioxygenase alpha subunit	GI|359402507	Extracellular	0	Rieske Ring_hydroxyl_A	80	3	0.225141	0.021888	43	3	0.416258	0.0204571	347	3	0.0629649	0.0217886	327	3	0.068936	0.0119693	47	3	0.382785	0.099595	268	3	0.092214	0.0184118
(+)147789..148358	pLA1	Ring hydroxylating dioxygenase beta subunit	GI|359402509	Cytoplasmic	0	Ring_hydroxyl_B	53	3	0.300485	0.120355	27	3	0.561542	0.21317	355	3	0.0601558	0.0221966	383	2	0.0557413	0.0286558	31	3	0.522697	0.128921	164	3	0.158246	0.0823425
contig00058
(-)67912..68871	Chr.	4-carboxy-2-hydroxymuconate-6-semialdehyde dehydrogenase	GI|359400963	Cytoplasmic	0	GFO_IDH_MocA	859	3	0.0163076	0.00730807	12	3	0.929437	0.126254	680	2	0.0218073	0.00985366	-	1	-	-	600	3	0.0226577	0.00245051	577	3	0.0236051	0.00133962
(-)68902..69810	Chr.	protocatechuate 4,5-dioxygenase, beta chain	GI|359400964	Cytoplasmic	0	LigB	-	1	-	-	50	3	0.364353	0.0260337
(-)69812..70222	Chr.	protocatechuate 4,5-dioxygenase, alpha chain	GI|359400965	Periplasmic	0	LigA	-	0	-	-	37	3	0.475261	0.144815
(-)70219..71253	Chr.	vanillate monooxygenase	GI|359400966	Cytoplasmic	0	Rieske	-	0	-	-	86	3	0.211522	0.0163006	797	2	0.0138942	0.00133715	-	0	-	-	-	0	-	-	-	0	-	-
(-)71258..72283	Chr.	4-oxalmesaconate hydratase	GI|359400967	Cytoplasmic	0	Amidohydro_2	-	0	-	-	201	3	0.11071	0.0142193
(+)76236..77126	Chr.	2-pyrone-4,6-dicarbaxylate hydrolase	GI|359400972	Periplasmic	0	Amidohydro_2	-	1	-	-	327	3	0.0664924	0.00230309
(-)77719..78558	Chr.	protocatechuate 4,5-dioxygenase, beta chain	GI|359400974	Cytoplasmic	0	LigB	745	3	0.0214134	0.000752688	125	3	0.161551	0.0550487	597	3	0.0287408	0.0092319	-	1	-	-	-	1	-	-	-	1	-	-
(-)78563..78973	Chr.	protocatechuate 4,5-dioxygenase, alpha chain	GI|359400975	Periplasmic	0	LigA	-	0	-	-	871	2	0.0143107	0.00143098
(-)79201..80370	Chr.	p-hydroxybenzoate 3-monooxygenase	GI|359400976	Cytoplasmic	0	FAD_binding_3	205	3	0.113535	0.0173433	7	3	1.31845	0.26839
(-)101157..101465	Chr.	hypothetical protein NSU_3653	GI|359400993	InnerMembrane	0	FAA_hydrolase
(-)107591..108070	Chr.	glyoxalase/bleomycin resistance protein/dioxygenase	GI|359401001	Periplasmic	0	Glyoxalase_2
(+)110644..111810	Chr.	hypothetical protein NSU_3666	GI|359401006	Periplasmic	0	FAD_binding_3
(-)123153..125435	Chr.	malate dehydrogenase (oxaloacetate-decarboxylating)(NADP+)	GI|359401017	Cytoplasmic	1	malic Malic_M PTA_PTB	536	3	0.0370707	0.00257547	92	3	0.203719	0.0457129	540	3	0.0337125	0.0216254	-	1	-	-	531	3	0.030719	0.00984979	-	1	-	-
(+)182293..183732	Chr.	aldehyde dehydrogenase	GI|359401076	Cytoplasmic	0	Aldedh
(+)209982..210392	Chr.	protocatechuate 4,5-dioxygenase, alpha chain	GI|359401108	Periplasmic	0	LigA
(+)210392..211288	Chr.	protocatechuate 4,5-dioxygenase, beta chain	GI|359401109	Cytoplasmic	0	LigB
(-)231565..232434	Chr.	Aldehyde Dehydrogenase	GI|359401134	Periplasmic	0	Aldedh
(-)235543..236619	Chr.	phenylacetate-CoA oxygenase/reductase, PaaK subunit	GI|359401139	Cytoplasmic	0	FAD_binding_6 NAD_binding_1 Fer2	1247	3	0.00475854	0.000167264	-	0	-	-	508	3	0.0371211	0.0221951	-	0	-	-	-	0	-	-	-	1	-	-
(+)243320..245350	Chr.	phenylacetic acid degradation protein paaN	GI|359401148	Cytoplasmic	0	Aldedh MaoC_dehydratas	685	3	0.0255771	0.000899044	1211	2	0.00426743	0.00132434	202	3	0.112739	0.0393616	325	3	0.0691369	0.035013	242	3	0.0978917	0.0348135	267	3	0.0924155	0.044296
(-)247410..247679	Chr.	aldehyde dehydrogenase	GI|359401151	Extracellular	0	Aldedh
contig00056
(+)13090..13650	Chr.	hypothetical protein NSU_3526	GI|359400864	Cytoplasmic	0	Glyoxalase_4
(+)16617..18161	Chr.	hypothetical protein NSU_3530	GI|359400868	Periplasmic	0	FAD_binding_4 FAD-oxidase_C	706	3	0.0238214	0.00728392	947	3	0.0117446	0.00123203
(-)18687..19544	Chr.	5-carboxymethyl-2-hydroxymuconate Delta-isomerase	GI|359400870	Cytoplasmic	0	FAA_hydrolase	1037	2	0.0103515	0.00542782	-	1	-	-
(+)21188..22402	Chr.	hypothetical protein NSU_3534	GI|359400872	Cytoplasmic	0	Amidohydro_2	627	3	0.0295515	0.00370913	510	3	0.0370239	0.00603236	613	3	0.0276206	0.0185832	627	3	0.0229597	0.010842	402	3	0.0514199	0.0206863	613	2	0.0178737	0.000869006
(+)26510..28141	Chr.	D-lactate dehydrogenase (cytochrome)	GI|359400876	Cytoplasmic	0	FAD_binding_4 FAD-oxidase_C
contig00054
(-)51041..52501	Chr.	aldehyde dehydrogenase (NAD+)	GI|359400592	Cytoplasmic	0	Aldedh
(-)61426..62898	Chr.	succinate-semialdehyde dehydrogenase (NADP+)	GI|359400602	Cytoplasmic	0	Aldedh
(-)91051..91827	Chr.	hydratase/decarboxylase	GI|359400626	Cytoplasmic	0	FAA_hydrolase
(+)110899..112377	Chr.	Aldehyde dehydrogenase	GI|359400645	Cytoplasmic	0	Aldedh
(-)147578..148543	Chr.	fumarylacetoacetate (FAA) hydrolase	GI|359400674	Periplasmic	0	FAA_hydrolase
(-)151105..152007	Chr.	glyoxalase/bleomycin resistance protein/dioxygenase	GI|359400678	Cytoplasmic	0	Glyoxalase_2 Glyoxalase	-	0	-	-	1123	2	0.00689609	0.000331115
(-)152034..153149	Chr.	hypothetical protein NSU_3343	GI|359400679	Cytoplasmic	0	FAD_binding_3
(+)188212..189375	Chr.	hypothetical protein NSU_3369	GI|359400705	Cytoplasmic	0	FAD_binding_3	1240	2	0.00483628	0.000140315	1052	3	0.00853822	0.00255329	-	1	-	-	663	2	0.0190464	0.000176025	-	1	-	-	-	0	-	-
(+)189418..190269	Chr.	2-hydroxyhepta-2,4-diene-1,7-dioate isomerase	GI|359400706	Cytoplasmic	0	FAA_hydrolase	499	3	0.0404476	0.00142174	455	3	0.0437971	0.0068067	-	1	-	-	592	2	0.0262432	0.00016513	548	2	0.0279889	0.00417306	-	1	-	-
(+)198838..200277	Chr.	putative vanillin dehydrogenase	GI|359400716	Cytoplasmic	0	Aldedh	1197	2	0.00600814	0.00238943	1004	3	0.0100241	0.00185958
(-)206934..208436	Chr.	aldehyde dehydrogenase DhaS	GI|359400722	Cytoplasmic	0	Aldedh	1220	2	0.00569968	0.00282567	-	0	-	-
contig00055
(+)6663..7280	Chr.	hypothetical protein NSU_3417	GI|359400754	Cytoplasmic	0	Glyoxalase
(+)8284..9282	Chr.	hypothetical protein NSU_3419	GI|359400756	Cytoplasmic	0	Rieske
(+)9391..10908	Chr.	benzaldehyde dehydrogenase II	GI|359400757	Cytoplasmic	0	Aldedh
(+)11620..12480	Chr.	2-hydroxyhepta-2,4-diene-1,7-dioate isomerase	GI|359400759	Cytoplasmic	0	FAA_hydrolase
(+)18982..19815	Chr.	protocatechuate 4,5-dioxygenase subunit beta	GI|359400767	Cytoplasmic	0	LigB
(+)19899..20804	Chr.	2,3-dihydroxybiphenyl 1,2-dioxygenase	GI|359400768	Cytoplasmic	0	Glyoxalase	846	3	0.016863	0.00389215	884	3	0.0140246	0.00781143	-	1	-	-	623	2	0.0237018	6.99133e-05	489	2	0.0372494	0.0204884	-	0	-	-
(+)40837..41817	Chr.	hypothetical protein NSU_3445	GI|359400782	Cytoplasmic	0	Amidohydro_2
(-)41974..42954	Chr.	hypothetical protein NSU_3447	GI|359400784	Cytoplasmic	0	Rieske
(+)44816..45643	Chr.	hypothetical protein NSU_3450	GI|359400787	Cytoplasmic	0	LigB
(+)49941..50696	Chr.	hypothetical protein NSU_3454	GI|359400791	Cytoplasmic	0	LigB
(+)53113..54417	Chr.	hypothetical protein NSU_3457	GI|359400794	Cytoplasmic	0	Rieske Ring_hydroxyl_A
(+)54414..54977	Chr.	hypothetical protein NSU_3458	GI|359400795	Cytoplasmic	0	Ring_hydroxyl_B
(+)55044..56204	Chr.	hypothetical protein NSU_3459	GI|359400796	Cytoplasmic	0	Oxidored_FMN	1009	3	0.0112935	0.00305775	729	3	0.0202482	0.00777386
(+)56256..57680	Chr.	aldehyde dehydrogenase	GI|359400797	Cytoplasmic	0	Aldedh
(+)72553..73503	Chr.	hypothetical protein NSU_3475	GI|359400812	Cytoplasmic	0	FAA_hydrolase
(+)73500..74447	Chr.	hypothetical protein NSU_3476	GI|359400813	Cytoplasmic	0	FAA_hydrolase
(+)77972..79045	Chr.	Glyoxalase/bleomycin resistance protein/dioxygenase	GI|359400818	Cytoplasmic	0	Glyoxalase	1247	3	0.00475854	0.000167264	-	0	-	-
(+)80169..81221	Chr.	hypothetical protein NSU_3483	GI|359400820	Cytoplasmic	0	Amidohydro_2
(+)105739..107223	Chr.	hypothetical protein NSU_3506	GI|359400843	Cytoplasmic	0	Aldedh
contig00033
(+)46..1614	Chr.	hypothetical protein NSU_2304	GI|359399619	Periplasmic	0	FAD_binding_2	1287	3	0.0035689	0.000125448	1227	2	0.00373321	0.000373299	-	1	-	-	-	0	-	-	656	2	0.0142196	0.000795358	-	0	-	-
(-)3122..4300	Chr.	hypothetical protein NSU_2306	GI|359399621	Cytoplasmic	0	Amidohydro_2
(-)4493..5659	Chr.	hypothetical protein NSU_2307	GI|359399622	Periplasmic	0	Amidohydro_2
(+)11830..13497	Chr.	hypothetical protein NSU_2317	GI|359399632	Periplasmic	0	FAD_binding_2
(+)23326..23712	Chr.	hypothetical protein NSU_2326	GI|359399641	Periplasmic	0	Glyoxalase_2	570	3	0.0344994	0.00121266	567	3	0.030238	0.0104484
(-)23999..25408	Chr.	hypothetical protein NSU_2327	GI|359399642	Cytoplasmic	0	Rieske Ring_hydroxyl_A	861	3	0.0162128	0.00416566	780	3	0.0176168	0.00184805
(-)35728..37209	Chr.	betaine-aldehyde dehydrogenase	GI|359399653	Cytoplasmic	0	Aldedh
contig00029
(-)23294..24406	Chr.	hypothetical protein NSU_2054	GI|359399365	Periplasmic	0	Rieske
(-)26779..27660	Chr.	hypothetical protein NSU_2057	GI|359399368	Cytoplasmic	0	Amidohydro_2
(+)49900..51930	Chr.	NADH:flavin oxidoreductase/NADH oxidase	GI|359399388	Cytoplasmic	0	Oxidored_FMN NAD_binding_8 Pyr_redox
(+)52897..54357	Chr.	aldehyde dehydrogenase (NAD+)	GI|359399390	Cytoplasmic	0	Aldedh	1189	3	0.00639007	0.0025493	1175	3	0.00526401	0.00195595
(-)119870..121339	Chr.	succinylglutamic semialdehyde dehydrogenase	GI|359399467	Cytoplasmic	0	Aldedh
(-)132748..133125	Chr.	glyoxalase family protein	GI|359399478	Cytoplasmic	0	Glyoxalase_2	246	3	0.0928398	0.0323557	-	0	-	-	-	0	-	-	10	3	0.940469	0.392211	211	3	0.109613	0.0459751	20	3	0.663089	0.394291
contig00019
(+)11144..12613	Chr.	Aldehyde dehydrogenase (NAD+)	GI|359398889	Cytoplasmic	0	Aldedh
(-)14390..15439	Chr.	aminocarboxymuconate-semialdehyde decarboxylase	GI|359398892	Cytoplasmic	0	Amidohydro_2
(-)18495..19454	Chr.	5-carboxymethyl-2-hydroxymuconate delta-isomerase	GI|359398896	Cytoplasmic	0	FAA_hydrolase
(-)19491..20621	Chr.	hypothetical protein NSU_1597	GI|359398897	Cytoplasmic	0	FAD_binding_3
(-)20603..21511	Chr.	glyoxalase/bleomycin resistance protein/dioxygenase	GI|359398898	Cytoplasmic	0	Glyoxalase_2 Glyoxalase
contig00017
(-)10733..11134	Chr.	glyoxalase/bleomycin resistance protein/dioxygenase	GI|359398599	Cytoplasmic	0	Glyoxalase_4
(-)76454..77713	Chr.	2-octaprenyl-6-methoxyphenol hydroxylase	GI|359398670	Cytoplasmic	0	FAD_binding_3	909	3	0.01435	0.00575756	1091	2	0.00767936	0.00426525
(-)157165..158763	Chr.	L-aspartate oxidase	GI|359398759	Cytoplasmic	1	FAD_binding_2 Succ_DH_flav_C	1072	3	0.00926719	0.00215378	1184	3	0.00510323	0.00238757
(-)167687..169090	Chr.	aldehyde dehydrogenase	GI|359398771	Cytoplasmic	0	Aldedh
(+)191970..193106	Chr.	hypothetical protein NSU_1493	GI|359398791	Periplasmic	0	Rieske
(-)199825..201468	Chr.	Aldehyde Dehydrogenase	GI|359398800	Cytoplasmic	0	Aldedh
(+)203413..204471	Chr.	hypothetical protein NSU_1505	GI|359398803	Cytoplasmic	0	Rieske	1171	3	0.00667647	0.00318885	-	0	-	-
